# Supplementary material for: Evolutionary insights into Interleukin-12 family targets across 405 species
Source: Front Immunol. 2025 May 30;16:1584460. doi: 10.3389/fimmu.2025.1584460 (PMC12162339; doi:10.3389/fimmu.2025.1584460)
Supplement: Supplementary file 3 [file Table1.xlsx]

## Sheet: Genome&GFF
Genus	Species	Phylum	Class	Order	Family	Selected	Database	Genome download link	GFF download link	Genome	GFF
Acanthisitta chloris	Chordata	Aves	Passeriformes	Acanthisittidae	Acanthisitta	yes	ncbi	Click to download	Click to download	GCF_000695815.1_ASM69581v1_genomic.fna.gz	GCF_000695815.1_ASM69581v1_genomic.gff.gz
Acanthochromis polyacanthus	Chordata	Actinopteri	Ovalentaria incertae sedis	Pomacentridae	Acanthochromis	yes	ensembl	Click to download	Click to download	Acanthochromis_polyacanthus.ASM210954v1.dna.toplevel.fa.gz	Acanthochromis_polyacanthus.ASM210954v1.110.gff3.gz
Accipiter nisus	Chordata	Aves	Accipitriformes	Accipitridae	Accipiter	yes	ensembl	Click to download	Click to download	Accipiter_nisus.Accipiter_nisus_ver1.0.dna.toplevel.fa.gz	Accipiter_nisus.Accipiter_nisus_ver1.0.110.gff3.gz
Acinonyx jubatus	Chordata	Mammalia	Carnivora	Felidae	Acinonyx	yes	ncbi	Click to download	Click to download	GCF_027475565.1_VMU_Ajub_asm_v1.0_genomic.fna.gz	GCF_027475565.1_VMU_Ajub_asm_v1.0_genomic.gff.gz
Acomys russatus	Chordata	Mammalia	Rodentia	Muridae	Acomys	yes	ncbi	Click to download	Click to download	GCF_903995435.1_mAcoRus1.1_genomic.fna.gz	GCF_903995435.1_mAcoRus1.1_genomic.gff.gz
Acromyrmex echinatior	Arthropoda	Insecta	Hymenoptera	Formicidae	Acromyrmex	yes	ncbi	Click to download	Click to download	GCF_000204515.1_Aech_3.9_genomic.fna.gz	GCF_000204515.1_Aech_3.9_genomic.gff.gz
Acropora digitifera	Cnidaria	Hexacorallia	Scleractinia	Acroporidae	Acropora	yes	ncbi	Click to download	Click to download	GCF_000222465.1_Adig_1.1_genomic.fna.gz	GCF_000222465.1_Adig_1.1_genomic.gff.gz
Acyrthosiphon pisum	Arthropoda	Insecta	Hemiptera	Aphididae	Acyrthosiphon	yes	ncbi	Click to download	Click to download	GCF_005508785.2_pea_aphid_22Mar2018_4r6ur_v2_genomic.fna.gz	GCF_005508785.2_pea_aphid_22Mar2018_4r6ur_v2_genomic.gff.gz
Adineta vaga	Rotifera	Bdelloidea	Bdelloida	Adinetidae	Adineta	yes	ncbi	Click to download	Click to download	GCA_021613535.1_ASM2161353v1_genomic.fna.gz	GCA_021613535.1_ASM2161353v1_genomic.gff.gz
Aedes aegypti	Arthropoda	Insecta	Diptera	Culicidae	Aedes	yes	ncbi	Click to download	Click to download	GCF_002204515.2_AaegL5.0_genomic.fna.gz	GCF_002204515.2_AaegL5.0_genomic.gff.gz
Aedes albopictus	Arthropoda	Insecta	Diptera	Culicidae	Aedes	yes	ncbi	Click to download	Click to download	GCF_006496715.2_Aalbo_primary.1_genomic.fna.gz	GCF_006496715.2_Aalbo_primary.1_genomic.gff.gz
Ailuropoda melanoleuca	Chordata	Mammalia	Carnivora	Ursidae	Ailuropoda	yes	ensembl	Click to download	Click to download	Ailuropoda_melanoleuca.ASM200744v2.dna.toplevel.fa.gz	Ailuropoda_melanoleuca.ASM200744v2.110.gff3.gz
Ailuropoda melanoleuca	Chordata	Mammalia	Carnivora	Ursidae	Ailuropoda	yes	ncbi	Click to download	Click to download	GCF_002007445.2_ASM200744v3_genomic.fna.gz	GCF_002007445.2_ASM200744v3_genomic.gff.gz
Alligator sinensis	Chordata	Reptilia	Crocodylia	Alligatoridae	Alligator	yes	ncbi	Click to download	Click to download	GCF_000455745.1_ASM45574v1_genomic.fna.gz	GCF_000455745.1_ASM45574v1_genomic.gff.gz
Amazona collaria	Chordata	Aves	Psittaciformes	Psittacidae	Amazona	yes	ensembl	Click to download	Click to download	Amazona_collaria.ASM394721v1.dna.toplevel.fa.gz	Amazona_collaria.ASM394721v1.110.gff3.gz
Amphilophus citrinellus	Chordata	Actinopteri	Cichliformes	Cichlidae	Amphilophus	yes	ensembl	Click to download	Click to download	Amphilophus_citrinellus.Midas_v5.dna.toplevel.fa.gz	Amphilophus_citrinellus.Midas_v5.110.gff3.gz
Amphimedon queenslandica	Porifera	Demospongiae	Haplosclerida	Niphatidae	Amphimedon	yes	ncbi	Click to download	Click to download	GCF_000090795.2_v1.1_genomic.fna.gz	GCF_000090795.2_v1.1_genomic.gff.gz
Amphiprion ocellaris	Chordata	Actinopteri	Ovalentaria incertae sedis	Pomacentridae	Amphiprion	yes	ensembl	Click to download	Click to download	Amphiprion_ocellaris.AmpOce1.0.dna.toplevel.fa.gz	Amphiprion_ocellaris.AmpOce1.0.110.gff3.gz
Amphiprion percula	Chordata	Actinopteri	Perciformes	Pomacentridae	Amphiprion	yes	ensembl	Click to download	Click to download	Amphiprion_percula.Nemo_v1.dna.toplevel.fa.gz	Amphiprion_percula.Nemo_v1.110.gff3.gz
Anabas testudineus	Chordata	Actinopteri	Anabantiformes	Anabantidae	Anabas	yes	ensembl	Click to download	Click to download	Anabas_testudineus.fAnaTes1.2.dna.toplevel.fa.gz	Anabas_testudineus.fAnaTes1.2.110.gff3.gz
Anas platyrhynchos	Chordata	Aves	Anseriformes	Anatidae	Anas	yes	ensembl	Click to download	Click to download	Anas_platyrhynchos.ASM874695v1.dna.toplevel.fa.gz	Anas_platyrhynchos.ASM874695v1.110.gff3.gz
Anas platyrhynchos platyrhynchos	Chordata	Aves	Anseriformes	Anatidae	Anas	yes	ensembl	Click to download	Click to download	Anas_platyrhynchos_platyrhynchos.CAU_duck1.0.dna.toplevel.fa.gz	Anas_platyrhynchos_platyrhynchos.CAU_duck1.0.110.gff3.gz
Anas zonorhyncha	Chordata	Aves	Anseriformes	Anatidae	Anas	yes	ensembl	Click to download	Click to download	Anas_zonorhyncha.ASM222487v1.dna.toplevel.fa.gz	Anas_zonorhyncha.ASM222487v1.110.gff3.gz
Ancylostoma ceylanicum	Nematoda	Chromadorea	Rhabditida	Ancylostomatidae	Ancylostoma	yes	ncbi	Click to download	Click to download	GCA_000688135.1_Acey_2013.11.30.genDNA_genomic.fna.gz	GCA_000688135.1_Acey_2013.11.30.genDNA_genomic.gff.gz
Anolis carolinensis	Chordata	Lepidosauria	Squamata	Dactyloidae	Anolis	yes	ensembl	Click to download	Click to download	Anolis_carolinensis.AnoCar2.0v2.dna.toplevel.fa.gz	Anolis_carolinensis.AnoCar2.0v2.110.gff3.gz
Anopheles darlingi	Arthropoda	Insecta	Diptera	Culicidae	Anopheles	yes	ncbi	Click to download	Click to download	GCF_943734745.1_idAnoDarlMG_H_01_genomic.fna.gz	GCF_943734745.1_idAnoDarlMG_H_01_genomic.gff.gz
Anopheles gambiae	Arthropoda	Insecta	Diptera	Culicidae	Anopheles	yes	ncbi	Click to download	Click to download	GCF_000005575.2_AgamP3_genomic.fna.gz	GCF_000005575.2_AgamP3_genomic.gff.gz
Anser brachyrhynchus	Chordata	Aves	Anseriformes	Anatidae	Anser	yes	ensembl	Click to download	Click to download	Anser_brachyrhynchus.ASM259213v1.dna.toplevel.fa.gz	Anser_brachyrhynchus.ASM259213v1.110.gff3.gz
Anser cygnoides	Chordata	Aves	Anseriformes	Anatidae	Anser	yes	ensembl	Click to download	Click to download	Anser_cygnoides.GooseV1.0.dna.toplevel.fa.gz	Anser_cygnoides.GooseV1.0.110.gff3.gz
Antechinus flavipes	Chordata	Mammalia	Dasyuromorphia	Dasyuridae	Antechinus	yes	ncbi	Click to download	Click to download	GCF_016432865.1_AdamAnt_v2_genomic.fna.gz	GCF_016432865.1_AdamAnt_v2_genomic.gff.gz
Antrostomus carolinensis	Chordata	Aves	Caprimulgiformes	Caprimulgidae	Antrostomus	yes	ncbi	Click to download	Click to download	GCF_000700745.2_ASM70074v2_genomic.fna.gz	GCF_000700745.2_ASM70074v2_genomic.gff.gz
Aotus nancymaae	Chordata	Mammalia	Primates	Aotidae	Aotus	yes	ensembl	Click to download	Click to download	Aotus_nancymaae.Anan_2.0.dna.toplevel.fa.gz	Aotus_nancymaae.Anan_2.0.110.gff3.gz
Apaloderma vittatum	Chordata	Aves	Trogoniformes	Trogonidae	Apaloderma	yes	ncbi	Click to download	Click to download	GCF_000703405.1_ASM70340v1_genomic.fna.gz	GCF_000703405.1_ASM70340v1_genomic.gff.gz
Apis mellifera	Arthropoda	Insecta	Hymenoptera	Apidae	Apis	yes	ncbi	Click to download	Click to download	GCF_003254395.2_Amel_HAv3.1_genomic.fna.gz	GCF_003254395.2_Amel_HAv3.1_genomic.gff.gz
Apodemus sylvaticus	Chordata	Mammalia	Rodentia	Muridae	Apodemus	yes	ncbi	Click to download	Click to download	GCF_947179515.1_mApoSyl1.1_genomic.fna.gz	GCF_947179515.1_mApoSyl1.1_genomic.gff.gz
Aptenodytes forsteri	Chordata	Aves	Sphenisciformes	Spheniscidae	Aptenodytes	yes	ncbi	Click to download	Click to download	GCF_000699145.1_ASM69914v1_genomic.fna.gz	GCF_000699145.1_ASM69914v1_genomic.gff.gz
Apteryx haastii	Chordata	Aves	Apterygiformes	Apterygidae	Apteryx	yes	ensembl	Click to download	Click to download	Apteryx_haastii.aptHaa1.dna.toplevel.fa.gz	Apteryx_haastii.aptHaa1.110.gff3.gz
Apteryx owenii	Chordata	Aves	Apterygiformes	Apterygidae	Apteryx	yes	ensembl	Click to download	Click to download	Apteryx_owenii.aptOwe1.dna.toplevel.fa.gz	Apteryx_owenii.aptOwe1.110.gff3.gz
Apteryx rowi	Chordata	Aves	Apterygiformes	Apterygidae	Apteryx	yes	ensembl	Click to download	Click to download	Apteryx_rowi.aptRow1.dna.toplevel.fa.gz	Apteryx_rowi.aptRow1.110.gff3.gz
Aquila chrysaetos chrysaetos	Chordata	Aves	Accipitriformes	Accipitridae	Aquila	yes	ensembl	Click to download	Click to download	Aquila_chrysaetos_chrysaetos.bAquChr1.2.dna.toplevel.fa.gz	Aquila_chrysaetos_chrysaetos.bAquChr1.2.110.gff3.gz
Artibeus jamaicensis	Chordata	Mammalia	Chiroptera	Phyllostomidae	Artibeus	yes	ncbi	Click to download	Click to download	GCF_021234435.1_CSHL_Jam_final_genomic.fna.gz	GCF_021234435.1_CSHL_Jam_final_genomic.gff.gz
Arvicanthis niloticus	Chordata	Mammalia	Rodentia	Muridae	Arvicanthis	yes	ncbi	Click to download	Click to download	GCF_011762505.1_mArvNil1.pat.X_genomic.fna.gz	GCF_011762505.1_mArvNil1.pat.X_genomic.gff.gz
Arvicola amphibius	Chordata	Mammalia	Rodentia	Cricetidae	Arvicola	yes	ncbi	Click to download	Click to download	GCF_903992535.2_mArvAmp1.2_genomic.fna.gz	GCF_903992535.2_mArvAmp1.2_genomic.gff.gz
Astatotilapia calliptera	Chordata	Actinopteri	Cichliformes	Cichlidae	Astatotilapia	yes	ensembl	Click to download	Click to download	Astatotilapia_calliptera.fAstCal1.2.dna.toplevel.fa.gz	Astatotilapia_calliptera.fAstCal1.2.110.gff3.gz
Astyanax mexicanus	Chordata	Actinopteri	Characiformes	Characidae	Astyanax	yes	ensembl	Click to download	Click to download	Astyanax_mexicanus.Astyanax_mexicanus-2.0.dna.toplevel.fa.gz	Astyanax_mexicanus.Astyanax_mexicanus-2.0.110.gff3.gz
Athene cunicularia	Chordata	Aves	Strigiformes	Strigidae	Athene	yes	ensembl	Click to download	Click to download	Athene_cunicularia.athCun1.dna.toplevel.fa.gz	Athene_cunicularia.athCun1.110.gff3.gz
Atta cephalotes	Arthropoda	Insecta	Hymenoptera	Formicidae	Atta	yes	ncbi	Click to download	Click to download	GCF_000143395.1_Attacep1.0_genomic.fna.gz	GCF_000143395.1_Attacep1.0_genomic.gff.gz
Balaenoptera musculus	Chordata	Mammalia	Artiodactyla	Balaenopteridae	Balaenoptera	yes	ensembl	Click to download	Click to download	Balaenoptera_musculus.mBalMus1.v2.dna.toplevel.fa.gz	Balaenoptera_musculus.mBalMus1.v2.110.gff3.gz
Balearica regulorum	Chordata	Aves	Gruiformes	Gruidae	Balearica	yes	ncbi	Click to download	Click to download	GCF_000709895.1_ASM70989v1_genomic.fna.gz	GCF_000709895.1_ASM70989v1_genomic.gff.gz
Betta splendens	Chordata	Actinopteri	Anabantiformes	Osphronemidae	Betta	yes	ensembl	Click to download	Click to download	Betta_splendens.fBetSpl5.2.dna.toplevel.fa.gz	Betta_splendens.fBetSpl5.2.110.gff3.gz
Bison bison	Chordata	Mammalia	Artiodactyla	Bovidae	Bison	yes	ncbi	Click to download	Click to download	GCF_000754665.1_Bison_UMD1.0_genomic.fna.gz	GCF_000754665.1_Bison_UMD1.0_genomic.gff.gz
Bison bison bison	Chordata	Mammalia	Artiodactyla	Bovidae	Bison	yes	ensembl	Click to download	Click to download	Bison_bison_bison.Bison_UMD1.0.dna.toplevel.fa.gz	Bison_bison_bison.Bison_UMD1.0.110.gff3.gz
Bombus impatiens	Arthropoda	Insecta	Hymenoptera	Apidae	Bombus	yes	ncbi	Click to download	Click to download	GCF_000188095.3_BIMP_2.2_genomic.fna.gz	GCF_000188095.3_BIMP_2.2_genomic.gff.gz
Bombus terrestris	Arthropoda	Insecta	Hymenoptera	Apidae	Bombus	yes	ncbi	Click to download	Click to download	GCF_910591885.1_iyBomTerr1.2_genomic.fna.gz	GCF_910591885.1_iyBomTerr1.2_genomic.gff.gz
Bos indicus	Chordata	Mammalia	Artiodactyla	Bovidae	Bos	yes	ncbi	Click to download	Click to download	GCF_000247795.1_Bos_indicus_1.0_genomic.fna.gz	GCF_000247795.1_Bos_indicus_1.0_genomic.gff.gz
Bos mutus	Chordata	Mammalia	Artiodactyla	Bovidae	Bos	yes	ensembl	Click to download	Click to download	Bos_mutus.BosGru_v2.0.dna.toplevel.fa.gz	Bos_mutus.BosGru_v2.0.110.gff3.gz
Bos taurus	Chordata	Mammalia	Artiodactyla	Bovidae	Bos	yes	ensembl	Click to download	Click to download	Bos_taurus.ARS-UCD1.2.dna.toplevel.fa.gz	Bos_taurus.ARS-UCD1.2.110.gff3.gz
Branchiostoma floridae	Chordata	Leptocardii	Amphioxiformes	Branchiostomatidae	Branchiostoma	yes	ncbi	Click to download	Click to download	GCF_000003815.2_Bfl_VNyyK_genomic.fna.gz	GCF_000003815.2_Bfl_VNyyK_genomic.gff.gz
Brugia malayi	Nematoda	Chromadorea	Rhabditida	Onchocercidae	Brugia	yes	ncbi	Click to download	Click to download	GCF_000002995.4_B_malayi-4.0_genomic.fna.gz	GCF_000002995.4_B_malayi-4.0_genomic.gff.gz
Bubalus bubalis	Chordata	Mammalia	Artiodactyla	Bovidae	Bubalus	yes	ncbi	Click to download	Click to download	GCF_019923935.1_NDDB_SH_1_genomic.fna.gz	GCF_019923935.1_NDDB_SH_1_genomic.gff.gz
Bubalus carabanensis	Chordata	Mammalia	Artiodactyla	Bovidae	Bubalus	yes	ncbi	Click to download	Click to download	GCF_029407905.1_PCC_UOA_SB_1v2_genomic.fna.gz	GCF_029407905.1_PCC_UOA_SB_1v2_genomic.gff.gz
Bubo bubo	Chordata	Aves	Strigiformes	Strigidae	Bubo	yes	ensembl	Click to download	Click to download	Bubo_bubo.BubBub1.0.dna.toplevel.fa.gz	Bubo_bubo.BubBub1.0.110.gff3.gz
Buceros rhinoceros	Chordata	Aves	Bucerotiformes	Bucerotidae	Buceros	yes	ncbi	Click to download	Click to download	GCF_000710305.1_ASM71030v1_genomic.fna.gz	GCF_000710305.1_ASM71030v1_genomic.gff.gz
Budorcas taxicolor	Chordata	Mammalia	Artiodactyla	Bovidae	Budorcas	yes	ncbi	Click to download	Click to download	GCF_023091745.1_Takin1.1_genomic.fna.gz	GCF_023091745.1_Takin1.1_genomic.gff.gz
Buteo japonicus	Chordata	Aves	Accipitriformes	Accipitridae	Buteo	yes	ensembl	Click to download	Click to download	Buteo_japonicus.ButJap1.0.dna.toplevel.fa.gz	Buteo_japonicus.ButJap1.0.110.gff3.gz
Caenorhabditis briggsae	Nematoda	Chromadorea	Rhabditida	Rhabditidae	Caenorhabditis	yes	ncbi	Click to download	Click to download	GCF_000004555.2_CB4_genomic.fna.gz	GCF_000004555.2_CB4_genomic.gff.gz
Caenorhabditis elegans	Nematoda	Chromadorea	Rhabditida	Rhabditidae	Caenorhabditis	yes	ensembl	Click to download	Click to download	Caenorhabditis_elegans.WBcel235.dna.toplevel.fa.gz	Caenorhabditis_elegans.WBcel235.110.gff3.gz
Cairina moschata domestica	Chordata	Aves	Anseriformes	Anatidae	Cairina	yes	ensembl	Click to download	Click to download	Cairina_moschata_domestica.CaiMos1.0.dna.toplevel.fa.gz	Cairina_moschata_domestica.CaiMos1.0.110.gff3.gz
Calidris pugnax	Chordata	Aves	Charadriiformes	Scolopacidae	Calidris	yes	ensembl	Click to download	Click to download	Calidris_pugnax.ASM143184v1.dna.toplevel.fa.gz	Calidris_pugnax.ASM143184v1.110.gff3.gz
Calidris pygmaea	Chordata	Aves	Charadriiformes	Scolopacidae	Calidris	yes	ensembl	Click to download	Click to download	Calidris_pygmaea.ASM369795v1.dna.toplevel.fa.gz	Calidris_pygmaea.ASM369795v1.110.gff3.gz
Callithrix jacchus	Chordata	Mammalia	Primates	Cebidae	Callithrix	yes	ensembl	Click to download	Click to download	Callithrix_jacchus.mCalJac1.pat.X.dna.toplevel.fa.gz	Callithrix_jacchus.mCalJac1.pat.X.110.gff3.gz
Callorhinchus milii	Chordata	Chondrichthyes	Chimaeriformes	Callorhinchidae	Callorhinchus	yes	ensembl	Click to download	Click to download	Callorhinchus_milii.Callorhinchus_milii-6.1.3.dna.toplevel.fa.gz	Callorhinchus_milii.Callorhinchus_milii-6.1.3.110.gff3.gz
Callorhinus ursinus	Chordata	Mammalia	Carnivora	Otariidae	Callorhinus	yes	ncbi	Click to download	Click to download	GCF_003265705.1_ASM326570v1_genomic.fna.gz	GCF_003265705.1_ASM326570v1_genomic.gff.gz
Calypte anna	Chordata	Aves	Apodiformes	Trochilidae	Calypte	yes	ncbi	Click to download	Click to download	GCF_003957555.1_bCalAnn1_v1.p_genomic.fna.gz	GCF_003957555.1_bCalAnn1_v1.p_genomic.gff.gz
Camarhynchus parvulus	Chordata	Aves	Passeriformes	Thraupidae	Camarhynchus	yes	ensembl	Click to download	Click to download	Camarhynchus_parvulus.Camarhynchus_parvulus_V1.1.dna.toplevel.fa.gz	Camarhynchus_parvulus.Camarhynchus_parvulus_V1.1.110.gff3.gz
Camelus bactrianus	Chordata	Mammalia	Artiodactyla	Camelidae	Camelus	yes	ncbi	Click to download	Click to download	GCF_000767855.1_Ca_bactrianus_MBC_1.0_genomic.fna.gz	GCF_000767855.1_Ca_bactrianus_MBC_1.0_genomic.gff.gz
Camelus dromedarius	Chordata	Mammalia	Artiodactyla	Camelidae	Camelus	yes	ensembl	Click to download	Click to download	Camelus_dromedarius.CamDro2.dna.toplevel.fa.gz	Camelus_dromedarius.CamDro2.110.gff3.gz
Camelus ferus	Chordata	Mammalia	Artiodactyla	Camelidae	Camelus	yes	ncbi	Click to download	Click to download	GCF_009834535.1_BCGSAC_Cfer_1.0_genomic.fna.gz	GCF_009834535.1_BCGSAC_Cfer_1.0_genomic.gff.gz
Camponotus floridanus	Arthropoda	Insecta	Hymenoptera	Formicidae	Camponotus	yes	ncbi	Click to download	Click to download	GCF_003227725.1_Cflo_v7.5_genomic.fna.gz	GCF_003227725.1_Cflo_v7.5_genomic.gff.gz
Canis lupus dingo	Chordata	Mammalia	Carnivora	Canidae	Canis	yes	ensembl	Click to download	Click to download	Canis_lupus_dingo.ASM325472v1.dna.toplevel.fa.gz	Canis_lupus_dingo.ASM325472v1.110.gff3.gz
Canis lupus familiaris	Chordata	Mammalia	Carnivora	Canidae	Canis	yes	ensembl	Click to download	Click to download	Canis_lupus_familiaris.ROS_Cfam_1.0.dna.toplevel.fa.gz	Canis_lupus_familiaris.ROS_Cfam_1.0.110.gff3.gz
Capitella teleta	Annelida	Polychaeta	polychaetous	Capitellidae	Capitella	yes	ncbi	Click to download	Click to download	GCA_000328365.1_Capca1_genomic.fna.gz	GCA_000328365.1_Capca1_genomic.gff.gz
Capra hircus	Chordata	Mammalia	Artiodactyla	Bovidae	Capra	yes	ensembl	Click to download	Click to download	Capra_hircus.ARS1.dna.toplevel.fa.gz	Capra_hircus.ARS1.110.gff3.gz
Cariama cristata	Chordata	Aves	Cariamiformes	Cariamidae	Cariama	yes	ncbi	Click to download	Click to download	GCF_000690535.1_ASM69053v1_genomic.fna.gz	GCF_000690535.1_ASM69053v1_genomic.gff.gz
Carlito syrichta	Chordata	Mammalia	Primates	Tarsiidae	Carlito	yes	ensembl	Click to download	Click to download	Carlito_syrichta.Tarsius_syrichta-2.0.1.dna.toplevel.fa.gz	Carlito_syrichta.Tarsius_syrichta-2.0.1.110.gff3.gz
Castor canadensis	Chordata	Mammalia	Rodentia	Castoridae	Castor	yes	ensembl	Click to download	Click to download	Castor_canadensis.C.can_genome_v1.0.dna.toplevel.fa.gz	Castor_canadensis.C.can_genome_v1.0.110.gff3.gz
Catagonus wagneri	Chordata	Mammalia	Artiodactyla	Tayassuidae	Catagonus	yes	ensembl	Click to download	Click to download	Catagonus_wagneri.CatWag_v2_BIUU_UCD.dna.toplevel.fa.gz	Catagonus_wagneri.CatWag_v2_BIUU_UCD.110.gff3.gz
Cathartes aura	Chordata	Aves	Accipitriformes	Cathartidae	Cathartes	yes	ncbi	Click to download	Click to download	GCA_000699945.1_ASM69994v1_genomic.fna.gz	GCA_000699945.1_ASM69994v1_genomic.gff.gz
Catharus ustulatus	Chordata	Aves	Passeriformes	Turdidae	Catharus	yes	ensembl	Click to download	Click to download	Catharus_ustulatus.bCatUst1.pri.dna.toplevel.fa.gz	Catharus_ustulatus.bCatUst1.pri.110.gff3.gz
Cavia aperea	Chordata	Mammalia	Rodentia	Caviidae	Cavia	yes	ensembl	Click to download	Click to download	Cavia_aperea.CavAp1.0.dna.toplevel.fa.gz	Cavia_aperea.CavAp1.0.110.gff3.gz
Cavia porcellus	Chordata	Mammalia	Rodentia	Caviidae	Cavia	yes	ensembl	Click to download	Click to download	Cavia_porcellus.Cavpor3.0.dna.toplevel.fa.gz	Cavia_porcellus.Cavpor3.0.110.gff3.gz
Cebus imitator	Chordata	Mammalia	Primates	Cebidae	Cebus	yes	ensembl	Click to download	Click to download	Cebus_imitator.Cebus_imitator-1.0.dna.toplevel.fa.gz	Cebus_imitator.Cebus_imitator-1.0.110.gff3.gz
Cerapachys biroi	Arthropoda	Insecta	Hymenoptera	Formicidae	Ooceraea	yes	ncbi	Click to download	Click to download	GCF_003672135.1_Obir_v5.4_genomic.fna.gz	GCF_003672135.1_Obir_v5.4_genomic.gff.gz
Ceratotherium simum simum	Chordata	Mammalia	Perissodactyla	Rhinocerotidae	Ceratotherium	yes	ncbi	Click to download	Click to download	GCF_000283155.1_CerSimSim1.0_genomic.fna.gz	GCF_000283155.1_CerSimSim1.0_genomic.gff.gz
Cercocebus atys	Chordata	Mammalia	Primates	Cercopithecidae	Cercocebus	yes	ensembl	Click to download	Click to download	Cercocebus_atys.Caty_1.0.dna.toplevel.fa.gz	Cercocebus_atys.Caty_1.0.110.gff3.gz
Cervus canadensis	Chordata	Mammalia	Artiodactyla	Cervidae	Cervus	yes	ncbi	Click to download	Click to download	GCF_019320065.1_ASM1932006v1_genomic.fna.gz	GCF_019320065.1_ASM1932006v1_genomic.gff.gz
Cervus elaphus	Chordata	Mammalia	Artiodactyla	Cervidae	Cervus	yes	ncbi	Click to download	Click to download	GCF_910594005.1_mCerEla1.1_genomic.fna.gz	GCF_910594005.1_mCerEla1.1_genomic.gff.gz
Cervus hanglu yarkandensis	Chordata	Mammalia	Artiodactyla	Cervidae	Cervus	yes	ensembl	Click to download	Click to download	Cervus_hanglu_yarkandensis.CEY_v1.dna.toplevel.fa.gz	Cervus_hanglu_yarkandensis.CEY_v1.110.gff3.gz
Chaetura pelagica	Chordata	Aves	Apodiformes	Apodidae	Chaetura	yes	ncbi	Click to download	Click to download	GCF_000747805.2_ChaPel_1.1_genomic.fna.gz	GCF_000747805.2_ChaPel_1.1_genomic.gff.gz
Charadrius vociferus	Chordata	Aves	Charadriiformes	Charadriidae	Charadrius	yes	ncbi	Click to download	Click to download	GCF_000708025.1_ASM70802v2_genomic.fna.gz	GCF_000708025.1_ASM70802v2_genomic.gff.gz
Chelonia mydas	Chordata	Reptilia	Testudines	Cheloniidae	Chelonia	yes	ncbi	Click to download	Click to download	GCF_015237465.2_rCheMyd1.pri.v2_genomic.fna.gz	GCF_015237465.2_rCheMyd1.pri.v2_genomic.gff.gz
Chelonoidis abingdonii	Chordata	Reptilia	Testudines	Testudinidae	Chelonoidis	yes	ensembl	Click to download	Click to download	Chelonoidis_abingdonii.ASM359739v1.dna.toplevel.fa.gz	Chelonoidis_abingdonii.ASM359739v1.110.gff3.gz
Chelydra serpentina	Chordata	Reptilia	Testudines	Chelydridae	Chelydra	yes	ensembl	Click to download	Click to download	Chelydra_serpentina.Chelydra_serpentina-1.0.dna.toplevel.fa.gz	Chelydra_serpentina.Chelydra_serpentina-1.0.110.gff3.gz
Chinchilla lanigera	Chordata	Mammalia	Rodentia	Chinchillidae	Chinchilla	yes	ensembl	Click to download	Click to download	Chinchilla_lanigera.ChiLan1.0.dna.toplevel.fa.gz	Chinchilla_lanigera.ChiLan1.0.110.gff3.gz
Chionomys nivalis	Chordata	Mammalia	Rodentia	Cricetidae	Chionomys	yes	ncbi	Click to download	Click to download	GCF_950005125.1_mChiNiv1.1_genomic.fna.gz	GCF_950005125.1_mChiNiv1.1_genomic.gff.gz
Chlamydotis macqueenii	Chordata	Aves	Gruiformes	Otididae	Chlamydotis	yes	ncbi	Click to download	Click to download	GCF_000695195.1_ASM69519v1_genomic.fna.gz	GCF_000695195.1_ASM69519v1_genomic.gff.gz
Chlorocebus sabaeus	Chordata	Mammalia	Primates	Cercopithecidae	Chlorocebus	yes	ensembl	Click to download	Click to download	Chlorocebus_sabaeus.ChlSab1.1.dna.toplevel.fa.gz	Chlorocebus_sabaeus.ChlSab1.1.110.gff3.gz
Choloepus didactylus	Chordata	Mammalia	Pilosa	Megalonychidae	Choloepus	yes	ncbi	Click to download	Click to download	GCF_015220235.1_mChoDid1.pri_genomic.fna.gz	GCF_015220235.1_mChoDid1.pri_genomic.gff.gz
Choloepus hoffmanni	Chordata	Mammalia	Pilosa	Megalonychidae	Choloepus	yes	ensembl	Click to download	Click to download	Choloepus_hoffmanni.choHof1.dna.toplevel.fa.gz	Choloepus_hoffmanni.choHof1.110.gff3.gz
Chrysemys picta bellii	Chordata	Reptilia	Testudines	Emydidae	Chrysemys	yes	ensembl	Click to download	Click to download	Chrysemys_picta_bellii.Chrysemys_picta_bellii-3.0.3.dna.toplevel.fa.gz	Chrysemys_picta_bellii.Chrysemys_picta_bellii-3.0.3.110.gff3.gz
Chrysochloris asiatica	Chordata	Mammalia	Afrosoricida	Chrysochloridae	Chrysochloris	yes	ncbi	Click to download	Click to download	GCF_000296735.1_ChrAsi1.0_genomic.fna.gz	GCF_000296735.1_ChrAsi1.0_genomic.gff.gz
Chrysolophus pictus	Chordata	Aves	Galliformes	Phasianidae	Chrysolophus	yes	ensembl	Click to download	Click to download	Chrysolophus_pictus.Chrysolophus_pictus_GenomeV1.0.dna.toplevel.fa.gz	Chrysolophus_pictus.Chrysolophus_pictus_GenomeV1.0.110.gff3.gz
Cimex lectularius	Arthropoda	Insecta	Hemiptera	Cimicidae	Cimex	yes	ncbi	Click to download	Click to download	GCF_000648675.2_Clec_2.1_genomic.fna.gz	GCF_000648675.2_Clec_2.1_genomic.gff.gz
Ciona intestinalis	Chordata	Ascidiacea	Phlebobranchia	Cionidae	Ciona	yes	ensembl	Click to download	Click to download	Ciona_intestinalis.KH.dna.toplevel.fa.gz	Ciona_intestinalis.KH.110.gff3.gz
Ciona savignyi	Chordata	Ascidiacea	Phlebobranchia	Cionidae	Ciona	yes	ensembl	Click to download	Click to download	Ciona_savignyi.CSAV2.0.dna.toplevel.fa.gz	Ciona_savignyi.CSAV2.0.110.gff3.gz
Clonorchis sinensis	Platyhelminthes	Trematoda	Plagiorchiida	Opisthorchiidae	Clonorchis	yes	ncbi	Click to download	Click to download	GCA_003604175.2_CSKR.v2_genomic.fna.gz	GCA_003604175.2_CSKR.v2_genomic.gff.gz
Clupea harengus	Chordata	Actinopteri	Clupeiformes	Clupeidae	Clupea	yes	ensembl	Click to download	Click to download	Clupea_harengus.Ch_v2.0.2.dna.toplevel.fa.gz	Clupea_harengus.Ch_v2.0.2.110.gff3.gz
Colius striatus	Chordata	Aves	Coliiformes	Coliidae	Colius	yes	ncbi	Click to download	Click to download	GCF_000690715.1_ASM69071v1_genomic.fna.gz	GCF_000690715.1_ASM69071v1_genomic.gff.gz
Colobus angolensis palliatus	Chordata	Mammalia	Primates	Cercopithecidae	Colobus	yes	ensembl	Click to download	Click to download	Colobus_angolensis_palliatus.Cang.pa_1.0.dna.toplevel.fa.gz	Colobus_angolensis_palliatus.Cang.pa_1.0.110.gff3.gz
Columba livia	Chordata	Aves	Columbiformes	Columbidae	Columba	yes	ncbi	Click to download	Click to download	GCF_000337935.1_Cliv_1.0_genomic.fna.gz	GCF_000337935.1_Cliv_1.0_genomic.gff.gz
Condylura cristata	Chordata	Mammalia	Eulipotyphla	Talpidae	Condylura	yes	ncbi	Click to download	Click to download	GCF_000260355.1_ConCri1.0_genomic.fna.gz	GCF_000260355.1_ConCri1.0_genomic.gff.gz
Corvus brachyrhynchos	Chordata	Aves	Passeriformes	Corvidae	Corvus	yes	ncbi	Click to download	Click to download	GCF_000691975.1_ASM69197v1_genomic.fna.gz	GCF_000691975.1_ASM69197v1_genomic.gff.gz
Corvus moneduloides	Chordata	Aves	Passeriformes	Corvidae	Corvus	yes	ensembl	Click to download	Click to download	Corvus_moneduloides.bCorMon1.pri.dna.toplevel.fa.gz	Corvus_moneduloides.bCorMon1.pri.110.gff3.gz
Cottoperca gobio	Chordata	Actinopteri	Perciformes	Bovichtidae	Cottoperca	yes	ensembl	Click to download	Click to download	Cottoperca_gobio.fCotGob3.1.dna.toplevel.fa.gz	Cottoperca_gobio.fCotGob3.1.110.gff3.gz
Coturnix japonica	Chordata	Aves	Galliformes	Phasianidae	Coturnix	yes	ensembl	Click to download	Click to download	Coturnix_japonica.Coturnix_japonica_2.0.dna.toplevel.fa.gz	Coturnix_japonica.Coturnix_japonica_2.0.110.gff3.gz
Crassostrea gigas	Mollusca	Bivalvia	Ostreida	Ostreidae	Magallana	yes	ncbi	Click to download	Click to download	GCF_902806645.1_cgigas_uk_roslin_v1_genomic.fna.gz	GCF_902806645.1_cgigas_uk_roslin_v1_genomic.gff.gz
Cricetulus griseus	Chordata	Mammalia	Rodentia	Cricetidae	Cricetulus	yes	ensembl	Click to download	Click to download	Cricetulus_griseus_chok1gshd.CHOK1GS_HDv1.dna.toplevel.fa.gz	Cricetulus_griseus_chok1gshd.CHOK1GS_HDv1.110.gff3.gz
Crocodylus porosus	Chordata	Reptilia	Crocodylia	Crocodylidae	Crocodylus	yes	ensembl	Click to download	Click to download	Crocodylus_porosus.CroPor_comp1.dna.toplevel.fa.gz	Crocodylus_porosus.CroPor_comp1.110.gff3.gz
Ctenopharyngodon idella	Chordata	Actinopteri	Cypriniformes	Xenocyprididae	Ctenopharyngodon	yes	ncbi	Click to download	Click to download	GCF_019924925.1_HZGC01_genomic.fna.gz	GCF_019924925.1_HZGC01_genomic.gff.gz
Cuculus canorus	Chordata	Aves	Cuculiformes	Cuculidae	Cuculus	yes	ncbi	Click to download	Click to download	GCF_017976375.1_bCucCan1.pri_genomic.fna.gz	GCF_017976375.1_bCucCan1.pri_genomic.gff.gz
Culex quinquefasciatus	Arthropoda	Insecta	Diptera	Culicidae	Culex	yes	ncbi	Click to download	Click to download	GCF_015732765.1_VPISU_Cqui_1.0_pri_paternal_genomic.fna.gz	GCF_015732765.1_VPISU_Cqui_1.0_pri_paternal_genomic.gff.gz
Cyanistes caeruleus	Chordata	Aves	Passeriformes	Paridae	Cyanistes	yes	ensembl	Click to download	Click to download	Cyanistes_caeruleus.cyaCae2.dna.toplevel.fa.gz	Cyanistes_caeruleus.cyaCae2.110.gff3.gz
Cyclopterus lumpus	Chordata	Actinopteri	Perciformes	Cyclopteridae	Cyclopterus	yes	ensembl	Click to download	Click to download	Cyclopterus_lumpus.fCycLum1.pri.dna.toplevel.fa.gz	Cyclopterus_lumpus.fCycLum1.pri.110.gff3.gz
Cynoglossus semilaevis	Chordata	Actinopteri	Pleuronectiformes	Cynoglossidae	Cynoglossus	yes	ensembl	Click to download	Click to download	Cynoglossus_semilaevis.Cse_v1.0.dna.toplevel.fa.gz	Cynoglossus_semilaevis.Cse_v1.0.110.gff3.gz
Cyprinodon variegatus	Chordata	Actinopteri	Cyprinodontiformes	Cyprinodontidae	Cyprinodon	yes	ensembl	Click to download	Click to download	Cyprinodon_variegatus.C_variegatus-1.0.dna.toplevel.fa.gz	Cyprinodon_variegatus.C_variegatus-1.0.110.gff3.gz
Danaus plexippus	Arthropoda	Insecta	Lepidoptera	Nymphalidae	Danaus	yes	ncbi	Click to download	Click to download	GCF_009731565.1_Dplex_v4_genomic.fna.gz	GCF_009731565.1_Dplex_v4_genomic.gff.gz
Danio rerio	Chordata	Actinopteri	Cypriniformes	Danionidae	Danio	yes	ensembl	Click to download	Click to download	Danio_rerio.GRCz11.dna.toplevel.fa.gz	Danio_rerio.GRCz11.110.gff3.gz
Daphnia pulex	Arthropoda	Branchiopoda	Anomopoda	Daphniidae	Daphnia	yes	ncbi	Click to download	Click to download	GCF_021134715.1_ASM2113471v1_genomic.fna.gz	GCF_021134715.1_ASM2113471v1_genomic.gff.gz
Dasypus novemcinctus	Chordata	Mammalia	Cingulata	Dasypodidae	Dasypus	yes	ensembl	Click to download	Click to download	Dasypus_novemcinctus.Dasnov3.0.dna.toplevel.fa.gz	Dasypus_novemcinctus.Dasnov3.0.110.gff3.gz
Delphinapterus leucas	Chordata	Mammalia	Artiodactyla	Monodontidae	Delphinapterus	yes	ensembl	Click to download	Click to download	Delphinapterus_leucas.ASM228892v3.dna.toplevel.fa.gz	Delphinapterus_leucas.ASM228892v3.110.gff3.gz
Dendroctonus ponderosae	Arthropoda	Insecta	Coleoptera	Curculionidae	Dendroctonus	yes	ncbi	Click to download	Click to download	GCF_020466585.1_Dpon_F_20191213v2_genomic.fna.gz	GCF_020466585.1_Dpon_F_20191213v2_genomic.gff.gz
Denticeps clupeoides	Chordata	Actinopteri	Clupeiformes	Denticipitidae	Denticeps	yes	ensembl	Click to download	Click to download	Denticeps_clupeoides.fDenClu1.1.dna.toplevel.fa.gz	Denticeps_clupeoides.fDenClu1.1.110.gff3.gz
Dermacentor silvarum	Arthropoda	Arachnida	Ixodida	Ixodidae	Dermacentor	yes	cncb	Click to download	Click to download	GWHAMML00000000.genome.fasta.gz	GWHAMML00000000.gff.gz
Dicentrarchus labrax	Chordata	Actinopteri	Ovalentaria incertae sedis	Moronidae	Dicentrarchus	yes	ensembl	Click to download	Click to download	Dicentrarchus_labrax.dlabrax2021.dna.toplevel.fa.gz	Dicentrarchus_labrax.dlabrax2021.110.gff3.gz
Dipodomys ordii	Chordata	Mammalia	Rodentia	Heteromyidae	Dipodomys	yes	ensembl	Click to download	Click to download	Dipodomys_ordii.Dord_2.0.dna.toplevel.fa.gz	Dipodomys_ordii.Dord_2.0.110.gff3.gz
Dipodomys spectabilis	Chordata	Mammalia	Rodentia	Heteromyidae	Dipodomys	yes	ncbi	Click to download	Click to download	GCF_019054845.1_ASM1905484v1_genomic.fna.gz	GCF_019054845.1_ASM1905484v1_genomic.gff.gz
Dromaius novaehollandiae	Chordata	Aves	Casuariiformes	Dromaiidae	Dromaius	yes	ensembl	Click to download	Click to download	Dromaius_novaehollandiae.droNov1.dna.toplevel.fa.gz	Dromaius_novaehollandiae.droNov1.110.gff3.gz
Drosophila mauritiana	Arthropoda	Insecta	Diptera	Drosophilidae	Drosophila	yes	ncbi	Click to download	Click to download	GCF_004382145.1_ASM438214v1_genomic.fna.gz	GCF_004382145.1_ASM438214v1_genomic.gff.gz
Drosophila melanogaster	Arthropoda	Insecta	Diptera	Drosophilidae	Drosophila	yes	ensembl	Click to download	Click to download	Drosophila_melanogaster.BDGP6.46.dna.toplevel.fa	Drosophila_melanogaster.BDGP6.46.110.gff3.gz
Dryobates pubescens	Chordata	Aves	Piciformes	Picidae	Dryobates	yes	ncbi	Click to download	Click to download	GCF_014839835.1_bDryPub1.pri_genomic.fna.gz	GCF_014839835.1_bDryPub1.pri_genomic.gff.gz
Echeneis naucrates	Chordata	Actinopteri	Carangiformes	Echeneidae	Echeneis	yes	ensembl	Click to download	Click to download	Echeneis_naucrates.fEcheNa1.1.dna.toplevel.fa.gz	Echeneis_naucrates.fEcheNa1.1.110.gff3.gz
Echinococcus granulosus	Platyhelminthes	Cestoda	Cyclophyllidea	Taeniidae	Echinococcus	yes	ncbi	Click to download	Click to download	GCF_000524195.1_ASM52419v1_genomic.fna.gz	GCF_000524195.1_ASM52419v1_genomic.gff.gz
Echinococcus multilocularis	Platyhelminthes	Cestoda	Cyclophyllidea	Taeniidae	Echinococcus	yes	ncbi	Click to download	Click to download	GCA_000469725.3_EMULTI002_genomic.fna.gz	GCA_000469725.3_EMULTI002_genomic.gff.gz
Echinops telfairi	Chordata	Mammalia	Afrosoricida	Tenrecidae	Echinops	yes	ensembl	Click to download	Click to download	Echinops_telfairi.TENREC.dna.toplevel.fa.gz	Echinops_telfairi.TENREC.110.gff3.gz
Egretta garzetta	Chordata	Aves	Pelecaniformes	Ardeidae	Egretta	yes	ncbi	Click to download	Click to download	GCF_000687185.1_ASM68718v1_genomic.fna.gz	GCF_000687185.1_ASM68718v1_genomic.gff.gz
Electrophorus electricus	Chordata	Actinopteri	Gymnotiformes	Gymnotidae	Electrophorus	yes	ensembl	Click to download	Click to download	Electrophorus_electricus.Ee_SOAP_WITH_SSPACE.dna.toplevel.fa.gz	Electrophorus_electricus.Ee_SOAP_WITH_SSPACE.110.gff3.gz
Elephantulus edwardii	Chordata	Mammalia	Macroscelidea	Macroscelididae	Elephantulus	yes	ncbi	Click to download	Click to download	GCF_000299155.1_EleEdw1.0_genomic.fna.gz	GCF_000299155.1_EleEdw1.0_genomic.gff.gz
Elephas maximus	Chordata	Mammalia	Proboscidea	Elephantidae	Elephas	yes	ncbi	Click to download	Click to download	GCF_024166365.1_mEleMax1_primary_haplotype_genomic.fna.gz	GCF_024166365.1_mEleMax1_primary_haplotype_genomic.gff.gz
Enhydra lutris	Chordata	Mammalia	Carnivora	Mustelidae	Enhydra	yes	ncbi	Click to download	Click to download	GCF_002288905.1_ASM228890v2_genomic.fna.gz	GCF_002288905.1_ASM228890v2_genomic.gff.gz
Eptatretus burgeri	Chordata	Myxini	Myxiniformes	Myxinidae	Eptatretus	yes	ensembl	Click to download	Click to download	Eptatretus_burgeri.Eburgeri_3.2.dna.toplevel.fa.gz	Eptatretus_burgeri.Eburgeri_3.2.110.gff3.gz
Eptesicus fuscus	Chordata	Mammalia	Chiroptera	Vespertilionidae	Eptesicus	yes	ncbi	Click to download	Click to download	GCF_027574615.1_DD_ASM_mEF_20220401_genomic.fna.gz	GCF_027574615.1_DD_ASM_mEF_20220401_genomic.gff.gz
Equus asinus	Chordata	Mammalia	Perissodactyla	Equidae	Equus	yes	ensembl	Click to download	Click to download	Equus_asinus.ASM1607732v2.dna.toplevel.fa.gz	Equus_asinus.ASM1607732v2.110.gff3.gz
Equus caballus	Chordata	Mammalia	Perissodactyla	Equidae	Equus	yes	ensembl	Click to download	Click to download	Equus_caballus.EquCab3.0.dna.toplevel.fa.gz	Equus_caballus.EquCab3.0.110.gff3.gz
Equus przewalskii	Chordata	Mammalia	Perissodactyla	Equidae	Equus	yes	ncbi	Click to download	Click to download	GCF_000696695.1_Burgud_genomic.fna.gz	GCF_000696695.1_Burgud_genomic.gff.gz
Equus quagga	Chordata	Mammalia	Perissodactyla	Equidae	Equus	yes	ncbi	Click to download	Click to download	GCF_021613505.1_UCLA_HA_Equagga_1.0_genomic.fna.gz	GCF_021613505.1_UCLA_HA_Equagga_1.0_genomic.gff.gz
Erinaceus europaeus	Chordata	Mammalia	Eulipotyphla	Erinaceidae	Erinaceus	yes	ensembl	Click to download	Click to download	Erinaceus_europaeus.HEDGEHOG.dna.toplevel.fa.gz	Erinaceus_europaeus.HEDGEHOG.110.gff3.gz
Erpetoichthys calabaricus	Chordata	Cladistia	Polypteriformes	Polypteridae	Erpetoichthys	yes	ensembl	Click to download	Click to download	Erpetoichthys_calabaricus.fErpCal1.1.dna.toplevel.fa.gz	Erpetoichthys_calabaricus.fErpCal1.1.110.gff3.gz
Erythrura gouldiae	Chordata	Aves	Passeriformes	Passeridae	Chloebia	yes	ensembl	Click to download	Click to download	Erythrura_gouldiae.GouldianFinch.dna.toplevel.fa.gz	Erythrura_gouldiae.GouldianFinch.110.gff3.gz
Esox lucius	Chordata	Actinopteri	Esociformes	Esocidae	Esox	yes	ensembl	Click to download	Click to download	Esox_lucius.Eluc_v4.dna.toplevel.fa.gz	Esox_lucius.Eluc_v4.110.gff3.gz
Eumetopias jubatus	Chordata	Mammalia	Carnivora	Otariidae	Eumetopias	yes	ncbi	Click to download	Click to download	GCF_004028035.1_ASM402803v1_genomic.fna.gz	GCF_004028035.1_ASM402803v1_genomic.gff.gz
Eurypyga helias	Chordata	Aves	Gruiformes	Eurypygidae	Eurypyga	yes	ncbi	Click to download	Click to download	GCF_000690775.1_ASM69077v1_genomic.fna.gz	GCF_000690775.1_ASM69077v1_genomic.gff.gz
Falco cherrug	Chordata	Aves	Falconiformes	Falconidae	Falco	yes	ncbi	Click to download	Click to download	GCF_000337975.1_F_cherrug_v1.0_genomic.fna.gz	GCF_000337975.1_F_cherrug_v1.0_genomic.gff.gz
Falco peregrinus	Chordata	Aves	Falconiformes	Falconidae	Falco	yes	ncbi	Click to download	Click to download	GCF_000337955.1_F_peregrinus_v1.0_genomic.fna.gz	GCF_000337955.1_F_peregrinus_v1.0_genomic.gff.gz
Falco tinnunculus	Chordata	Aves	Falconiformes	Falconidae	Falco	yes	ensembl	Click to download	Click to download	Falco_tinnunculus.FalTin1.0.dna.toplevel.fa.gz	Falco_tinnunculus.FalTin1.0.110.gff3.gz
Felis catus	Chordata	Mammalia	Carnivora	Felidae	Felis	yes	ensembl	Click to download	Click to download	Felis_catus.Felis_catus_9.0.dna.toplevel.fa.gz	Felis_catus.Felis_catus_9.0.110.gff3.gz
Ficedula albicollis	Chordata	Aves	Passeriformes	Muscicapidae	Ficedula	yes	ensembl	Click to download	Click to download	Ficedula_albicollis.FicAlb1.5.dna.toplevel.fa.gz	Ficedula_albicollis.FicAlb1.5.110.gff3.gz
Fukomys damarensis	Chordata	Mammalia	Rodentia	Bathyergidae	Fukomys	yes	ensembl	Click to download	Click to download	Fukomys_damarensis.DMR_v1.0.dna.toplevel.fa.gz	Fukomys_damarensis.DMR_v1.0.110.gff3.gz
Fulmarus glacialis	Chordata	Aves	Procellariiformes	Procellariidae	Fulmarus	yes	ncbi	Click to download	Click to download	GCF_000690835.1_ASM69083v1_genomic.fna.gz	GCF_000690835.1_ASM69083v1_genomic.gff.gz
Fundulus heteroclitus	Chordata	Actinopteri	Cyprinodontiformes	Fundulidae	Fundulus	yes	ensembl	Click to download	Click to download	Fundulus_heteroclitus.Fundulus_heteroclitus-3.0.2.dna.toplevel.fa.gz	Fundulus_heteroclitus.Fundulus_heteroclitus-3.0.2.110.gff3.gz
Gadus morhua	Chordata	Actinopteri	Gadiformes	Gadidae	Gadus	yes	ensembl	Click to download	Click to download	Gadus_morhua.gadMor3.0.dna.toplevel.fa.gz	Gadus_morhua.gadMor3.0.110.gff3.gz
Galemys pyrenaicus	Chordata	Mammalia	Eulipotyphla	Talpidae	Galemys	yes	ncbi	Click to download	Click to download	GCA_019455555.1_Gpyr_1.0_genomic.fna.gz	GCA_019455555.1_Gpyr_1.0_genomic.gff.gz
Galeopterus variegatus	Chordata	Mammalia	Dermoptera	Cynocephalidae	Galeopterus	yes	ncbi	Click to download	Click to download	GCF_000696425.1_G_variegatus-3.0.2_genomic.fna.gz	GCF_000696425.1_G_variegatus-3.0.2_genomic.gff.gz
Gallus gallus	Chordata	Aves	Galliformes	Phasianidae	Gallus	yes	ensembl	Click to download	Click to download	Gallus_gallus.bGalGal1.mat.broiler.GRCg7b.dna.toplevel.fa.gz	Gallus_gallus.bGalGal1.mat.broiler.GRCg7b.110.gff3.gz
Gambusia affinis	Chordata	Actinopteri	Cyprinodontiformes	Poeciliidae	Gambusia	yes	ensembl	Click to download	Click to download	Gambusia_affinis.ASM309773v1.dna.toplevel.fa.gz	Gambusia_affinis.ASM309773v1.110.gff3.gz
Gasterosteus aculeatus	Chordata	Actinopteri	Perciformes	Gasterosteidae	Gasterosteus	yes	ensembl	Click to download	Click to download	Gasterosteus_aculeatus.BROADS1.dna.toplevel.fa.gz	Gasterosteus_aculeatus.BROADS1.110.gff3.gz
Gavia stellata	Chordata	Aves	Gaviiformes	Gaviidae	Gavia	yes	ncbi	Click to download	Click to download	GCF_000690875.1_ASM69087v1_genomic.fna.gz	GCF_000690875.1_ASM69087v1_genomic.gff.gz
Gekko japonicus	Chordata	Lepidosauria	Squamata	Gekkonidae	Gekko	yes	ncbi	Click to download	Click to download	GCF_001447785.1_Gekko_japonicus_V1.1_genomic.fna.gz	GCF_001447785.1_Gekko_japonicus_V1.1_genomic.gff.gz
Geospiza fortis	Chordata	Aves	Passeriformes	Thraupidae	Geospiza	yes	ensembl	Click to download	Click to download	Geospiza_fortis.GeoFor_1.0.dna.toplevel.fa.gz	Geospiza_fortis.GeoFor_1.0.110.gff3.gz
Globicephala melas	Chordata	Mammalia	Artiodactyla	Delphinidae	Globicephala	yes	ncbi	Click to download	Click to download	GCF_006547405.1_ASM654740v1_genomic.fna.gz	GCF_006547405.1_ASM654740v1_genomic.gff.gz
Gopherus agassizii	Chordata	Reptilia	Testudines	Testudinidae	Gopherus	yes	ensembl	Click to download	Click to download	Gopherus_agassizii.ASM289641v1.dna.toplevel.fa.gz	Gopherus_agassizii.ASM289641v1.110.gff3.gz
Gopherus evgoodei	Chordata	Reptilia	Testudines	Testudinidae	Gopherus	yes	ensembl	Click to download	Click to download	Gopherus_evgoodei.rGopEvg1_v1.p.dna.toplevel.fa.gz	Gopherus_evgoodei.rGopEvg1_v1.p.110.gff3.gz
Gorilla gorilla	Chordata	Mammalia	Primates	Hominidae	Gorilla	yes	ncbi	Click to download	Click to download	GCF_029281585.1_NHGRI_mGorGor1-v1.1-0.2.freeze_pri_genomic.fna.gz	GCF_029281585.1_NHGRI_mGorGor1-v1.1-0.2.freeze_pri_genomic.gff.gz
Gorilla gorilla gorilla	Chordata	Mammalia	Primates	Hominidae	Gorilla	yes	ensembl	Click to download	Click to download	Gorilla_gorilla.gorGor4.dna.toplevel.fa.gz	Gorilla_gorilla.gorGor4.110.gff3.gz
Gouania willdenowi	Chordata	Actinopteri	Blenniiformes	Gobiesocidae	Gouania	yes	ensembl	Click to download	Click to download	Gouania_willdenowi.fGouWil2.1.dna.toplevel.fa.gz	Gouania_willdenowi.fGouWil2.1.110.gff3.gz
Gracilinanus agilis	Chordata	Mammalia	Didelphimorphia	Didelphidae	Gracilinanus	yes	ncbi	Click to download	Click to download	GCF_016433145.1_AgileGrace_genomic.fna.gz	GCF_016433145.1_AgileGrace_genomic.gff.gz
Grammomys surdaster	Chordata	Mammalia	Rodentia	Muridae	Grammomys	yes	ncbi	Click to download	Click to download	GCF_004785775.1_NIH_TR_1.0_genomic.fna.gz	GCF_004785775.1_NIH_TR_1.0_genomic.gff.gz
Haemaphysalis longicornis	Arthropoda	Arachnida	Ixodida	Ixodidae	Haemaphysalis	yes	cncb	Click to download	Click to download	GWHAMMI00000000.genome.fasta.gz	GWHAMMI00000000.gff.gz
Haliaeetus albicilla	Chordata	Aves	Accipitriformes	Accipitridae	Haliaeetus	yes	ncbi	Click to download	Click to download	GCF_000691405.1_ASM69140v1_genomic.fna.gz	GCF_000691405.1_ASM69140v1_genomic.gff.gz
Haliaeetus leucocephalus	Chordata	Aves	Accipitriformes	Accipitridae	Haliaeetus	yes	ncbi	Click to download	Click to download	GCF_000737465.1_Haliaeetus_leucocephalus-4.0_genomic.fna.gz	GCF_000737465.1_Haliaeetus_leucocephalus-4.0_genomic.gff.gz
Halichoerus grypus	Chordata	Mammalia	Carnivora	Phocidae	Halichoerus	yes	ncbi	Click to download	Click to download	GCF_012393455.1_Tufts_HGry_1.1_genomic.fna.gz	GCF_012393455.1_Tufts_HGry_1.1_genomic.gff.gz
Haplochromis burtoni	Chordata	Actinopteri	Cichliformes	Cichlidae	Haplochromis	yes	ensembl	Click to download	Click to download	Haplochromis_burtoni.AstBur1.0.dna.toplevel.fa.gz	Haplochromis_burtoni.AstBur1.0.110.gff3.gz
Harpegnathos saltator	Arthropoda	Insecta	Hymenoptera	Formicidae	Harpegnathos	yes	ncbi	Click to download	Click to download	GCF_003227715.2_Hsal_v8.6_genomic.fna.gz	GCF_003227715.2_Hsal_v8.6_genomic.gff.gz
Helobdella robusta	Annelida	Clitellata	Rhynchobdellida	Glossiphoniidae	Helobdella	yes	ncbi	Click to download	Click to download	GCF_000326865.2_Helobdella_robusta_v1.0_genomic.fna.gz	GCF_000326865.2_Helobdella_robusta_v1.0_genomic.gff.gz
Heterocephalus glaber	Chordata	Mammalia	Rodentia	Bathyergidae	Heterocephalus	yes	ensembl	Click to download	Click to download	Heterocephalus_glaber_female.Naked_mole-rat_maternal.dna.toplevel.fa.gz	Heterocephalus_glaber_female.Naked_mole-rat_maternal.110.gff3.gz
Hippocampus comes	Chordata	Actinopteri	Syngnathiformes	Syngnathidae	Hippocampus	yes	ensembl	Click to download	Click to download	Hippocampus_comes.H_comes_QL1_v1.dna.toplevel.fa.gz	Hippocampus_comes.H_comes_QL1_v1.110.gff3.gz
Hippopotamus amphibius	Chordata	Mammalia	Artiodactyla	Hippopotamidae	Hippopotamus	yes	ncbi	Click to download	Click to download	GCF_030028045.1_mHipAmp2.hap2_genomic.fna.gz	GCF_030028045.1_mHipAmp2.hap2_genomic.gff.gz
Hipposideros armiger	Chordata	Mammalia	Chiroptera	Hipposideridae	Hipposideros	yes	ncbi	Click to download	Click to download	GCF_001890085.2_ASM189008v1_genomic.fna.gz	GCF_001890085.2_ASM189008v1_genomic.gff.gz
Homo sapiens	Chordata	Mammalia	Primates	Hominidae	Homo	yes	ensembl	Click to download	Click to download	Homo_sapiens.GRCh38.dna.toplevel.fa.gz	Homo_sapiens.GRCh38.110.gff3.gz
Hyaena hyaena	Chordata	Mammalia	Carnivora	Hyaenidae	Hyaena	yes	ncbi	Click to download	Click to download	GCF_003009895.1_ASM300989v1_genomic.fna.gz	GCF_003009895.1_ASM300989v1_genomic.gff.gz
Hyalomma asiaticum	Arthropoda	Arachnida	Ixodida	Ixodidae	Hyalomma	yes	cncb	Click to download	Click to download	GWHAMMK00000000.genome.fasta.gz	GWHAMMK00000000.gff.gz
Hylobates moloch	Chordata	Mammalia	Primates	Hylobatidae	Hylobates	yes	ncbi	Click to download	Click to download	GCF_009828535.2_HMol_V2_genomic.fna.gz	GCF_009828535.2_HMol_V2_genomic.gff.gz
Ictalurus punctatus	Chordata	Actinopteri	Siluriformes	Ictaluridae	Ictalurus	yes	ensembl	Click to download	Click to download	Ictalurus_punctatus.IpCoco_1.2.dna.toplevel.fa.gz	Ictalurus_punctatus.IpCoco_1.2.110.gff3.gz
Ictidomys tridecemlineatus	Chordata	Mammalia	Rodentia	Sciuridae	Ictidomys	yes	ensembl	Click to download	Click to download	Ictidomys_tridecemlineatus.SpeTri2.0.dna.toplevel.fa.gz	Ictidomys_tridecemlineatus.SpeTri2.0.110.gff3.gz
Ixodes persulcatus	Arthropoda	Arachnida	Ixodida	Ixodidae	Ixodes	yes	cncb	Click to download	Click to download	GWHAMMH00000000.1.genome.fasta.gz	GWHAMMH00000000.1.gff.gz
Jaculus jaculus	Chordata	Mammalia	Rodentia	Dipodidae	Jaculus	yes	ncbi	Click to download	Click to download	GCF_020740685.1_mJacJac1.mat.Y.cur_genomic.fna.gz	GCF_020740685.1_mJacJac1.mat.Y.cur_genomic.gff.gz
Junco hyemalis	Chordata	Aves	Passeriformes	Passerellidae	Junco	yes	ensembl	Click to download	Click to download	Junco_hyemalis.ASM382977v1.dna.toplevel.fa.gz	Junco_hyemalis.ASM382977v1.110.gff3.gz
Kryptolebias marmoratus	Chordata	Actinopteri	Cyprinodontiformes	Rivulidae	Kryptolebias	yes	ensembl	Click to download	Click to download	Kryptolebias_marmoratus.ASM164957v1.dna.toplevel.fa.gz	Kryptolebias_marmoratus.ASM164957v1.110.gff3.gz
Labrus bergylta	Chordata	Actinopteri	Labriformes	Labridae	Labrus	yes	ensembl	Click to download	Click to download	Labrus_bergylta.BallGen_V1.dna.toplevel.fa.gz	Labrus_bergylta.BallGen_V1.110.gff3.gz
Lagenorhynchus obliquidens	Chordata	Mammalia	Artiodactyla	Delphinidae	Lagenorhynchus	yes	ncbi	Click to download	Click to download	GCF_003676395.1_ASM367639v1_genomic.fna.gz	GCF_003676395.1_ASM367639v1_genomic.gff.gz
Larimichthys crocea	Chordata	Actinopteri	Ovalentaria incertae sedis	Sciaenidae	Larimichthys	yes	ensembl	Click to download	Click to download	Larimichthys_crocea.L_crocea_2.0.dna.toplevel.fa.gz	Larimichthys_crocea.L_crocea_2.0.110.gff3.gz
Lates calcarifer	Chordata	Actinopteri	Ovalentaria incertae sedis	Centropomidae	Lates	yes	ensembl	Click to download	Click to download	Lates_calcarifer.ASB_HGAPassembly_v1.dna.toplevel.fa.gz	Lates_calcarifer.ASB_HGAPassembly_v1.110.gff3.gz
Laticauda laticaudata	Chordata	Lepidosauria	Squamata	Elapidae	Laticauda	yes	ensembl	Click to download	Click to download	Laticauda_laticaudata.latLat_1.0.dna.toplevel.fa.gz	Laticauda_laticaudata.latLat_1.0.110.gff3.gz
Latimeria chalumnae	Chordata	Coelacanthi	Coelacanthiformes	Coelacanthidae	Latimeria	yes	ensembl	Click to download	Click to download	Latimeria_chalumnae.LatCha1.dna.toplevel.fa.gz	Latimeria_chalumnae.LatCha1.110.gff3.gz
Lemur catta	Chordata	Mammalia	Primates	Lemuridae	Lemur	yes	ncbi	Click to download	Click to download	GCF_020740605.2_mLemCat1.pri_genomic.fna.gz	GCF_020740605.2_mLemCat1.pri_genomic.gff.gz
Leopardus geoffroyi	Chordata	Mammalia	Carnivora	Felidae	Leopardus	yes	ncbi	Click to download	Click to download	GCF_018350155.1_O.geoffroyi_Oge1_pat1.0_genomic.fna.gz	GCF_018350155.1_O.geoffroyi_Oge1_pat1.0_genomic.gff.gz
Lepidothrix coronata	Chordata	Aves	Passeriformes	Pipridae	Lepidothrix	yes	ensembl	Click to download	Click to download	Lepidothrix_coronata.Lepidothrix_coronata-1.0.dna.toplevel.fa.gz	Lepidothrix_coronata.Lepidothrix_coronata-1.0.110.gff3.gz
Lepisosteus oculatus	Chordata	Actinopteri	Semionotiformes	Lepisosteidae	Lepisosteus	yes	ensembl	Click to download	Click to download	Lepisosteus_oculatus.LepOcu1.dna.toplevel.fa.gz	Lepisosteus_oculatus.LepOcu1.110.gff3.gz
Leptobrachium leishanense	Chordata	Amphibia	Anura	Megophryidae	Leptobrachium	yes	ensembl	Click to download	Click to download	Leptobrachium_leishanense.ASM966780v1.dna.toplevel.fa.gz	Leptobrachium_leishanense.ASM966780v1.110.gff3.gz
Leptonychotes weddellii	Chordata	Mammalia	Carnivora	Phocidae	Leptonychotes	yes	ncbi	Click to download	Click to download	GCF_000349705.1_LepWed1.0_genomic.fna.gz	GCF_000349705.1_LepWed1.0_genomic.gff.gz
Leptosomus discolor	Chordata	Aves	Coraciiformes	Leptosomidae	Leptosomus	yes	ncbi	Click to download	Click to download	GCF_000691785.1_ASM69178v1_genomic.fna.gz	GCF_000691785.1_ASM69178v1_genomic.gff.gz
Linepithema humile	Arthropoda	Insecta	Hymenoptera	Formicidae	Linepithema	yes	ncbi	Click to download	Click to download	GCF_000217595.1_Lhum_UMD_V04_genomic.fna.gz	GCF_000217595.1_Lhum_UMD_V04_genomic.gff.gz
Lingula anatina	Brachiopoda	Lingulata	Lingulida	Lingulidae	Lingula	yes	ncbi	Click to download	Click to download	GCF_001039355.2_LinAna2.0_genomic.fna.gz	GCF_001039355.2_LinAna2.0_genomic.gff.gz
Lipotes vexillifer	Chordata	Mammalia	Artiodactyla	Lipotidae	Lipotes	yes	ncbi	Click to download	Click to download	GCF_000442215.2_Lipotes_vexillifer_v1.1_genomic.fna.gz	GCF_000442215.2_Lipotes_vexillifer_v1.1_genomic.gff.gz
Lonchura striata domestica	Chordata	Aves	Passeriformes	Estrildidae	Lonchura	yes	ensembl	Click to download	Click to download	Lonchura_striata_domestica.LonStrDom1.dna.toplevel.fa.gz	Lonchura_striata_domestica.LonStrDom1.110.gff3.gz
Lontra canadensis	Chordata	Mammalia	Carnivora	Mustelidae	Lontra	yes	ncbi	Click to download	Click to download	GCF_010015895.1_GSC_riverotter_1.0_genomic.fna.gz	GCF_010015895.1_GSC_riverotter_1.0_genomic.gff.gz
Lottia gigantea	Mollusca	Gastropoda	Patellogastropoda	Lottiidae	Lottia	yes	ncbi	Click to download	Click to download	GCF_000327385.1_Helro1_genomic.fna.gz	GCF_000327385.1_Helro1_genomic.gff.gz
Loxodonta africana	Chordata	Mammalia	Proboscidea	Elephantidae	Loxodonta	yes	ensembl	Click to download	Click to download	Loxodonta_africana.loxAfr3.dna.toplevel.fa.gz	Loxodonta_africana.loxAfr3.110.gff3.gz
Lutra lutra	Chordata	Mammalia	Carnivora	Mustelidae	Lutra	yes	ncbi	Click to download	Click to download	GCF_902655055.1_mLutLut1.2_genomic.fna.gz	GCF_902655055.1_mLutLut1.2_genomic.gff.gz
Lynx canadensis	Chordata	Mammalia	Carnivora	Felidae	Lynx	yes	ensembl	Click to download	Click to download	Lynx_canadensis.mLynCan4_v1.p.dna.toplevel.fa.gz	Lynx_canadensis.mLynCan4_v1.p.110.gff3.gz
Lynx pardinus	Chordata	Mammalia	Carnivora	Felidae	Lynx	yes	ncbi	Click to download	Click to download	GCA_900661375.1_LYPA1.0_genomic.fna.gz	GCA_900661375.1_LYPA1.0_genomic.gff.gz
Lynx rufus	Chordata	Mammalia	Carnivora	Felidae	Lynx	yes	ncbi	Click to download	Click to download	GCF_022079265.1_mLynRuf1.p_genomic.fna.gz	GCF_022079265.1_mLynRuf1.p_genomic.gff.gz
Macaca fascicularis	Chordata	Mammalia	Primates	Cercopithecidae	Macaca	yes	ensembl	Click to download	Click to download	Macaca_fascicularis.Macaca_fascicularis_6.0.dna.toplevel.fa.gz	Macaca_fascicularis.Macaca_fascicularis_6.0.110.gff3.gz
Macaca mulatta	Chordata	Mammalia	Primates	Cercopithecidae	Macaca	yes	ensembl	Click to download	Click to download	Macaca_mulatta.Mmul_10.dna.toplevel.fa.gz	Macaca_mulatta.Mmul_10.110.gff3.gz
Macaca nemestrina	Chordata	Mammalia	Primates	Cercopithecidae	Macaca	yes	ensembl	Click to download	Click to download	Macaca_nemestrina.Mnem_1.0.dna.toplevel.fa.gz	Macaca_nemestrina.Mnem_1.0.110.gff3.gz
Macaca thibetana	Chordata	Mammalia	Primates	Cercopithecidae	Macaca	yes	ncbi	Click to download	Click to download	GCF_024542745.1_ASM2454274v1_genomic.fna.gz	GCF_024542745.1_ASM2454274v1_genomic.gff.gz
Macrostomum lignano	Platyhelminthes	Rhabditophora	Macrostomida	Macrostomidae	Macrostomum	yes	macgenome	Click to download	Click to download	GCA_002269645.1_Mlig_3_7_genomic.fna.gz	GCA_002269645.1_Mlig_3_7_genomic.gff.gz
Malurus cyaneus samueli	Chordata	Aves	Passeriformes	Maluridae	Malurus	yes	ensembl	Click to download	Click to download	Malurus_cyaneus_samueli.mCya_1.0.dna.toplevel.fa.gz	Malurus_cyaneus_samueli.mCya_1.0.110.gff3.gz
Manacus vitellinus	Chordata	Aves	Passeriformes	Pipridae	Manacus	yes	ensembl	Click to download	Click to download	Manacus_vitellinus.ASM171598v2.dna.toplevel.fa.gz	Manacus_vitellinus.ASM171598v2.110.gff3.gz
Mandrillus leucophaeus	Chordata	Mammalia	Primates	Cercopithecidae	Mandrillus	yes	ensembl	Click to download	Click to download	Mandrillus_leucophaeus.Mleu.le_1.0.dna.toplevel.fa.gz	Mandrillus_leucophaeus.Mleu.le_1.0.110.gff3.gz
Manis javanica	Chordata	Mammalia	Pholidota	Manidae	Manis	yes	ncbi	Click to download	Click to download	GCF_014570535.1_YNU_ManJav_2.0_genomic.fna.gz	GCF_014570535.1_YNU_ManJav_2.0_genomic.gff.gz
Manis pentadactyla	Chordata	Mammalia	Pholidota	Manidae	Manis	yes	ncbi	Click to download	Click to download	GCF_014570555.1_YNU_ManPten_2.0_genomic.fna.gz	GCF_014570555.1_YNU_ManPten_2.0_genomic.gff.gz
Marmota flaviventris	Chordata	Mammalia	Rodentia	Sciuridae	Marmota	yes	ncbi	Click to download	Click to download	GCF_003676075.3_GSC_YBM_2.1_genomic.fna.gz	GCF_003676075.3_GSC_YBM_2.1_genomic.gff.gz
Marmota marmota marmota	Chordata	Mammalia	Rodentia	Sciuridae	Marmota	yes	ensembl	Click to download	Click to download	Marmota_marmota_marmota.marMar2.1.dna.toplevel.fa.gz	Marmota_marmota_marmota.marMar2.1.110.gff3.gz
Marmota monax	Chordata	Mammalia	Rodentia	Sciuridae	Marmota	yes	ncbi	Click to download	Click to download	GCF_021218885.1_Marmota_monax_Labrador192_V1.0_genomic.fna.gz	GCF_021218885.1_Marmota_monax_Labrador192_V1.0_genomic.gff.gz
Mastacembelus armatus	Chordata	Actinopteri	Synbranchiformes	Mastacembelidae	Mastacembelus	yes	ncbi	Click to download	Click to download	GCF_900324485.2_fMasArm1.2_genomic.fna.gz	GCF_900324485.2_fMasArm1.2_genomic.gff.gz
Mastomys coucha	Chordata	Mammalia	Rodentia	Muridae	Mastomys	yes	ncbi	Click to download	Click to download	GCF_008632895.1_UCSF_Mcou_1_genomic.fna.gz	GCF_008632895.1_UCSF_Mcou_1_genomic.gff.gz
Maylandia zebra	Chordata	Actinopteri	Cichliformes	Cichlidae	Maylandia	yes	ensembl	Click to download	Click to download	Maylandia_zebra.M_zebra_UMD2a.dna.toplevel.fa.gz	Maylandia_zebra.M_zebra_UMD2a.110.gff3.gz
Meleagris gallopavo	Chordata	Aves	Galliformes	Phasianidae	Meleagris	yes	ensembl	Click to download	Click to download	Meleagris_gallopavo.Turkey_5.1.dna.toplevel.fa.gz	Meleagris_gallopavo.Turkey_5.1.110.gff3.gz
Meles meles	Chordata	Mammalia	Carnivora	Mustelidae	Meles	yes	ncbi	Click to download	Click to download	GCF_922984935.1_mMelMel3.1_paternal_haplotype_genomic.fna.gz	GCF_922984935.1_mMelMel3.1_paternal_haplotype_genomic.gff.gz
Melitaea cinxia	Arthropoda	Insecta	Lepidoptera	Nymphalidae	Melitaea	yes	ncbi	Click to download	Click to download	GCF_905220565.1_ilMelCinx1.1_genomic.fna.gz	GCF_905220565.1_ilMelCinx1.1_genomic.gff.gz
Melopsittacus undulatus	Chordata	Aves	Psittaciformes	Psittaculidae	Melopsittacus	yes	ncbi	Click to download	Click to download	GCF_012275295.1_bMelUnd1.mat.Z_genomic.fna.gz	GCF_012275295.1_bMelUnd1.mat.Z_genomic.gff.gz
Meriones unguiculatus	Chordata	Mammalia	Rodentia	Muridae	Meriones	yes	ensembl	Click to download	Click to download	Meriones_unguiculatus.MunDraft-v1.0.dna.toplevel.fa.gz	Meriones_unguiculatus.MunDraft-v1.0.110.gff3.gz
Merops nubicus	Chordata	Aves	Coraciiformes	Meropidae	Merops	yes	ncbi	Click to download	Click to download	GCF_000691845.1_ASM69184v1_genomic.fna.gz	GCF_000691845.1_ASM69184v1_genomic.gff.gz
Mesitornis unicolor	Chordata	Aves	Gruiformes	Mesitornithidae	Mesitornis	yes	ncbi	Click to download	Click to download	GCF_000695765.1_ASM69576v1_genomic.fna.gz	GCF_000695765.1_ASM69576v1_genomic.gff.gz
Mesocricetus auratus	Chordata	Mammalia	Rodentia	Cricetidae	Mesocricetus	yes	ensembl	Click to download	Click to download	Mesocricetus_auratus.MesAur1.0.dna.toplevel.fa.gz	Mesocricetus_auratus.MesAur1.0.110.gff3.gz
Microcebus murinus	Chordata	Mammalia	Primates	Cheirogaleidae	Microcebus	yes	ensembl	Click to download	Click to download	Microcebus_murinus.Mmur_3.0.dna.toplevel.fa.gz	Microcebus_murinus.Mmur_3.0.110.gff3.gz
Microtus fortis	Chordata	Mammalia	Rodentia	Cricetidae	Microtus	yes	ncbi	Click to download	Click to download	GCF_014885135.2_M_Fortis_MF-2015_v1.1_genomic.fna.gz	GCF_014885135.2_M_Fortis_MF-2015_v1.1_genomic.gff.gz
Microtus ochrogaster	Chordata	Mammalia	Rodentia	Cricetidae	Microtus	yes	ensembl	Click to download	Click to download	Microtus_ochrogaster.MicOch1.0.dna.toplevel.fa.gz	Microtus_ochrogaster.MicOch1.0.110.gff3.gz
Microtus oregoni	Chordata	Mammalia	Rodentia	Cricetidae	Microtus	yes	ncbi	Click to download	Click to download	GCF_018167655.1_Mior012_genomic.fna.gz	GCF_018167655.1_Mior012_genomic.gff.gz
Miniopterus natalensis	Chordata	Mammalia	Chiroptera	Vespertilionidae	Miniopterus	yes	ncbi	Click to download	Click to download	GCF_001595765.1_Mnat.v1_genomic.fna.gz	GCF_001595765.1_Mnat.v1_genomic.gff.gz
Mirounga angustirostris	Chordata	Mammalia	Carnivora	Phocidae	Mirounga	yes	ncbi	Click to download	Click to download	GCF_021288785.2_ASM2128878v3_genomic.fna.gz	GCF_021288785.2_ASM2128878v3_genomic.gff.gz
Mirounga leonina	Chordata	Mammalia	Carnivora	Phocidae	Mirounga	yes	ncbi	Click to download	Click to download	GCF_011800145.1_KU_Mleo_1.0_genomic.fna.gz	GCF_011800145.1_KU_Mleo_1.0_genomic.gff.gz
Mola mola	Chordata	Actinopteri	Tetraodontiformes	Molidae	Mola	yes	ensembl	Click to download	Click to download	Mola_mola.ASM169857v1.dna.toplevel.fa.gz	Mola_mola.ASM169857v1.110.gff3.gz
Molossus molossus	Chordata	Mammalia	Chiroptera	Molossidae	Molossus	yes	ncbi	Click to download	Click to download	GCF_014108415.1_mMolMol1.p_genomic.fna.gz	GCF_014108415.1_mMolMol1.p_genomic.gff.gz
Monodelphis domestica	Chordata	Mammalia	Didelphimorphia	Didelphidae	Monodelphis	yes	ensembl	Click to download	Click to download	Monodelphis_domestica.ASM229v1.dna.toplevel.fa.gz	Monodelphis_domestica.ASM229v1.110.gff3.gz
Monodon monoceros	Chordata	Mammalia	Artiodactyla	Monodontidae	Monodon	yes	ensembl	Click to download	Click to download	Monodon_monoceros.NGI_Narwhal_1.dna.toplevel.fa.gz	Monodon_monoceros.NGI_Narwhal_1.110.gff3.gz
Monopterus albus	Chordata	Actinopteri	Synbranchiformes	Synbranchidae	Monopterus	yes	ensembl	Click to download	Click to download	Monopterus_albus.M_albus_1.0.dna.toplevel.fa.gz	Monopterus_albus.M_albus_1.0.110.gff3.gz
Moschus berezovskii	Chordata	Mammalia	Artiodactyla	Moschidae	Moschus	yes	ncbi	Click to download	Click to download	GCF_022376915.1_ASM2237691v1_genomic.fna.gz	GCF_022376915.1_ASM2237691v1_genomic.gff.gz
Moschus moschiferus	Chordata	Mammalia	Artiodactyla	Moschidae	Moschus	yes	ensembl	Click to download	Click to download	Moschus_moschiferus.MosMos_v2_BIUU_UCD.dna.toplevel.fa.gz	Moschus_moschiferus.MosMos_v2_BIUU_UCD.110.gff3.gz
Mus caroli	Chordata	Mammalia	Rodentia	Muridae	Mus	yes	ensembl	Click to download	Click to download	Mus_caroli.CAROLI_EIJ_v1.1.dna.toplevel.fa.gz	Mus_caroli.CAROLI_EIJ_v1.1.110.gff3.gz
Mus musculus	Chordata	Mammalia	Rodentia	Muridae	Mus	yes	ncbi	Click to download	Click to download	GCF_000001635.27_GRCm39_genomic.fna.gz	GCF_000001635.27_GRCm39_genomic.gff.gz
Mus musculus castaneus	Chordata	Mammalia	Rodentia	Muridae	Mus	yes	ensembl	Click to download	Click to download	Mus_musculus_casteij.CAST_EiJ_v1.dna.toplevel.fa.gz	Mus_musculus_casteij.CAST_EiJ_v1.110.gff3.gz
Mus musculus domesticus	Chordata	Mammalia	Rodentia	Muridae	Mus	yes	ensembl	Click to download	Click to download	Mus_musculus_wsbeij.WSB_EiJ_v1.dna.toplevel.fa.gz	Mus_musculus_wsbeij.WSB_EiJ_v1.110.gff3.gz
Mus musculus musculus	Chordata	Mammalia	Rodentia	Muridae	Mus	yes	ensembl	Click to download	Click to download	Mus_musculus_pwkphj.PWK_PhJ_v1.dna.toplevel.fa.gz	Mus_musculus_pwkphj.PWK_PhJ_v1.110.gff3.gz
Mus pahari	Chordata	Mammalia	Rodentia	Muridae	Mus	yes	ensembl	Click to download	Click to download	Mus_pahari.PAHARI_EIJ_v1.1.dna.toplevel.fa.gz	Mus_pahari.PAHARI_EIJ_v1.1.110.gff3.gz
Mus spicilegus	Chordata	Mammalia	Rodentia	Muridae	Mus	yes	ensembl	Click to download	Click to download	Mus_spicilegus.MUSP714.dna.toplevel.fa.gz	Mus_spicilegus.MUSP714.110.gff3.gz
Mus spretus	Chordata	Mammalia	Rodentia	Muridae	Mus	yes	ensembl	Click to download	Click to download	Mus_spretus.SPRET_EiJ_v1.dna.toplevel.fa.gz	Mus_spretus.SPRET_EiJ_v1.110.gff3.gz
Mustela erminea	Chordata	Mammalia	Carnivora	Mustelidae	Mustela	yes	ncbi	Click to download	Click to download	GCF_009829155.1_mMusErm1.Pri_genomic.fna.gz	GCF_009829155.1_mMusErm1.Pri_genomic.gff.gz
Mustela putorius	Chordata	Mammalia	Carnivora	Mustelidae	Mustela	yes	ncbi	Click to download	Click to download	GCF_011764305.1_ASM1176430v1.1_genomic.fna.gz	GCF_011764305.1_ASM1176430v1.1_genomic.gff.gz
Mustela putorius furo	Chordata	Mammalia	Carnivora	Mustelidae	Mustela	yes	ensembl	Click to download	Click to download	Mustela_putorius_furo.MusPutFur1.0.dna.toplevel.fa.gz	Mustela_putorius_furo.MusPutFur1.0.110.gff3.gz
Myodes glareolus	Chordata	Mammalia	Rodentia	Cricetidae	Myodes	yes	ncbi	Click to download	Click to download	GCF_902806735.1_Bank_vole1_10x_genomic.fna.gz	GCF_902806735.1_Bank_vole1_10x_genomic.gff.gz
Myotis brandtii	Chordata	Mammalia	Chiroptera	Vespertilionidae	Myotis	yes	ncbi	Click to download	Click to download	GCF_000412655.1_ASM41265v1_genomic.fna.gz	GCF_000412655.1_ASM41265v1_genomic.gff.gz
Myotis davidii	Chordata	Mammalia	Chiroptera	Vespertilionidae	Myotis	yes	ncbi	Click to download	Click to download	GCF_000327345.1_ASM32734v1_genomic.fna.gz	GCF_000327345.1_ASM32734v1_genomic.gff.gz
Myotis lucifugus	Chordata	Mammalia	Chiroptera	Vespertilionidae	Myotis	yes	ensembl	Click to download	Click to download	Myotis_lucifugus.Myoluc2.0.dna.toplevel.fa.gz	Myotis_lucifugus.Myoluc2.0.110.gff3.gz
Myotis myotis	Chordata	Mammalia	Chiroptera	Vespertilionidae	Myotis	yes	ncbi	Click to download	Click to download	GCF_014108235.1_mMyoMyo1.p_genomic.fna.gz	GCF_014108235.1_mMyoMyo1.p_genomic.gff.gz
Myripristis murdjan	Chordata	Actinopteri	Holocentriformes	Holocentridae	Myripristis	yes	ensembl	Click to download	Click to download	Myripristis_murdjan.fMyrMur1.1.dna.toplevel.fa.gz	Myripristis_murdjan.fMyrMur1.1.110.gff3.gz
Naja naja	Chordata	Lepidosauria	Squamata	Elapidae	Naja	yes	ensembl	Click to download	Click to download	Naja_naja.Nana_v5.dna.toplevel.fa.gz	Naja_naja.Nana_v5.110.gff3.gz
Nannospalax galili	Chordata	Mammalia	Rodentia	Spalacidae	Nannospalax	yes	ensembl	Click to download	Click to download	Nannospalax_galili.S.galili_v1.0.dna.toplevel.fa.gz	Nannospalax_galili.S.galili_v1.0.110.gff3.gz
Nanorana parkeri	Chordata	Amphibia	Anura	Dicroglossidae	Nanorana	yes	ncbi	Click to download	Click to download	GCF_000935625.1_ASM93562v1_genomic.fna.gz	GCF_000935625.1_ASM93562v1_genomic.gff.gz
Nasonia vitripennis	Arthropoda	Insecta	Hymenoptera	Pteromalidae	Nasonia	yes	ncbi	Click to download	Click to download	GCF_009193385.2_Nvit_psr_1.1_genomic.fna.gz	GCF_009193385.2_Nvit_psr_1.1_genomic.gff.gz
Nematostella vectensis	Cnidaria	Hexacorallia	Actiniaria	Edwardsiidae	Nematostella	yes	ncbi	Click to download	Click to download	GCF_932526225.1_jaNemVect1.1_genomic.fna.gz	GCF_932526225.1_jaNemVect1.1_genomic.gff.gz
Neogale vison	Chordata	Mammalia	Carnivora	Mustelidae	Neogale	yes	ncbi	Click to download	Click to download	GCF_020171115.1_ASM_NN_V1_genomic.fna.gz	GCF_020171115.1_ASM_NN_V1_genomic.gff.gz
Neogobius melanostomus	Chordata	Actinopteri	Gobiiformes	Gobiidae	Neogobius	yes	ensembl	Click to download	Click to download	Neogobius_melanostomus.RGoby_Basel_V2.dna.toplevel.fa.gz	Neogobius_melanostomus.RGoby_Basel_V2.110.gff3.gz
Neolamprologus brichardi	Chordata	Actinopteri	Cichliformes	Cichlidae	Neolamprologus	yes	ensembl	Click to download	Click to download	Neolamprologus_brichardi.NeoBri1.0.dna.toplevel.fa.gz	Neolamprologus_brichardi.NeoBri1.0.110.gff3.gz
Neomonachus schauinslandi	Chordata	Mammalia	Carnivora	Phocidae	Neomonachus	yes	ncbi	Click to download	Click to download	GCF_002201575.2_ASM220157v2_genomic.fna.gz	GCF_002201575.2_ASM220157v2_genomic.gff.gz
Neophocaena asiaeorientalis	Chordata	Mammalia	Artiodactyla	Phocoenidae	Neophocaena	yes	ncbi	Click to download	Click to download	GCF_003031525.2_Neophocaena_asiaeorientalis_V1.1_genomic.fna.gz	GCF_003031525.2_Neophocaena_asiaeorientalis_V1.1_genomic.gff.gz
Neovison vison	Chordata	Mammalia	Carnivora	Mustelidae	Neogale	yes	ensembl	Click to download	Click to download	Neovison_vison.NNQGG.v01.dna.toplevel.fa.gz	Neovison_vison.NNQGG.v01.110.gff3.gz
Nestor notabilis	Chordata	Aves	Psittaciformes	Psittacidae	Nestor	yes	ncbi	Click to download	Click to download	GCF_000696875.1_ASM69687v1_genomic.fna.gz	GCF_000696875.1_ASM69687v1_genomic.gff.gz
Nilaparvata lugens	Arthropoda	Insecta	Hemiptera	Delphacidae	Nilaparvata	yes	ncbi	Click to download	Click to download	GCF_014356525.2_ASM1435652v1_genomic.fna.gz	GCF_014356525.2_ASM1435652v1_genomic.gff.gz
Nipponia nippon	Chordata	Aves	Pelecaniformes	Threskiornithidae	Nipponia	yes	ncbi	Click to download	Click to download	GCF_000708225.1_ASM70822v1_genomic.fna.gz	GCF_000708225.1_ASM70822v1_genomic.gff.gz
Nomascus leucogenys	Chordata	Mammalia	Primates	Hylobatidae	Nomascus	yes	ensembl	Click to download	Click to download	Nomascus_leucogenys.Nleu_3.0.dna.toplevel.fa.gz	Nomascus_leucogenys.Nleu_3.0.110.gff3.gz
Notamacropus eugenii	Chordata	Mammalia	Diprotodontia	Macropodidae	Notamacropus	yes	ensembl	Click to download	Click to download	Notamacropus_eugenii.Meug_1.0.dna.toplevel.fa.gz	Notamacropus_eugenii.Meug_1.0.110.gff3.gz
Notechis scutatus	Chordata	Lepidosauria	Squamata	Elapidae	Notechis	yes	ensembl	Click to download	Click to download	Notechis_scutatus.TS10Xv2-PRI.dna.toplevel.fa.gz	Notechis_scutatus.TS10Xv2-PRI.110.gff3.gz
Nothobranchius furzeri	Chordata	Actinopteri	Cyprinodontiformes	Nothobranchiidae	Nothobranchius	yes	ensembl	Click to download	Click to download	Nothobranchius_furzeri.Nfu_20140520.dna.toplevel.fa.gz	Nothobranchius_furzeri.Nfu_20140520.110.gff3.gz
Nothoprocta perdicaria	Chordata	Aves	Tinamiformes	Tinamidae	Nothoprocta	yes	ensembl	Click to download	Click to download	Nothoprocta_perdicaria.notPer1.dna.toplevel.fa.gz	Nothoprocta_perdicaria.notPer1.110.gff3.gz
Notothenia coriiceps	Chordata	Actinopteri	Perciformes	Nototheniidae	Notothenia	yes	ncbi	Click to download	Click to download	GCF_000735185.1_NC01_genomic.fna.gz	GCF_000735185.1_NC01_genomic.gff.gz
Numida meleagris	Chordata	Aves	Galliformes	Numididae	Numida	yes	ensembl	Click to download	Click to download	Numida_meleagris.NumMel1.0.dna.toplevel.fa.gz	Numida_meleagris.NumMel1.0.110.gff3.gz
Nyctereutes procyonoides	Chordata	Mammalia	Carnivora	Canidae	Nyctereutes	yes	ncbi	Click to download	Click to download	GCF_905146905.1_NYPRO_anot_genome_genomic.fna.gz	GCF_905146905.1_NYPRO_anot_genome_genomic.gff.gz
Nycticebus coucang	Chordata	Mammalia	Primates	Lorisidae	Nycticebus	yes	ncbi	Click to download	Click to download	GCF_027406575.1_mNycCou1.pri_genomic.fna.gz	GCF_027406575.1_mNycCou1.pri_genomic.gff.gz
Ochotona curzoniae	Chordata	Mammalia	Lagomorpha	Ochotonidae	Ochotona	yes	ncbi	Click to download	Click to download	GCF_017591425.1_NIBS_Ocur_1.0_genomic.fna.gz	GCF_017591425.1_NIBS_Ocur_1.0_genomic.gff.gz
Octodon degus	Chordata	Mammalia	Rodentia	Octodontidae	Octodon	yes	ensembl	Click to download	Click to download	Octodon_degus.OctDeg1.0.dna.toplevel.fa.gz	Octodon_degus.OctDeg1.0.110.gff3.gz
Octopus bimaculoides	Mollusca	Cephalopoda	Octopoda	Octopodidae	Octopus	yes	ncbi	Click to download	Click to download	GCF_001194135.2_ASM119413v2_genomic.fna.gz	GCF_001194135.2_ASM119413v2_genomic.gff.gz
Odobenus rosmarus divergens	Chordata	Mammalia	Carnivora	Odobenidae	Odobenus	yes	ncbi	Click to download	Click to download	GCF_000321225.1_Oros_1.0_genomic.fna.gz	GCF_000321225.1_Oros_1.0_genomic.gff.gz
Odocoileus virginianus	Chordata	Mammalia	Artiodactyla	Cervidae	Odocoileus	yes	ncbi	Click to download	Click to download	GCF_002102435.1_Ovir.te_1.0_genomic.fna.gz	GCF_002102435.1_Ovir.te_1.0_genomic.gff.gz
Oikopleura dioica	Chordata	Appendicularia	Copelata	Oikopleuridae	Oikopleura	yes	ncbi	Click to download	Click to download	GCA_000209535.1_ASM20953v1_genomic.fna.gz	GCA_000209535.1_ASM20953v1_genomic.gff.gz
Onychomys torridus	Chordata	Mammalia	Rodentia	Cricetidae	Onychomys	yes	ncbi	Click to download	Click to download	GCF_903995425.1_mOncTor1.1_genomic.fna.gz	GCF_903995425.1_mOncTor1.1_genomic.gff.gz
Ophiophagus hannah	Chordata	Lepidosauria	Squamata	Elapidae	Ophiophagus	yes	ncbi	Click to download	Click to download	GCA_000516915.1_OphHan1.0_genomic.fna.gz	GCA_000516915.1_OphHan1.0_genomic.gff.gz
Ophisthocomus hoazin	Chordata	Aves	Opisthocomiformes	Opisthocomidae	Ophisthocomus	yes	ncbi	Click to download	Click to download	GCF_000692075.1_ASM69207v1_genomic.fna.gz	GCF_000692075.1_ASM69207v1_genomic.gff.gz
Opisthorchis viverrini	Platyhelminthes	Trematoda	Plagiorchiida	Opisthorchiidae	Opisthorchis	yes	ncbi	Click to download	Click to download	GCF_000715545.1_OpiViv1.0_genomic.fna.gz	GCF_000715545.1_OpiViv1.0_genomic.gff.gz
Orcinus orca	Chordata	Mammalia	Artiodactyla	Delphinidae	Orcinus	yes	ncbi	Click to download	Click to download	GCF_937001465.1_mOrcOrc1.1_genomic.fna.gz	GCF_937001465.1_mOrcOrc1.1_genomic.gff.gz
Oreochromis aureus	Chordata	Actinopteri	Cichliformes	Cichlidae	Oreochromis	yes	ensembl	Click to download	Click to download	Oreochromis_aureus.ASM587006v1.dna.toplevel.fa.gz	Oreochromis_aureus.ASM587006v1.110.gff3.gz
Oreochromis niloticus	Chordata	Actinopteri	Cichliformes	Cichlidae	Oreochromis	yes	ensembl	Click to download	Click to download	Oreochromis_niloticus.O_niloticus_UMD_NMBU.dna.toplevel.fa.gz	Oreochromis_niloticus.O_niloticus_UMD_NMBU.110.gff3.gz
Ornithorhynchus anatinus	Chordata	Mammalia	Monotremata	Ornithorhynchidae	Ornithorhynchus	yes	ensembl	Click to download	Click to download	Ornithorhynchus_anatinus.mOrnAna1.p.v1.dna.toplevel.fa.gz	Ornithorhynchus_anatinus.mOrnAna1.p.v1.110.gff3.gz
Orycteropus afer	Chordata	Mammalia	Tubulidentata	Orycteropodidae	Orycteropus	yes	ncbi	Click to download	Click to download	GCF_000298275.1_OryAfe1.0_genomic.fna.gz	GCF_000298275.1_OryAfe1.0_genomic.gff.gz
Oryctolagus cuniculus	Chordata	Mammalia	Lagomorpha	Leporidae	Oryctolagus	yes	ensembl	Click to download	Click to download	Oryctolagus_cuniculus.OryCun2.0.dna.toplevel.fa.gz	Oryctolagus_cuniculus.OryCun2.0.110.gff3.gz
Oryx dammah	Chordata	Mammalia	Artiodactyla	Bovidae	Oryx	yes	ncbi	Click to download	Click to download	GCF_014754425.2_SCBI_Odam_1.1_genomic.fna.gz	GCF_014754425.2_SCBI_Odam_1.1_genomic.gff.gz
Oryzias javanicus	Chordata	Actinopteri	Beloniformes	Adrianichthyidae	Oryzias	yes	ensembl	Click to download	Click to download	Oryzias_javanicus.OJAV_1.1.dna.toplevel.fa.gz	Oryzias_javanicus.OJAV_1.1.110.gff3.gz
Oryzias latipes	Chordata	Actinopteri	Beloniformes	Adrianichthyidae	Oryzias	yes	ensembl	Click to download	Click to download	Oryzias_latipes.ASM223467v1.dna.toplevel.fa.gz	Oryzias_latipes.ASM223467v1.110.gff3.gz
Oryzias melastigma	Chordata	Actinopteri	Beloniformes	Adrianichthyidae	Oryzias	yes	ensembl	Click to download	Click to download	Oryzias_melastigma.Om_v0.7.RACA.dna.toplevel.fa.gz	Oryzias_melastigma.Om_v0.7.RACA.110.gff3.gz
Oryzias sinensis	Chordata	Actinopteri	Beloniformes	Adrianichthyidae	Oryzias	yes	ensembl	Click to download	Click to download	Oryzias_sinensis.ASM858656v1.dna.toplevel.fa.gz	Oryzias_sinensis.ASM858656v1.110.gff3.gz
Otolemur garnettii	Chordata	Mammalia	Primates	Galagidae	Otolemur	yes	ensembl	Click to download	Click to download	Otolemur_garnettii.OtoGar3.dna.toplevel.fa.gz	Otolemur_garnettii.OtoGar3.110.gff3.gz
Otus sunia	Chordata	Aves	Strigiformes	Strigidae	Otus	yes	ensembl	Click to download	Click to download	Otus_sunia.OtuSun1.0.dna.toplevel.fa.gz	Otus_sunia.OtuSun1.0.110.gff3.gz
Ovis aries	Chordata	Mammalia	Artiodactyla	Bovidae	Ovis	yes	ncbi	Click to download	Click to download	GCF_016772045.1_ARS-UI_Ramb_v2.0_genomic.fna.gz	GCF_016772045.1_ARS-UI_Ramb_v2.0_genomic.gff.gz
Pan paniscus	Chordata	Mammalia	Primates	Hominidae	Pan	yes	ensembl	Click to download	Click to download	Pan_paniscus.panpan1.1.dna.toplevel.fa.gz	Pan_paniscus.panpan1.1.110.gff3.gz
Pan troglodytes	Chordata	Mammalia	Primates	Hominidae	Pan	yes	ensembl	Click to download	Click to download	Pan_troglodytes.Pan_tro_3.0.dna.toplevel.fa.gz	Pan_troglodytes.Pan_tro_3.0.110.gff3.gz
Panthera leo	Chordata	Mammalia	Carnivora	Felidae	Panthera	yes	ensembl	Click to download	Click to download	Panthera_leo.PanLeo1.0.dna.toplevel.fa.gz	Panthera_leo.PanLeo1.0.110.gff3.gz
Panthera pardus	Chordata	Mammalia	Carnivora	Felidae	Panthera	yes	ensembl	Click to download	Click to download	Panthera_pardus.PanPar1.0.dna.toplevel.fa.gz	Panthera_pardus.PanPar1.0.110.gff3.gz
Panthera tigris altaica	Chordata	Mammalia	Carnivora	Felidae	Panthera	yes	ensembl	Click to download	Click to download	Panthera_tigris_altaica.PanTig1.0.dna.toplevel.fa.gz	Panthera_tigris_altaica.PanTig1.0.110.gff3.gz
Panthera uncia	Chordata	Mammalia	Carnivora	Felidae	Panthera	yes	ncbi	Click to download	Click to download	GCF_023721935.1_Puncia_PCG_1.0_genomic.fna.gz	GCF_023721935.1_Puncia_PCG_1.0_genomic.gff.gz
Pantherophis guttatus	Chordata	Lepidosauria	Squamata	Colubridae	Pantherophis	yes	ncbi	Click to download	Click to download	GCF_001185365.1_UNIGE_PanGut_3.0_genomic.fna.gz	GCF_001185365.1_UNIGE_PanGut_3.0_genomic.gff.gz
Papio anubis	Chordata	Mammalia	Primates	Cercopithecidae	Papio	yes	ensembl	Click to download	Click to download	Papio_anubis.Panubis1.0.dna.toplevel.fa.gz	Papio_anubis.Panubis1.0.110.gff3.gz
Parambassis ranga	Chordata	Actinopteri	Ovalentaria incertae sedis	Ambassidae	Parambassis	yes	ensembl	Click to download	Click to download	Parambassis_ranga.fParRan2.1.dna.toplevel.fa.gz	Parambassis_ranga.fParRan2.1.110.gff3.gz
Paramormyrops kingsleyae	Chordata	Actinopteri	Osteoglossiformes	Mormyridae	Paramormyrops	yes	ensembl	Click to download	Click to download	Paramormyrops_kingsleyae.PKINGS_0.1.dna.toplevel.fa.gz	Paramormyrops_kingsleyae.PKINGS_0.1.110.gff3.gz
Parus major	Chordata	Aves	Passeriformes	Paridae	Parus	yes	ensembl	Click to download	Click to download	Parus_major.Parus_major1.1.dna.toplevel.fa.gz	Parus_major.Parus_major1.1.110.gff3.gz
Pavo cristatus	Chordata	Aves	Galliformes	Phasianidae	Pavo	yes	ensembl	Click to download	Click to download	Pavo_cristatus.AIIM_Pcri_1.0.dna.toplevel.fa.gz	Pavo_cristatus.AIIM_Pcri_1.0.110.gff3.gz
Pediculus humanus	Arthropoda	Insecta	Psocodea	Pediculidae	Pediculus	yes	ncbi	Click to download	Click to download	GCF_000006295.1_JCVI_LOUSE_1.0_genomic.fna.gz	GCF_000006295.1_JCVI_LOUSE_1.0_genomic.gff.gz
Pelecanus crispus	Chordata	Aves	Pelecaniformes	Pelecanidae	Pelecanus	yes	ncbi	Click to download	Click to download	GCF_000687375.1_ASM68737v1_genomic.fna.gz	GCF_000687375.1_ASM68737v1_genomic.gff.gz
Pelodiscus sinensis	Chordata	Reptilia	Testudines	Trionychidae	Pelodiscus	yes	ensembl	Click to download	Click to download	Pelodiscus_sinensis.PelSin_1.0.dna.toplevel.fa.gz	Pelodiscus_sinensis.PelSin_1.0.110.gff3.gz
Pelusios castaneus	Chordata	Reptilia	Testudines	Pelomedusidae	Pelusios	yes	ensembl	Click to download	Click to download	Pelusios_castaneus.Pelusios_castaneus-1.0.dna.toplevel.fa.gz	Pelusios_castaneus.Pelusios_castaneus-1.0.110.gff3.gz
Periophthalmus magnuspinnatus	Chordata	Actinopteri	Gobiiformes	Gobiidae	Periophthalmus	yes	ensembl	Click to download	Click to download	Periophthalmus_magnuspinnatus.PM.fa.dna.toplevel.fa.gz	Periophthalmus_magnuspinnatus.PM.fa.110.gff3.gz
Perognathus longimembris pacificus	Chordata	Mammalia	Rodentia	Heteromyidae	Perognathus	yes	ncbi	Click to download	Click to download	GCF_023159225.1_ASM2315922v1_genomic.fna.gz	GCF_023159225.1_ASM2315922v1_genomic.gff.gz
Peromyscus californicus	Chordata	Mammalia	Rodentia	Cricetidae	Peromyscus	yes	ncbi	Click to download	Click to download	GCF_007827085.1_ASM782708v3_genomic.fna.gz	GCF_007827085.1_ASM782708v3_genomic.gff.gz
Peromyscus leucopus	Chordata	Mammalia	Rodentia	Cricetidae	Peromyscus	yes	ncbi	Click to download	Click to download	GCF_004664715.2_UCI_PerLeu_2.1_genomic.fna.gz	GCF_004664715.2_UCI_PerLeu_2.1_genomic.gff.gz
Peromyscus maniculatus bairdii	Chordata	Mammalia	Rodentia	Cricetidae	Peromyscus	yes	ensembl	Click to download	Click to download	Peromyscus_maniculatus_bairdii.HU_Pman_2.1.dna.toplevel.fa.gz	Peromyscus_maniculatus_bairdii.HU_Pman_2.1.110.gff3.gz
Petromyzon marinus	Chordata	Hyperoartia	Petromyzontiformes	Petromyzontidae	Petromyzon	yes	ensembl	Click to download	Click to download	Petromyzon_marinus.Pmarinus_7.0.dna.toplevel.fa.gz	Petromyzon_marinus.Pmarinus_7.0.110.gff3.gz
Phacochoerus africanus	Chordata	Mammalia	Artiodactyla	Suidae	Phacochoerus	yes	ncbi	Click to download	Click to download	GCF_016906955.1_ROS_Pafr_v1_genomic.fna.gz	GCF_016906955.1_ROS_Pafr_v1_genomic.gff.gz
Phaethon lepturus	Chordata	Aves	Pelecaniformes	Phaethontidae	Phaethon	yes	ncbi	Click to download	Click to download	GCF_000687285.1_ASM68728v1_genomic.fna.gz	GCF_000687285.1_ASM68728v1_genomic.gff.gz
Phalacrocorax carbo	Chordata	Aves	Pelecaniformes	Phalacrocoracidae	Phalacrocorax	yes	ncbi	Click to download	Click to download	GCF_000708925.1_ASM70892v1_genomic.fna.gz	GCF_000708925.1_ASM70892v1_genomic.gff.gz
Phascolarctos cinereus	Chordata	Mammalia	Diprotodontia	Phascolarctidae	Phascolarctos	yes	ensembl	Click to download	Click to download	Phascolarctos_cinereus.phaCin_unsw_v4.1.dna.toplevel.fa.gz	Phascolarctos_cinereus.phaCin_unsw_v4.1.110.gff3.gz
Phasianus colchicus	Chordata	Aves	Galliformes	Phasianidae	Phasianus	yes	ensembl	Click to download	Click to download	Phasianus_colchicus.ASM414374v1.dna.toplevel.fa.gz	Phasianus_colchicus.ASM414374v1.110.gff3.gz
Phoca vitulina	Chordata	Mammalia	Carnivora	Phocidae	Phoca	yes	ncbi	Click to download	Click to download	GCF_004348235.1_GSC_HSeal_1.0_genomic.fna.gz	GCF_004348235.1_GSC_HSeal_1.0_genomic.gff.gz
Phocoena sinus	Chordata	Mammalia	Artiodactyla	Phocoenidae	Phocoena	yes	ensembl	Click to download	Click to download	Phocoena_sinus.mPhoSin1.pri.dna.toplevel.fa.gz	Phocoena_sinus.mPhoSin1.pri.110.gff3.gz
Phodopus roborovskii	Chordata	Mammalia	Rodentia	Cricetidae	Phodopus	yes	ncbi	Click to download	Click to download	GCF_943737965.1_PHOROB_genomic.fna.gz	GCF_943737965.1_PHOROB_genomic.gff.gz
Phyllostomus discolor	Chordata	Mammalia	Chiroptera	Phyllostomidae	Phyllostomus	yes	ncbi	Click to download	Click to download	GCF_004126475.2_mPhyDis1.pri.v3_genomic.fna.gz	GCF_004126475.2_mPhyDis1.pri.v3_genomic.gff.gz
Phyllostomus hastatus	Chordata	Mammalia	Chiroptera	Phyllostomidae	Phyllostomus	yes	ncbi	Click to download	Click to download	GCF_019186645.2_TTU_PhHast_1.1_genomic.fna.gz	GCF_019186645.2_TTU_PhHast_1.1_genomic.gff.gz
Physeter catodon	Chordata	Mammalia	Artiodactyla	Physeteridae	Physeter	yes	ensembl	Click to download	Click to download	Physeter_catodon.ASM283717v2.dna_rm.toplevel.fa.gz	Physeter_catodon.ASM283717v2.110.gff3.gz
Piliocolobus tephrosceles	Chordata	Mammalia	Primates	Cercopithecidae	Piliocolobus	yes	ensembl	Click to download	Click to download	Piliocolobus_tephrosceles.ASM277652v2.dna.toplevel.fa.gz	Piliocolobus_tephrosceles.ASM277652v2.110.gff3.gz
Pipistrellus kuhlii	Chordata	Mammalia	Chiroptera	Vespertilionidae	Pipistrellus	yes	ncbi	Click to download	Click to download	GCF_014108245.1_mPipKuh1.p_genomic.fna.gz	GCF_014108245.1_mPipKuh1.p_genomic.gff.gz
Plutella xylostella	Arthropoda	Insecta	Lepidoptera	Plutellidae	Plutella	yes	ncbi	Click to download	Click to download	GCF_932276165.1_ilPluXylo3.1_genomic.fna.gz	GCF_932276165.1_ilPluXylo3.1_genomic.gff.gz
Podarcis muralis	Chordata	Lepidosauria	Squamata	Lacertidae	Podarcis	yes	ensembl	Click to download	Click to download	Podarcis_muralis.PodMur_1.0.dna.toplevel.fa.gz	Podarcis_muralis.PodMur_1.0.110.gff3.gz
Podiceps cristatus	Chordata	Aves	Podicipediformes	Podicipedidae	Podiceps	yes	ncbi	Click to download	Click to download	GCA_000699545.1_ASM69954v1_genomic.fna.gz	GCA_000699545.1_ASM69954v1_genomic.gff.gz
Poecilia formosa	Chordata	Actinopteri	Cyprinodontiformes	Poeciliidae	Poecilia	yes	ensembl	Click to download	Click to download	Poecilia_formosa.PoeFor_5.1.2.dna.toplevel.fa.gz	Poecilia_formosa.PoeFor_5.1.2.110.gff3.gz
Poecilia latipinna	Chordata	Actinopteri	Cyprinodontiformes	Poeciliidae	Poecilia	yes	ensembl	Click to download	Click to download	Poecilia_latipinna.P_latipinna-1.0.dna.toplevel.fa.gz	Poecilia_latipinna.P_latipinna-1.0.110.gff3.gz
Poecilia mexicana	Chordata	Actinopteri	Cyprinodontiformes	Poeciliidae	Poecilia	yes	ensembl	Click to download	Click to download	Poecilia_mexicana.P_mexicana-1.0.dna.toplevel.fa.gz	Poecilia_mexicana.P_mexicana-1.0.110.gff3.gz
Poecilia reticulata	Chordata	Actinopteri	Cyprinodontiformes	Poeciliidae	Poecilia	yes	ensembl	Click to download	Click to download	Poecilia_reticulata.Guppy_female_1.0_MT.dna.toplevel.fa.gz	Poecilia_reticulata.Guppy_female_1.0_MT.110.gff3.gz
Pogona vitticeps	Chordata	Lepidosauria	Squamata	Agamidae	Pogona	yes	ensembl	Click to download	Click to download	Pogona_vitticeps.pvi1.1.dna.toplevel.fa.gz	Pogona_vitticeps.pvi1.1.110.gff3.gz
Pogonomyrmex barbatus	Arthropoda	Insecta	Hymenoptera	Formicidae	Pogonomyrmex	yes	ncbi	Click to download	Click to download	GCF_000187915.1_Pbar_UMD_V03_genomic.fna.gz	GCF_000187915.1_Pbar_UMD_V03_genomic.gff.gz
Pongo abelii	Chordata	Mammalia	Primates	Hominidae	Pongo	yes	ensembl	Click to download	Click to download	Pongo_abelii.Susie_PABv2.dna.toplevel.fa.gz	Pongo_abelii.Susie_PABv2.110.gff3.gz
Pongo pygmaeus	Chordata	Mammalia	Primates	Hominidae	Pongo	yes	ncbi	Click to download	Click to download	GCF_028885625.1_NHGRI_mPonPyg2-v1.1-hic.freeze_pri_genomic.fna.gz	GCF_028885625.1_NHGRI_mPonPyg2-v1.1-hic.freeze_pri_genomic.gff.gz
Pontoporia blainvillei	Chordata	Mammalia	Artiodactyla	Pontoporiidae	Pontoporia	yes	ncbi	Click to download	Click to download	GCA_011754075.1_ASM1175407v1_genomic.fna.gz	GCA_011754075.1_ASM1175407v1_genomic.gff.gz
Prionailurus bengalensis	Chordata	Mammalia	Carnivora	Felidae	Prionailurus	yes	ncbi	Click to download	Click to download	GCF_016509475.1_Fcat_Pben_1.1_paternal_pri_genomic.fna.gz	GCF_016509475.1_Fcat_Pben_1.1_paternal_pri_genomic.gff.gz
Prionailurus viverrinus	Chordata	Mammalia	Carnivora	Felidae	Prionailurus	yes	ncbi	Click to download	Click to download	GCF_022837055.1_UM_Priviv_1.0_genomic.fna.gz	GCF_022837055.1_UM_Priviv_1.0_genomic.gff.gz
Procavia capensis	Chordata	Mammalia	Hyracoidea	Procaviidae	Procavia	yes	ensembl	Click to download	Click to download	Procavia_capensis.proCap1.dna.toplevel.fa.gz	Procavia_capensis.proCap1.110.gff3.gz
Prolemur simus	Chordata	Mammalia	Primates	Lemuridae	Prolemur	yes	ensembl	Click to download	Click to download	Prolemur_simus.Prosim_1.0.dna.toplevel.fa.gz	Prolemur_simus.Prosim_1.0.110.gff3.gz
Propithecus coquereli	Chordata	Mammalia	Primates	Indriidae	Propithecus	yes	ncbi	Click to download	Click to download	GCF_000956105.1_Pcoq_1.0_genomic.fna.gz	GCF_000956105.1_Pcoq_1.0_genomic.gff.gz
Psammomys obesus	Chordata	Mammalia	Rodentia	Muridae	Psammomys	yes	ncbi	Click to download	Click to download	GCF_907164565.1_mPsaObe1.curated_primary_1811_genomic.fna.gz	GCF_907164565.1_mPsaObe1.curated_primary_1811_genomic.gff.gz
Pseudonaja textilis	Chordata	Lepidosauria	Squamata	Elapidae	Pseudonaja	yes	ensembl	Click to download	Click to download	Pseudonaja_textilis.EBS10Xv2-PRI.dna.toplevel.fa.gz	Pseudonaja_textilis.EBS10Xv2-PRI.110.gff3.gz
Pseudopodoces humilis	Chordata	Aves	Passeriformes	Paridae	Pseudopodoces	yes	ncbi	Click to download	Click to download	GCF_000331425.1_PseHum1.0_genomic.fna.gz	GCF_000331425.1_PseHum1.0_genomic.gff.gz
Pterocles gutturalis	Chordata	Aves	Ciconiiformes	Pteroclidae	Pterocles	yes	ncbi	Click to download	Click to download	GCF_000699245.1_ASM69924v1_genomic.fna.gz	GCF_000699245.1_ASM69924v1_genomic.gff.gz
Pteronotus parnellii mesoamericanus	Chordata	Mammalia	Chiroptera	Mormoopidae	Pteronotus	yes	ncbi	Click to download	Click to download	GCF_021234165.1_CSHL_Meso_final_genomic.fna.gz	GCF_021234165.1_CSHL_Meso_final_genomic.gff.gz
Pteropus alecto	Chordata	Mammalia	Chiroptera	Pteropodidae	Pteropus	yes	ncbi	Click to download	Click to download	GCF_000325575.1_ASM32557v1_genomic.fna.gz	GCF_000325575.1_ASM32557v1_genomic.gff.gz
Pteropus giganteus	Chordata	Mammalia	Chiroptera	Pteropodidae	Pteropus	yes	ncbi	Click to download	Click to download	GCF_902729225.1_Ma_sr-lr_union100_genomic.fna.gz	GCF_902729225.1_Ma_sr-lr_union100_genomic.gff.gz
Pteropus vampyrus	Chordata	Mammalia	Chiroptera	Pteropodidae	Pteropus	yes	ensembl	Click to download	Click to download	Pteropus_vampyrus.pteVam1.dna.toplevel.fa.gz	Pteropus_vampyrus.pteVam1.110.gff3.gz
Puma concolor	Chordata	Mammalia	Carnivora	Felidae	Puma	yes	ncbi	Click to download	Click to download	GCF_003327715.1_PumCon1.0_genomic.fna.gz	GCF_003327715.1_PumCon1.0_genomic.gff.gz
Puma yagouaroundi	Chordata	Mammalia	Carnivora	Felidae	Puma	yes	ncbi	Click to download	Click to download	GCF_014898765.1_PumYag_genomic.fna.gz	GCF_014898765.1_PumYag_genomic.gff.gz
Pundamilia nyererei	Chordata	Actinopteri	Cichliformes	Cichlidae	Pundamilia	yes	ensembl	Click to download	Click to download	Pundamilia_nyererei.PunNye1.0.dna.toplevel.fa.gz	Pundamilia_nyererei.PunNye1.0.110.gff3.gz
Pygocentrus nattereri	Chordata	Actinopteri	Characiformes	Serrasalmidae	Pygocentrus	yes	ensembl	Click to download	Click to download	Pygocentrus_nattereri.Pygocentrus_nattereri-1.0.2.dna.toplevel.fa.gz	Pygocentrus_nattereri.Pygocentrus_nattereri-1.0.2.110.gff3.gz
Pygoscelis adeliae	Chordata	Aves	Sphenisciformes	Spheniscidae	Pygoscelis	yes	ncbi	Click to download	Click to download	GCF_000699105.1_ASM69910v1_genomic.fna.gz	GCF_000699105.1_ASM69910v1_genomic.gff.gz
Python bivittatus	Chordata	Lepidosauria	Squamata	Pythonidae	Python	yes	ncbi	Click to download	Click to download	GCF_000186305.1_Python_molurus_bivittatus-5.0.2_genomic.fna.gz	GCF_000186305.1_Python_molurus_bivittatus-5.0.2_genomic.gff.gz
Rangifer tarandus	Chordata	Mammalia	Artiodactyla	Cervidae	Rangifer	yes	ncbi	Click to download	Click to download	GCA_951394145.1_mRanTar1.hap2.1_genomic.fna.gz	GCA_951394145.1_mRanTar1.hap2.1_genomic.gff.gz
Rattus norvegicus	Chordata	Mammalia	Rodentia	Muridae	Rattus	yes	ensembl	Click to download	Click to download	Rattus_norvegicus.mRatBN7.2.dna.toplevel.fa.gz	Rattus_norvegicus.mRatBN7.2.110.gff3.gz
Rattus rattus	Chordata	Mammalia	Rodentia	Muridae	Rattus	yes	ncbi	Click to download	Click to download	GCF_011064425.1_Rrattus_CSIRO_v1_genomic.fna.gz	GCF_011064425.1_Rrattus_CSIRO_v1_genomic.gff.gz
Rhinolophus ferrumequinum	Chordata	Mammalia	Chiroptera	Rhinolophidae	Rhinolophus	yes	ensembl	Click to download	Click to download	Rhinolophus_ferrumequinum.mRhiFer1_v1.p.dna.toplevel.fa.gz	Rhinolophus_ferrumequinum.mRhiFer1_v1.p.110.gff3.gz
Rhinopithecus bieti	Chordata	Mammalia	Primates	Cercopithecidae	Rhinopithecus	yes	ensembl	Click to download	Click to download	Rhinopithecus_bieti.ASM169854v1.dna.toplevel.fa.gz	Rhinopithecus_bieti.ASM169854v1.110.gff3.gz
Rhinopithecus roxellana	Chordata	Mammalia	Primates	Cercopithecidae	Rhinopithecus	yes	ensembl	Click to download	Click to download	Rhinopithecus_roxellana.Rrox_v1.dna.toplevel.fa.gz	Rhinopithecus_roxellana.Rrox_v1.110.gff3.gz
Rhipicephalus microplus	Arthropoda	Arachnida	Ixodida	Ixodidae	Rhipicephalus	yes	cncb	Click to download	Click to download	GWHAMMG00000000.genome.fasta.gz	GWHAMMG00000000.gff.gz
Rhipicephalus sanguineus	Arthropoda	Arachnida	Ixodida	Ixodidae	Rhipicephalus	yes	cncb	Click to download	Click to download	GWHAMMM00000000.genome.fasta.gz	GWHAMMM00000000.gff.gz
Rousettus aegyptiacus	Chordata	Mammalia	Chiroptera	Pteropodidae	Rousettus	yes	ncbi	Click to download	Click to download	GCF_014176215.1_mRouAeg1.p_genomic.fna.gz	GCF_014176215.1_mRouAeg1.p_genomic.gff.gz
Saccoglossus kowalevskii	Hemichordata	Enteropneusta	Enteropneusta	Harrimaniidae	Saccoglossus	yes	ncbi	Click to download	Click to download	GCF_000003605.2_Skow_1.1_genomic.fna.gz	GCF_000003605.2_Skow_1.1_genomic.gff.gz
Saimiri boliviensis boliviensis	Chordata	Mammalia	Primates	Cebidae	Saimiri	yes	ensembl	Click to download	Click to download	Saimiri_boliviensis_boliviensis.SaiBol1.0.dna.toplevel.fa.gz	Saimiri_boliviensis_boliviensis.SaiBol1.0.110.gff3.gz
Salarias fasciatus	Chordata	Actinopteri	Blenniiformes	Blenniidae	Salarias	yes	ensembl	Click to download	Click to download	Salarias_fasciatus.fSalaFa1.1.dna.toplevel.fa.gz	Salarias_fasciatus.fSalaFa1.1.110.gff3.gz
Salvator merianae	Chordata	Lepidosauria	Squamata	Teiidae	Salvator	yes	ensembl	Click to download	Click to download	Salvator_merianae.HLtupMer3.dna.toplevel.fa.gz	Salvator_merianae.HLtupMer3.110.gff3.gz
Sander lucioperca	Chordata	Actinopteri	Perciformes	Percidae	Sander	yes	ensembl	Click to download	Click to download	Sander_lucioperca.SLUC_FBN_1.dna.toplevel.fa.gz	Sander_lucioperca.SLUC_FBN_1.110.gff3.gz
Sapajus apella	Chordata	Mammalia	Primates	Cebidae	Sapajus	yes	ncbi	Click to download	Click to download	GCF_009761245.1_GSC_monkey_1.0_genomic.fna.gz	GCF_009761245.1_GSC_monkey_1.0_genomic.gff.gz
Sarcophilus harrisii	Chordata	Mammalia	Dasyuromorphia	Dasyuridae	Sarcophilus	yes	ensembl	Click to download	Click to download	Sarcophilus_harrisii.mSarHar1.11.dna.toplevel.fa.gz	Sarcophilus_harrisii.mSarHar1.11.110.gff3.gz
Sarcoptes scabiei	Arthropoda	Arachnida	Sarcoptiformes	Sarcoptidae	Sarcoptes	yes	ncbi	Click to download	Click to download	GCA_020844145.1_ASM2084414v1_genomic.fna.gz	GCA_020844145.1_ASM2084414v1_genomic.gff.gz
Schistosoma haematobium	Platyhelminthes	Trematoda	Diplostomida	Schistosomatidae	Schistosoma	yes	ncbi	Click to download	Click to download	GCF_000699445.3_UoM_Shae.V3_genomic.fna.gz	GCF_000699445.3_UoM_Shae.V3_genomic.gff.gz
Sciurus vulgaris	Chordata	Mammalia	Rodentia	Sciuridae	Sciurus	yes	ensembl	Click to download	Click to download	Sciurus_vulgaris.mSciVul1.1.dna.toplevel.fa.gz	Sciurus_vulgaris.mSciVul1.1.110.gff3.gz
Scleropages formosus	Chordata	Actinopteri	Osteoglossiformes	Osteoglossidae	Scleropages	yes	ensembl	Click to download	Click to download	Scleropages_formosus.fSclFor1.1.dna.toplevel.fa.gz	Scleropages_formosus.fSclFor1.1.110.gff3.gz
Scophthalmus maximus	Chordata	Actinopteri	Pleuronectiformes	Scophthalmidae	Scophthalmus	yes	ensembl	Click to download	Click to download	Scophthalmus_maximus.ASM1334776v1.dna.toplevel.fa.gz	Scophthalmus_maximus.ASM1334776v1.110.gff3.gz
Serinus canaria	Chordata	Aves	Passeriformes	Fringillidae	Serinus	yes	ensembl	Click to download	Click to download	Serinus_canaria.SCA1.dna.toplevel.fa.gz	Serinus_canaria.SCA1.110.gff3.gz
Seriola dumerili	Chordata	Actinopteri	Carangiformes	Carangidae	Seriola	yes	ensembl	Click to download	Click to download	Seriola_dumerili.Sdu_1.0.dna.toplevel.fa.gz	Seriola_dumerili.Sdu_1.0.110.gff3.gz
Seriola lalandi dorsalis	Chordata	Actinopteri	Carangiformes	Carangidae	Seriola	yes	ensembl	Click to download	Click to download	Seriola_lalandi_dorsalis.Sedor1.dna.toplevel.fa.gz	Seriola_lalandi_dorsalis.Sedor1.110.gff3.gz
Solenopsis invicta	Arthropoda	Insecta	Hymenoptera	Formicidae	Solenopsis	yes	ncbi	Click to download	Click to download	GCF_016802725.1_UNIL_Sinv_3.0_genomic.fna.gz	GCF_016802725.1_UNIL_Sinv_3.0_genomic.gff.gz
Sorex araneus	Chordata	Mammalia	Eulipotyphla	Soricidae	Sorex	yes	ensembl	Click to download	Click to download	Sorex_araneus.COMMON_SHREW1.dna.toplevel.fa.gz	Sorex_araneus.COMMON_SHREW1.110.gff3.gz
Sorex cinereus	Chordata	Mammalia	Eulipotyphla	Soricidae	Sorex	yes	ncbi	Click to download	Click to download	GCF_029834395.1_SorCin_2.1_genomic.fna.gz	GCF_029834395.1_SorCin_2.1_genomic.gff.gz
Sparus aurata	Chordata	Actinopteri	Spariformes	Sparidae	Sparus	yes	ensembl	Click to download	Click to download	Sparus_aurata.fSpaAur1.1.dna.toplevel.fa.gz	Sparus_aurata.fSpaAur1.1.110.gff3.gz
Spermophilus dauricus	Chordata	Mammalia	Rodentia	Sciuridae	Spermophilus	yes	ensembl	Click to download	Click to download	Spermophilus_dauricus.ASM240643v1.dna.toplevel.fa.gz	Spermophilus_dauricus.ASM240643v1.110.gff3.gz
Sphaeramia orbicularis	Chordata	Actinopteri	Kurtiformes	Apogonidae	Sphaeramia	yes	ensembl	Click to download	Click to download	Sphaeramia_orbicularis.fSphaOr1.1.dna.toplevel.fa.gz	Sphaeramia_orbicularis.fSphaOr1.1.110.gff3.gz
Sphagnum magellanicum	Streptophyta	Sphagnopsida	Sphagnales	Sphagnaceae	Sphagnum	yes	ncbi	Click to download	Click to download	GCA_021904315.1_S.magellanicum_v1.1_genomic.fna.gz	GCA_021904315.1_S.magellanicum_v1.1_genomic.gff.gz
Sphenodon punctatus	Chordata	Lepidosauria	Sphenodontia	Sphenodontidae	Sphenodon	yes	ensembl	Click to download	Click to download	Sphenodon_punctatus.ASM311381v1.dna.toplevel.fa.gz	Sphenodon_punctatus.ASM311381v1.110.gff3.gz
Stachyris ruficeps	Chordata	Aves	Passeriformes	Timaliidae	Stachyris	yes	ensembl	Click to download	Click to download	Stachyris_ruficeps.ASM869450v1.dna.toplevel.fa.gz	Stachyris_ruficeps.ASM869450v1.110.gff3.gz
Stegastes partitus	Chordata	Actinopteri	Ovalentaria incertae sedis	Pomacentridae	Stegastes	yes	ensembl	Click to download	Click to download	Stegastes_partitus.Stegastes_partitus-1.0.2.dna.toplevel.fa.gz	Stegastes_partitus.Stegastes_partitus-1.0.2.110.gff3.gz
Strigops habroptila	Chordata	Aves	Psittaciformes	Psittacidae	Strigops	yes	ensembl	Click to download	Click to download	Strigops_habroptila.bStrHab1_v1.p.dna.toplevel.fa.gz	Strigops_habroptila.bStrHab1_v1.p.110.gff3.gz
Strix occidentalis caurina	Chordata	Aves	Strigiformes	Strigidae	Strix	yes	ensembl	Click to download	Click to download	Strix_occidentalis_caurina.Soccid_v01.dna.toplevel.fa.gz	Strix_occidentalis_caurina.Soccid_v01.110.gff3.gz
Strongylocentrotus purpuratus	Echinodermata	Echinoidea	Echinoida	Strongylocentrotidae	Strongylocentrotus	yes	ncbi	Click to download	Click to download	GCF_000002235.5_Spur_5.0_genomic.fna.gz	GCF_000002235.5_Spur_5.0_genomic.gff.gz
Struthio camelus australis	Chordata	Aves	Struthioniformes	Struthionidae	Struthio	yes	ensembl	Click to download	Click to download	Struthio_camelus_australis.ASM69896v1.dna.toplevel.fa.gz	Struthio_camelus_australis.ASM69896v1.110.gff3.gz
Sturnira hondurensis	Chordata	Mammalia	Chiroptera	Phyllostomidae	Sturnira	yes	ncbi	Click to download	Click to download	GCF_014824575.3_WHU_Shon_v2.1_genomic.fna.gz	GCF_014824575.3_WHU_Shon_v2.1_genomic.gff.gz
Suncus etruscus	Chordata	Mammalia	Eulipotyphla	Soricidae	Suncus	yes	ncbi	Click to download	Click to download	GCF_024139225.1_mSunEtr1.pri.cur_genomic.fna.gz	GCF_024139225.1_mSunEtr1.pri.cur_genomic.gff.gz
Suricata suricatta	Chordata	Mammalia	Carnivora	Herpestidae	Suricata	yes	ensembl	Click to download	Click to download	Suricata_suricatta.meerkat_22Aug2017_6uvM2_HiC.dna.toplevel.fa.gz	Suricata_suricatta.meerkat_22Aug2017_6uvM2_HiC.110.gff3.gz
Sus scrofa	Chordata	Mammalia	Artiodactyla	Suidae	Sus	yes	ensembl	Click to download	Click to download	Sus_scrofa.Sscrofa11.1.dna.toplevel.fa.gz	Sus_scrofa.Sscrofa11.1.110.gff3.gz
Symphalangus syndactylus	Chordata	Mammalia	Primates	Hylobatidae	Symphalangus	yes	ncbi	Click to download	Click to download	GCF_028878055.1_NHGRI_mSymSyn1-v1.1-hic.freeze_pri_genomic.fna.gz	GCF_028878055.1_NHGRI_mSymSyn1-v1.1-hic.freeze_pri_genomic.gff.gz
Tachyglossus aculeatus	Chordata	Mammalia	Monotremata	Tachyglossidae	Tachyglossus	yes	ncbi	Click to download	Click to download	GCF_015852505.1_mTacAcu1.pri_genomic.fna.gz	GCF_015852505.1_mTacAcu1.pri_genomic.gff.gz
Taeniopygia guttata	Chordata	Aves	Passeriformes	Estrildidae	Taeniopygia	yes	ensembl	Click to download	Click to download	Taeniopygia_guttata.bTaeGut1_v1.p.dna.toplevel.fa.gz	Taeniopygia_guttata.bTaeGut1_v1.p.110.gff3.gz
Takifugu flavidus	Chordata	Actinopteri	Tetraodontiformes	Tetraodontidae	Takifugu	yes	ncbi	Click to download	Click to download	GCF_003711565.1_ASM371156v2_genomic.fna.gz	GCF_003711565.1_ASM371156v2_genomic.gff.gz
Takifugu rubripes	Chordata	Actinopteri	Tetraodontiformes	Tetraodontidae	Takifugu	yes	ensembl	Click to download	Click to download	Takifugu_rubripes.fTakRub1.2.dna.toplevel.fa.gz	Takifugu_rubripes.fTakRub1.2.110.gff3.gz
Talpa occidentalis	Chordata	Mammalia	Eulipotyphla	Talpidae	Talpa	yes	ncbi	Click to download	Click to download	GCF_014898055.3_MPIMG_talOcc4v2.1_genomic.fna.gz	GCF_014898055.3_MPIMG_talOcc4v2.1_genomic.gff.gz
Tauraco erythrolophus	Chordata	Aves	Musophagiformes	Musophagidae	Tauraco	yes	ncbi	Click to download	Click to download	GCF_000709365.1_ASM70936v1_genomic.fna.gz	GCF_000709365.1_ASM70936v1_genomic.gff.gz
Terrapene carolina triunguis	Chordata	Reptilia	Testudines	Emydidae	Terrapene	yes	ensembl	Click to download	Click to download	Terrapene_carolina_triunguis.T_m_triunguis-2.0.dna.toplevel.fa.gz	Terrapene_carolina_triunguis.T_m_triunguis-2.0.110.gff3.gz
Tetranychus urticae	Arthropoda	Arachnida	Trombidiformes	Tetranychidae	Tetranychus	yes	ncbi	Click to download	Click to download	GCF_000239435.1_ASM23943v1_genomic.fna.gz	GCF_000239435.1_ASM23943v1_genomic.gff.gz
Theropithecus gelada	Chordata	Mammalia	Primates	Cercopithecidae	Theropithecus	yes	ensembl	Click to download	Click to download	Theropithecus_gelada.Tgel_1.0.dna.toplevel.fa.gz	Theropithecus_gelada.Tgel_1.0.110.gff3.gz
Tinamus guttatus	Chordata	Aves	Tinamiformes	Tinamidae	Tinamus	yes	ncbi	Click to download	Click to download	GCF_000705375.1_ASM70537v2_genomic.fna.gz	GCF_000705375.1_ASM70537v2_genomic.gff.gz
Toxocara canis	Nematoda	Chromadorea	Ascaridida	Toxocaridae	Toxocara	yes	ncbi	Click to download	Click to download	GCA_000803305.1_Toxocara_canis_adult_r1.0_genomic.fna.gz	GCA_000803305.1_Toxocara_canis_adult_r1.0_genomic.gff.gz
Trachypithecus francoisi	Chordata	Mammalia	Primates	Cercopithecidae	Trachypithecus	yes	ncbi	Click to download	Click to download	GCF_009764315.1_Tfra_2.0_genomic.fna.gz	GCF_009764315.1_Tfra_2.0_genomic.gff.gz
Tribolium castaneum	Arthropoda	Insecta	Coleoptera	Tenebrionidae	Tribolium	yes	ncbi	Click to download	Click to download	GCF_000002335.3_Tcas5.2_genomic.fna.gz	GCF_000002335.3_Tcas5.2_genomic.gff.gz
Trichechus manatus	Chordata	Mammalia	Sirenia	Trichechidae	Trichechus	yes	ncbi	Click to download	Click to download	GCF_000243295.1_TriManLat1.0_genomic.fna.gz	GCF_000243295.1_TriManLat1.0_genomic.gff.gz
Trichinella spiralis	Nematoda	Enoplea	Trichocephalida	Trichinellidae	Trichinella	yes	ncbi	Click to download	Click to download	GCF_000181795.1_Trichinella_spiralis-3.7.1_genomic.fna.gz	GCF_000181795.1_Trichinella_spiralis-3.7.1_genomic.gff.gz
Trichoplax adhaerens	Placozoa	Uniplacotomia	Trichoplacea	Trichoplacidae	Trichoplax	yes	ncbi	Click to download	Click to download	GCF_000150275.1_v1.0_genomic.fna.gz	GCF_000150275.1_v1.0_genomic.gff.gz
Trichosurus vulpecula	Chordata	Mammalia	Diprotodontia	Phalangeridae	Trichosurus	yes	ncbi	Click to download	Click to download	GCF_011100635.1_mTriVul1.pri_genomic.fna.gz	GCF_011100635.1_mTriVul1.pri_genomic.gff.gz
Trichuris suis	Nematoda	Enoplea	Trichocephalida	Trichuridae	Trichuris	yes	ncbi	Click to download	Click to download	GCA_000797535.1_T_suis_1.0.allpaths_genomic.fna.gz	GCA_000797535.1_T_suis_1.0.allpaths_genomic.gff.gz
Tupaia belangeri	Chordata	Mammalia	Scandentia	Tupaiidae	Tupaia	yes	ensembl	Click to download	Click to download	Tupaia_belangeri.TREESHREW.dna.toplevel.fa.gz	Tupaia_belangeri.TREESHREW.110.gff3.gz
Tupaia belangeri chinensis	Chordata	Mammalia	Scandentia	Tupaiidae	Tupaia	yes	ncbi	Click to download	Click to download	GCF_000334495.1_TupChi_1.0_genomic.fna.gz	GCF_000334495.1_TupChi_1.0_genomic.gff.gz
Tursiops truncatus	Chordata	Mammalia	Artiodactyla	Delphinidae	Tursiops	yes	ensembl	Click to download	Click to download	Tursiops_truncatus.turTru1.dna.toplevel.fa.gz	Tursiops_truncatus.turTru1.110.gff3.gz
Tyto alba	Chordata	Aves	Strigiformes	Tytonidae	Tyto	yes	ncbi	Click to download	Click to download	GCF_018691265.1_T.alba_DEE_v4.0_genomic.fna.gz	GCF_018691265.1_T.alba_DEE_v4.0_genomic.gff.gz
Urocitellus parryii	Chordata	Mammalia	Rodentia	Sciuridae	Urocitellus	yes	ensembl	Click to download	Click to download	Urocitellus_parryii.ASM342692v1.dna.toplevel.fa.gz	Urocitellus_parryii.ASM342692v1.110.gff3.gz
Ursus americanus	Chordata	Mammalia	Carnivora	Ursidae	Ursus	yes	ensembl	Click to download	Click to download	Ursus_americanus.ASM334442v1.dna.toplevel.fa.gz	Ursus_americanus.ASM334442v1.110.gff3.gz
Ursus arctos	Chordata	Mammalia	Carnivora	Ursidae	Ursus	yes	ncbi	Click to download	Click to download	GCF_023065955.2_UrsArc2.0_genomic.fna.gz	GCF_023065955.2_UrsArc2.0_genomic.gff.gz
Ursus maritimus	Chordata	Mammalia	Carnivora	Ursidae	Ursus	yes	ensembl	Click to download	Click to download	Ursus_maritimus.UrsMar_1.0.dna.toplevel.fa.gz	Ursus_maritimus.UrsMar_1.0.110.gff3.gz
Ursus thibetanus thibetanus	Chordata	Mammalia	Carnivora	Ursidae	Ursus	yes	ensembl	Click to download	Click to download	Ursus_thibetanus_thibetanus.ASM966005v1.dna.toplevel.fa.gz	Ursus_thibetanus_thibetanus.ASM966005v1.110.gff3.gz
Varanus komodoensis	Chordata	Lepidosauria	Squamata	Varanidae	Varanus	yes	ensembl	Click to download	Click to download	Varanus_komodoensis.ASM479886v1.dna.toplevel.fa.gz	Varanus_komodoensis.ASM479886v1.110.gff3.gz
Vicugna pacos	Chordata	Mammalia	Artiodactyla	Camelidae	Vicugna	yes	ensembl	Click to download	Click to download	Vicugna_pacos.vicPac1.dna.toplevel.fa.gz	Vicugna_pacos.vicPac1.110.gff3.gz
Vombatus ursinus	Chordata	Mammalia	Diprotodontia	Vombatidae	Vombatus	yes	ensembl	Click to download	Click to download	Vombatus_ursinus.bare-nosed_wombat_genome_assembly.dna.toplevel.fa.gz	Vombatus_ursinus.bare-nosed_wombat_genome_assembly.110.gff3.gz
Vulpes lagopus	Chordata	Mammalia	Carnivora	Canidae	Vulpes	yes	ncbi	Click to download	Click to download	GCF_018345385.1_ASM1834538v1_genomic.fna.gz	GCF_018345385.1_ASM1834538v1_genomic.gff.gz
Vulpes vulpes	Chordata	Mammalia	Carnivora	Canidae	Vulpes	yes	ensembl	Click to download	Click to download	Vulpes_vulpes.VulVul2.2.dna.toplevel.fa.gz	Vulpes_vulpes.VulVul2.2.110.gff3.gz
Xenopus tropicalis	Chordata	Amphibia	Anura	Pipidae	Xenopus	yes	ensembl	Click to download	Click to download	Xenopus_tropicalis.UCB_Xtro_10.0.dna.toplevel.fa.gz	Xenopus_tropicalis.UCB_Xtro_10.0.110.gff3.gz
Xiphophorus couchianus	Chordata	Actinopteri	Cyprinodontiformes	Poeciliidae	Xiphophorus	yes	ensembl	Click to download	Click to download	Xiphophorus_couchianus.Xiphophorus_couchianus-4.0.1.dna.toplevel.fa.gz	Xiphophorus_couchianus.Xiphophorus_couchianus-4.0.1.110.gff3.gz
Xiphophorus maculatus	Chordata	Actinopteri	Cyprinodontiformes	Poeciliidae	Xiphophorus	yes	ensembl	Click to download	Click to download	Xiphophorus_maculatus.X_maculatus-5.0-male.dna.toplevel.fa.gz	Xiphophorus_maculatus.X_maculatus-5.0-male.110.gff3.gz
Zalophus californianus	Chordata	Mammalia	Carnivora	Otariidae	Zalophus	yes	ensembl	Click to download	Click to download	Zalophus_californianus.mZalCal1.pri.dna.toplevel.fa.gz	Zalophus_californianus.mZalCal1.pri.110.gff3.gz
Zonotrichia albicollis	Chordata	Aves	Passeriformes	Passerellidae	Zonotrichia	yes	ensembl	Click to download	Click to download	Zonotrichia_albicollis.Zonotrichia_albicollis-1.0.1.dna.toplevel.fa.gz	Zonotrichia_albicollis.Zonotrichia_albicollis-1.0.1.110.gff3.gz
Zootermopsis nevadensis	Arthropoda	Insecta	Isoptera	Archotermopsidae	Zootermopsis	yes	ncbi	Click to download	Click to download	GCF_000696155.1_ZooNev1.0_genomic.fna.gz	GCF_000696155.1_ZooNev1.0_genomic.gff.gz
Zosterops lateralis melanops	Chordata	Aves	Passeriformes	Zosteropidae	Zosterops	yes	ensembl	Click to download	Click to download	Zosterops_lateralis_melanops.ASM128173v1.dna.toplevel.fa.gz	Zosterops_lateralis_melanops.ASM128173v1.110.gff3.gz
Bos indicus x Bos taurus	Chordata	Mammalia	Artiodactyla	Bovidae	Bos	no	ensembl	Click to download	Click to download	Bos_indicus_hybrid.UOA_Brahman_1.dna.toplevel.fa.gz	Bos_indicus_hybrid.UOA_Brahman_1.110.gff3.gz
Carassius auratus	Chordata	Actinopteri	Cypriniformes	Cyprinidae	Carassius	no	ensembl	Click to download	Click to download	Carassius_auratus.ASM336829v1.dna.toplevel.fa.gz	Carassius_auratus.ASM336829v1.110.gff3.gz
Cyprinus carpio	Chordata	Actinopteri	Cypriniformes	Cyprinidae	Cyprinus	no	ensembl	Click to download	Click to download	Cyprinus_carpio_germanmirror.German_Mirror_carp_1.0.dna.toplevel.fa.gz	Cyprinus_carpio_germanmirror.German_Mirror_carp_1.0.110.gff3.gz
Cyprinus carpio carpio	Chordata	Actinopteri	Cypriniformes	Cyprinidae	Cyprinus	no	ensembl	Click to download	Click to download	Cyprinus_carpio_carpio.Cypcar_WagV4.0.dna.toplevel.fa.gz	Cyprinus_carpio_carpio.Cypcar_WagV4.0.110.gff3.gz
Hucho hucho	Chordata	Actinopteri	Salmoniformes	Salmonidae	Hucho	no	ensembl	Click to download	Click to download	Hucho_hucho.ASM331708v1.dna.toplevel.fa.gz	Hucho_hucho.ASM331708v1.110.gff3.gz
Ochotona princeps	Chordata	Mammalia	Lagomorpha	Ochotonidae	Ochotona	no	ensembl	Click to download	Click to download	Ochotona_princeps.OchPri2.0-Ens.dna.toplevel.fa.gz	Ochotona_princeps.OchPri2.0-Ens.110.gff3.gz
Oncorhynchus kisutch	Chordata	Actinopteri	Salmoniformes	Salmonidae	Oncorhynchus	no	ensembl	Click to download	Click to download	Oncorhynchus_kisutch.Okis_V2.dna.toplevel.fa.gz	Oncorhynchus_kisutch.Okis_V2.110.gff3.gz
Oncorhynchus mykiss	Chordata	Actinopteri	Salmoniformes	Salmonidae	Oncorhynchus	no	ensembl	Click to download	Click to download	Oncorhynchus_mykiss.USDA_OmykA_1.1.dna.toplevel.fa.gz	Oncorhynchus_mykiss.USDA_OmykA_1.1.110.gff3.gz
Oncorhynchus tshawytscha	Chordata	Actinopteri	Salmoniformes	Salmonidae	Oncorhynchus	no	ensembl	Click to download	Click to download	Oncorhynchus_tshawytscha.Otsh_v1.0.dna.toplevel.fa.gz	Oncorhynchus_tshawytscha.Otsh_v1.0.110.gff3.gz
Salmo salar	Chordata	Actinopteri	Salmoniformes	Salmonidae	Salmo	no	ensembl	Click to download	Click to download	Salmo_salar.Ssal_v3.1.dna.toplevel.fa.gz	Salmo_salar.Ssal_v3.1.110.gff3.gz
Salmo trutta	Chordata	Actinopteri	Salmoniformes	Salmonidae	Salmo	no	ensembl	Click to download	Click to download	Salmo_trutta.fSalTru1.1.dna.toplevel.fa.gz	Salmo_trutta.fSalTru1.1.110.gff3.gz
Sinocyclocheilus anshuiensis	Chordata	Actinopteri	Cypriniformes	Cyprinidae	Sinocyclocheilus	no	ensembl	Click to download	Click to download	Sinocyclocheilus_anshuiensis.SAMN03320099.WGS_v1.1.dna.toplevel.fa.gz	Sinocyclocheilus_anshuiensis.SAMN03320099.WGS_v1.1.110.gff3.gz
Sinocyclocheilus grahami	Chordata	Actinopteri	Cypriniformes	Cyprinidae	Sinocyclocheilus	no	ensembl	Click to download	Click to download	Sinocyclocheilus_grahami.SAMN03320097.WGS_v1.1.dna.toplevel.fa.gz	Sinocyclocheilus_grahami.SAMN03320097.WGS_v1.1.110.gff3.gz
Sinocyclocheilus rhinocerous	Chordata	Actinopteri	Cypriniformes	Cyprinidae	Sinocyclocheilus	no	ensembl	Click to download	Click to download	Sinocyclocheilus_rhinocerous.SAMN03320098_v1.1.dna.toplevel.fa.gz	Sinocyclocheilus_rhinocerous.SAMN03320098_v1.1.110.gff3.gz
Tetraodon nigroviridis	Chordata	Actinopteri	Tetraodontiformes	Tetraodontidae	Tetraodon	no	ensembl	Click to download	Click to download	Tetraodon_nigroviridis.TETRAODON8.dna.toplevel.fa.gz	Tetraodon_nigroviridis.TETRAODON8.110.gff3.gz
Cryptosporidium parvum	Apicomplexa	Conoidasida	Eucoccidiorida	Cryptosporidiidae	Cryptosporidium	no	ncbi	Click to download	Click to download	GCF_000165345.1_ASM16534v1_genomic.fna.gz	GCF_000165345.1_ASM16534v1_genomic.gff.gz
Desmodus rotundus	Chordata	Mammalia	Chiroptera	Phyllostomidae	Desmodus	no	ncbi	Click to download	Click to download	GCF_022682495.1_HLdesRot8A_genomic.fna.gz	GCF_022682495.1_HLdesRot8A_genomic.gff.gz
Kudoa iwatai	Cnidaria	Myxozoa	Multivalvulida	Kudoidae	Kudoa	no	ncbi	Click to download	Click to download	GCA_001407235.2_Kudoa1_genomic.fna.gz	GCA_001407235.2_Kudoa1_genomic.gff.gz
Necator americanus	Nematoda	Chromadorea	Rhabditida	Ancylostomatidae	Necator	no	ncbi	Click to download	Click to download	GCF_000507365.1_N_americanus_v1_genomic.fna.gz	GCF_000507365.1_N_americanus_v1_genomic.gff.gz
Ovis ammon polii x Ovis aries	Chordata	Mammalia	Artiodactyla	Bovidae	Ovis	no	ncbi	Click to download	Click to download	GCA_023701675.1_CAU_F1_maternal_1.0_genomic.fna.gz	GCA_023701675.1_CAU_F1_maternal_1.0_genomic.gff.gz
Plasmodium cynomolgi	Apicomplexa	Aconoidasida	Haemospororida	Plasmodiidae	Plasmodium	no	ncbi	Click to download	Click to download	GCF_000321355.1_PcynB_1.0_genomic.fna.gz	GCF_000321355.1_PcynB_1.0_genomic.gff.gz
Plasmodium falciparum	Apicomplexa	Aconoidasida	Haemospororida	Plasmodiidae	Plasmodium	no	ncbi	Click to download	Click to download	GCF_000002765.5_GCA_000002765_genomic.fna.gz	GCF_000002765.5_GCA_000002765_genomic.gff.gz
Plasmodium gaboni	Apicomplexa	Aconoidasida	Haemospororida	Plasmodiidae	Plasmodium	no	ncbi	Click to download	Click to download	GCF_001602025.1_ASM160202v1_genomic.fna.gz	GCF_001602025.1_ASM160202v1_genomic.gff.gz
Plasmodium reichenowi	Apicomplexa	Aconoidasida	Haemosporida	Plasmodiidae	Plasmodium	no	ncbi	Click to download	Click to download	GCF_001601855.1_ASM160185v1_genomic.fna.gz	GCF_001601855.1_ASM160185v1_genomic.gff.gz
Plasmodium vivax	Apicomplexa	Aconoidasida	Haemospororida	Plasmodiidae	Plasmodium	no	ncbi	Click to download	Click to download	GCF_000002415.2_ASM241v2_genomic.fna.gz	GCF_000002415.2_ASM241v2_genomic.gff.gz
Reticulomyxa filosa	Foraminifera	Monothalamea	Allogromiida	Reticulomyxidae	Reticulomyxa	no	ncbi	Click to download	Click to download	GCA_000512085.1_Reti_assembly1.0_genomic.fna.gz	GCA_000512085.1_Reti_assembly1.0_genomic.gff.gz
Trypanosoma cruzi	Euglenozoa	Kinetoplastea	Trypanosomatida	Trypanosomatidae	Trypanosoma	no	ncbi	Click to download	Click to download	GCF_000209065.1_ASM20906v1_genomic.fna.gz	GCF_000209065.1_ASM20906v1_genomic.gff.gz

## Sheet: IL-12s
node	cluster	IL12A	IL12B	EBI3	CNTFR	IL23A	IL27	IL11RA	IL6R	Group
Homo.sapiens|ENST00000221847	6	0	0	100	0	0	0	0	0	Group II
Gorilla.gorilla.gorilla|ENSGGOT00000011974	6	0	0	99.127	0	0	0	0	0	Group II
Pan.troglodytes|ENSPTRT00000018919	6	0	0	99.127	0	0	0	0	0	Group II
Gorilla.gorilla|XM_055371290.1	6	0	0	99.119	0	0	0	0	0	Group II
Pongo.pygmaeus|XM_054466103.1	6	0	0	97.817	0	0	0	0	0	Group II
Pongo.abelii|ENSPPYT00000010953	6	0	0	97.38	0	0	0	0	0	Group II
Symphalangus.syndactylus|XM_055248771.1	6	0	0	96.507	0	0	0	0	0	Group II
Symphalangus.syndactylus|XM_055250439.1	6	0	0	96.507	0	0	0	0	0	Group II
Hylobates.moloch|XM_032177693.1	6	0	0	95.197	0	0	0	0	0	Group II
Macaca.fascicularis|ENSMFAT00000013123	6	0	0	93.45	0	0	0	0	0	Group II
Macaca.nemestrina|ENSMNET00000068911	6	0	0	93.45	0	0	0	0	0	Group II
Papio.anubis|ENSPANT00000028972	6	0	0	93.45	0	0	0	0	0	Group II
Rhinopithecus.bieti|ENSRBIT00000048349	6	0	0	93.45	0	0	0	0	0	Group II
Rhinopithecus.roxellana|ENSRROT00000040133	6	0	0	93.45	0	0	0	0	0	Group II
Trachypithecus.francoisi|XM_033195734.1	6	0	0	93.45	0	0	0	0	0	Group II
Colobus.angolensis.palliatus|ENSCANT00000040685	6	0	0	93.013	0	0	0	0	0	Group II
Mandrillus.leucophaeus|ENSMLET00000040257	6	0	0	93.013	0	0	0	0	0	Group II
Chlorocebus.sabaeus|ENSCSAT00000008764	6	0	0	92.576	0	0	0	0	0	Group II
Theropithecus.gelada|ENSTGET00000023634	6	0	0	92.576	0	0	0	0	0	Group II
Piliocolobus.tephrosceles|ENSPTET00000032147	6	0	0	92.14	0	0	0	0	0	Group II
Callithrix.jacchus|ENSCJAT00000025633	6	0	0	89.956	0	0	0	0	0	Group II
Cebus.imitator|ENSCCAT00000017374	6	0	0	89.083	0	0	0	0	0	Group II
Sapajus.apella|XM_032252225.1	6	0	0	89.083	0	0	0	0	0	Group II
Aotus.nancymaae|ENSANAT00000030000	6	0	0	88.21	0	0	0	0	0	Group II
Saimiri.boliviensis.boliviensis|ENSSBOT00000031666	6	0	0	87.336	0	0	0	0	0	Group II
Marmota.marmota.marmota|ENSMMMT00000023353	5	0	0	80.392	0	0	0	0	0	Group II
Lemur.catta|XM_045544971.1	6	0	0	80.288	0	0	0	0	0	Group II
Propithecus.coquereli|XM_012646186.1	6	0	0	80.097	0	0	0	0	0	Group II
Marmota.flaviventris|XM_027952508.2	5	0	0	79.808	0	0	0	0	0	Group II
Microcebus.murinus|ENSMICT00000060431	6	0	0	79.73	0	0	0	0	0	Group II
Prolemur.simus|ENSPSMT00000032379	6	0	0	79.327	0	0	0	0	0	Group II
Galeopterus.variegatus|XM_008584411.1	6	0	0	77.523	0	0	0	0	0	Group II
Molossus.molossus|XM_036241579.1	6	0	0	77.465	0	0	0	0	0	Group II
Lipotes.vexillifer|XM_007460520.1	6	0	0	77.295	0	0	0	0	0	Group II
Tursiops.truncatus|ENSTTRT00000001694	6	0	0	77.184	0	0	0	0	0	Group II
Pteronotus.parnellii.mesoamericanus|XM_054582875.1	6	0	0	76.856	0	0	0	0	0	Group II
Ictidomys.tridecemlineatus|ENSSTOT00000029993	6	0	0	76.65	0	0	0	0	0	Group II
Hipposideros.armiger|XM_019653560.1	6	0	0	76.419	0	0	0	0	0	Group II
Neophocaena.asiaeorientalis|XM_024745667.1	6	0	0	76.329	0	0	0	0	0	Group II
Phocoena.sinus|ENSPSNT00000021092	6	0	0	76.329	0	0	0	0	0	Group II
Miniopterus.natalensis|XM_016197976.1	6	0	0	75.983	0	0	0	0	0	Group II
Rhinolophus.ferrumequinum|ENSRFET00010031683	6	0	0	75.546	0	0	0	0	0	Group II
Equus.przewalskii|XM_008509917.1	6	0	0	75.481	0	0	0	0	0	Group II
Globicephala.melas|XM_030880367.1	6	0	0	75.46	0	0	0	0	0	Group II
Rousettus.aegyptiacus|XM_036234088.1	6	0	0	75.229	0	0	0	0	0	Group II
Myotis.myotis|XM_036311815.1	6	0	0	75.122	0	0	0	0	0	Group II
Equus.asinus|ENSEAST00005035684	6	0	0	75	0	0	0	0	0	Group II
Hippopotamus.amphibius|XM_057710122.1	6	0	0	75	0	0	0	0	0	Group II
Urocitellus.parryii|ENSUPAT00010013491	6	0	0	75	0	0	0	0	0	Group II
Castor.canadensis|ENSCCNT00000039893	6	0	0	74.886	0	0	0	0	0	Group II
Hyaena.hyaena|XM_039247494.1	6	0	0	74.843	0	0	0	0	0	Group II
Pteropus.vampyrus|ENSPVAT00000016926	6	0	0	74.771	0	0	0	0	0	Group II
Odobenus.rosmarus.divergens|XM_004395473.1	6	0	0	74.672	0	0	0	0	0	Group II
Phoca.vitulina|XM_032394954.1	6	0	0	74.672	0	0	0	0	0	Group II
Phyllostomus.discolor|XM_036034350.1	6	0	0	74.672	0	0	0	0	0	Group II
Equus.quagga|XM_046684577.1	6	0	0	74.537	0	0	0	0	0	Group II
Equus.caballus|ENSECAT00000019767	6	0	0	74.528	0	0	0	0	0	Group II
Tupaia.belangeri.chinensis|XM_006171794.3	6	0	0	74.439	0	0	0	0	0	Group II
Bison.bison.bison|ENSBBBT00000025793	6	0	0	74.336	0	0	0	0	0	Group II
Bison.bison|XM_010828139.1	6	0	0	74.336	0	0	0	0	0	Group II
Otolemur.garnettii|ENSOGAT00000001662	6	0	0	74.324	0	0	0	0	0	Group II
Pteropus.giganteus|XM_039878375.1	6	0	0	74.312	0	0	0	0	0	Group II
Callorhinus.ursinus|XM_025861348.1	6	0	0	74.236	0	0	0	0	0	Group II
Eumetopias.jubatus|XM_028126038.1	6	0	0	74.236	0	0	0	0	0	Group II
Ursus.arctos|XM_057312029.1	6	0	0	74.236	0	0	0	0	0	Group II
Zalophus.californianus|ENSZCAT00015001784	6	0	0	74.236	0	0	0	0	0	Group II
Myotis.lucifugus|ENSMLUT00000008775	6	0	0	73.913	0	0	0	0	0	Group II
Manis.javanica|XM_017642316.2	6	0	0	73.799	0	0	0	0	0	Group II
Phyllostomus.hastatus|XM_045831546.1	6	0	0	73.799	0	0	0	0	0	Group II
Pipistrellus.kuhlii|XM_036459964.2	6	0	0	73.786	0	0	0	0	0	Group II
Manis.pentadactyla|XM_036883680.1	6	0	0	73.611	0	0	0	0	0	Group II
Ceratotherium.simum.simum|XM_004441298.2	6	0	0	73.593	0	0	0	0	0	Group II
Talpa.occidentalis|XM_037505092.2	6	0	0	73.478	0	0	0	0	0	Group II
Bos.indicus|XM_019964446.1	6	0	0	73.451	0	0	0	0	0	Group II
Bos.mutus|ENSBMUT00000028644	6	0	0	73.451	0	0	0	0	0	Group II
Bos.taurus|ENSBTAT00000017046	6	0	0	73.451	0	0	0	0	0	Group II
Mirounga.angustirostris|XM_054505110.1	6	0	0	73.362	0	0	0	0	0	Group II
Mirounga.leonina|XM_034996807.1	6	0	0	73.362	0	0	0	0	0	Group II
Myotis.brandtii|XM_014533362.1	6	0	0	73.362	0	0	0	0	0	Group II
Sturnira.hondurensis|XM_037042578.1	6	0	0	73.362	0	0	0	0	0	Group II
Neovison.vison|ENSNVIT00000011079	6	0	0	73.171	0	0	0	0	0	Group II
Eptesicus.fuscus|XM_054716916.1	6	0	0	73.077	0	0	0	0	0	Group II
Monodon.monoceros|ENSMMNT00015004119	6	0	0	72.926	0	0	0	0	0	Group II
Myotis.davidii|XM_006754053.2	6	0	0	72.926	0	0	0	0	0	Group II
Nycticebus.coucang|XM_053579961.1	6	0	0	72.687	0	0	0	0	0	Group II
Capra.hircus|ENSCHIT00000040629	6	0	0	72.566	0	0	0	0	0	Group II
Camelus.bactrianus|XM_010966717.2	6	0	0	72.489	0	0	0	0	0	Group II
Delphinapterus.leucas|ENSDLET00000030866	6	0	0	72.489	0	0	0	0	0	Group II
Balaenoptera.musculus|ENSBMST00010006127	6	0	0	72.294	0	0	0	0	0	Group II
Chinchilla.lanigera|ENSCLAT00000019994	6	0	0	72.289	0	0	0	0	0	Group II
Bubalus.bubalis|XM_006042521.4	6	0	0	72.124	0	0	0	0	0	Group II
Moschus.moschiferus|ENSMMST00000033514	6	0	0	72.124	0	0	0	0	0	Group II
Ovis.aries|XM_004008600.5	6	0	0	72.124	0	0	0	0	0	Group II
Camelus.dromedarius|ENSCDRT00005006971	6	0	0	72.052	0	0	0	0	0	Group II
Ursus.americanus|ENSUAMT00000027489	5	0	0	72.052	0	0	0	0	0	Group II
Rangifer.tarandus|nbis-mrna-24758	6	0	0	72	0	0	0	0	0	Group II
Cervus.hanglu.yarkandensis|ENSCHYT00000004108	6	0	0	71.946	0	0	0	0	0	Group II
Octodon.degus|ENSODET00000019614	6	0	0	71.939	0	0	0	0	0	Group II
Camelus.ferus|XM_032465907.1	6	0	0	71.93	0	0	0	0	0	Group II
Cervus.canadensis|XM_043466230.1	6	0	0	71.681	0	0	0	0	0	Group II
Cervus.elaphus|XM_043911946.1	6	0	0	71.681	0	0	0	0	0	Group II
Moschus.berezovskii|XM_055429731.1	6	0	0	71.681	0	0	0	0	0	Group II
Leopardus.geoffroyi|XM_045491552.1	6	0	0	71.616	0	0	0	0	0	Group II
Lutra.lutra|XM_047706029.1	6	0	0	71.616	0	0	0	0	0	Group II
Meles.meles|XM_045991354.1	6	0	0	71.616	0	0	0	0	0	Group II
Panthera.tigris.altaica|ENSPTIT00000031103	6	0	0	71.616	0	0	0	0	0	Group II
Panthera.uncia|XM_049639632.1	6	0	0	71.616	0	0	0	0	0	Group II
Prionailurus.bengalensis|XM_043586197.1	6	0	0	71.616	0	0	0	0	0	Group II
Oryx.dammah|XM_040241980.1	6	0	0	71.552	0	0	0	0	0	Group II
Acinonyx.jubatus|XM_015072829.3	6	0	0	71.179	0	0	0	0	0	Group II
Artibeus.jamaicensis|XM_053658755.1	6	0	0	71.179	0	0	0	0	0	Group II
Elephas.maximus|XM_049875788.1	6	0	0	71.179	0	0	0	0	0	Group II
Enhydra.lutris|XM_022525942.1	6	0	0	71.179	0	0	0	0	0	Group II
Lynx.canadensis|ENSLCNT00005024346	6	0	0	71.179	0	0	0	0	0	Group II
Lynx.rufus|XM_047096881.1	6	0	0	71.179	0	0	0	0	0	Group II
Panthera.leo|ENSPLOT00000032259	6	0	0	71.179	0	0	0	0	0	Group II
Panthera.pardus|ENSPPRT00000012086	6	0	0	71.179	0	0	0	0	0	Group II
Prionailurus.viverrinus|XM_047850141.1	6	0	0	71.179	0	0	0	0	0	Group II
Trichechus.manatus|XM_004378458.1	6	0	0	71.179	0	0	0	0	0	Group II
Catagonus.wagneri|ENSCWAT00000018873	6	0	0	71.101	0	0	0	0	0	Group II
Mustela.erminea|XM_032306507.1	6	0	0	70.982	0	0	0	0	0	Group II
Mustela.putorius.furo|ENSMPUT00000004935	6	0	0	70.982	0	0	0	0	0	Group II
Condylura.cristata|XM_004688884.2	6	0	0	70.742	0	0	0	0	0	Group II
Felis.catus|ENSFCAT00000014151	6	0	0	70.742	0	0	0	0	0	Group II
Loxodonta.africana|ENSLAFT00000022044	6	0	0	70.742	0	0	0	0	0	Group II
Mustela.putorius|XM_004771429.3	6	0	0	70.536	0	0	0	0	0	Group II
Lontra.canadensis|XM_032883493.1	6	0	0	70.306	0	0	0	0	0	Group II
Bubalus.carabanensis|XM_055566645.1	6	0	0	70.085	0	0	0	0	0	Group II
Odocoileus.virginianus|XM_020895309.1	6	0	0	69.912	0	0	0	0	0	Group II
Choloepus.hoffmanni|ENSCHOT00000002797	6	0	0	69.903	0	0	0	0	0	Group II
Orycteropus.afer|XM_007951096.1	6	0	0	69.869	0	0	0	0	0	Group II
Neogale.vison|XM_044254540.1	6	0	0	69.643	0	0	0	0	0	Group II
Budorcas.taxicolor|XM_052644257.1	6	0	0	69.231	0	0	0	0	0	Group II
Dipodomys.ordii|ENSDORT00000006641	6	0	0	68.02	0	0	0	0	0	Group II
Cavia.porcellus|ENSCPOT00000000711	6	0	0	66.827	0	0	0	0	0	Group II
Grammomys.surdaster|XM_028763951.1	6	0	0	66.154	0	0	0	0	0	Group II
Peromyscus.californicus|XM_052746917.1	6	0	0	66.038	0	0	0	0	0	Group II
Chrysochloris.asiatica|XM_006869036.1	6	0	0	65.611	0	0	0	0	0	Group II
Phodopus.roborovskii|XM_051177562.1	6	0	0	65.534	0	0	0	0	0	Group II
Neomonachus.schauinslandi|XM_021705380.1	6	0	0	65.517	0	0	0	0	0	Group II
Dipodomys.spectabilis|XM_042669915.1	6	0	0	65.502	0	0	0	0	0	Group II
Nannospalax.galili|ENSNGAT00000030931	5	0	0	65.385	0	0	0	0	0	Group II
Sorex.cinereus|XM_056119755.1	6	0	0	65.198	0	0	0	0	0	Group II
Arvicanthis.niloticus|XM_034499175.1	6	0	0	65.128	0	0	0	0	0	Group II
Peromyscus.leucopus|XM_028859700.2	6	0	0	65.022	0	0	0	0	0	Group II
Onychomys.torridus|XM_036170954.1	6	0	0	64.706	0	0	0	0	0	Group II
Perognathus.longimembris.pacificus|XM_048341985.1	6	0	0	64.629	0	0	0	0	0	Group II
Rattus.norvegicus|ENSRNOT00000072031	6	0	0	64.433	0	0	0	0	0	Group II
Rattus.rattus|XM_032900717.1	6	0	0	64.433	0	0	0	0	0	Group II
Mastomys.coucha|XM_031347568.1	6	0	0	63.964	0	0	0	0	0	Group II
Suncus.etruscus|XM_049787991.1	6	0	0	63.755	0	0	0	0	0	Group II
Ochotona.curzoniae|XM_040990638.1	6	0	0	63.556	0	0	0	0	0	Group II
Psammomys.obesus|XM_055617782.1	6	0	0	63.077	0	0	0	0	0	Group II
Mus.musculus|NM_015766.2	6	0	0	62.443	0	0	0	0	0	Group II
Mus.spicilegus|ENSMSIT00000018709	6	0	0	62.443	0	0	0	0	0	Group II
Meriones.unguiculatus|ENSMUGT00000005696	6	0	0	61.765	0	0	0	0	0	Group II
Trichosurus.vulpecula|XM_036739368.1	6	0	0	60.938	0	0	0	0	0	Group II
Vombatus.ursinus|ENSVURT00010036791	6	0	0	60.733	0	0	0	0	0	Group II
Marmota.monax|XM_046444083.1	6	0	0	60.547	0	0	0	0	0	Group II
Tachyglossus.aculeatus|XM_038771520.1	6	0	0	60.513	0	0	0	0	0	Group II
Ornithorhynchus.anatinus|ENSOANT00000040138	6	0	0	59.701	0	0	0	0	0	Group II
Cavia.aperea|ENSCAPT00000012105	6	0	0	58.454	0	0	0	0	0	Group II
Monodelphis.domestica|ENSMODT00000034255	6	0	0	57.732	0	0	0	0	0	Group II
Gracilinanus.agilis|XM_044658504.1	6	0	0	57.216	0	0	0	0	0	Group II
Elephantulus.edwardii|XM_006902161.1	6	0	0	57.205	0	0	0	0	0	Group II
Phascolarctos.cinereus|ENSPCIT00000054684	6	0	0	55.605	0	0	0	0	0	Group II
Antechinus.flavipes|XM_051971921.1	6	0	0	55.556	0	0	0	0	0	Group II
Cariama.cristata|XM_009702569.1	5	0	0	54.615	0	0	0	0	0	Group II
Sarcophilus.harrisii|ENSSHAT00000038913	6	0	0	54.545	0	0	0	0	0	Group II
Egretta.garzetta|XM_035892340.1	5	0	0	54.412	0	0	0	0	0	Group II
Pterocles.gutturalis|XM_010079047.1	5	0	0	54.362	0	0	0	0	0	Group II
Pelusios.castaneus|ENSPCET00000013880	5	0	0	53.548	0	0	0	0	0	Group II
Chlamydotis.macqueenii|XM_010123672.1	5	0	0	53.285	0	0	0	0	0	Group II
Bubo.bubo|ENSBOBT00000002712	5	0	0	53.237	0	0	0	0	0	Group II
Nestor.notabilis|XM_010022923.1	5	0	0	52.941	0	0	0	0	0	Group II
Buteo.japonicus|ENSBJAT00000004934	6	0	0	52.703	0	0	0	0	0	Group II
Merops.nubicus|XM_008935286.1	5	0	0	52.239	0	0	0	0	0	Group II
Crocodylus.porosus|ENSCPRT00005014555	6	0	0	52.217	0	0	0	0	0	Group II
Eurypyga.helias|XM_010146854.1	5	0	0	52.212	0	0	0	0	0	Group II
Phaethon.lepturus|XM_010284050.1	5	0	0	52.027	0	0	0	0	0	Group II
Cairina.moschata.domestica|ENSCMMT00000018942	5	0	0	50.761	0	0	0	36.552	0	Group II
Camarhynchus.parvulus|ENSCPVT00000004574	5	0	0	46	0	0	0	35.315	0	Group II
Gopherus.evgoodei|ENSGEVT00005011333	6	0	0	51.562	0	0	0	0	0	Group II
Alligator.sinensis|XM_025196578.1	5	0	0	51.531	0	0	0	0	0	Group II
Charadrius.vociferus|XM_009880892.1	5	0	0	51.515	0	0	0	0	0	Group II
Anser.cygnoides|ENSACDT00005022659	5	0	0	51.232	0	0	0	0	0	Group II
Leptosomus.discolor|XM_009955678.1	5	0	0	51.079	0	0	0	0	0	Group II
Chelonoidis.abingdonii|ENSCABT00000002407	6	0	0	51.075	0	0	0	0	0	Group II
Anser.brachyrhynchus|ENSABRT00000021343	5	0	0	50.971	0	0	0	0	0	Group II
Chelonia.mydas|XM_027834327.3	5	0	0	48.947	0	0	0	33.851	0	Group II
Tinamus.guttatus|XM_010223844.1	5	0	0	50.676	0	0	0	0	0	Group II
Chaetura.pelagica|XM_010004504.1	5	0	0	50.633	0	0	0	0	0	Group II
Chrysemys.picta.bellii|ENSCPBT00000017718	5	0	0	51.579	0	0	0	32.39	0	Group II
Acanthisitta.chloris|XM_009081718.1	5	0	0	50.254	0	0	0	0	0	Group II
Anas.zonorhyncha|ENSAZOT00000008842	6	0	0	50	0	0	0	0	0	Group II
Strix.occidentalis.caurina|ENSSOCT00000005859	5	0	0	49.733	0	0	0	0	0	Group II
Corvus.brachyrhynchos|XM_017742506.1	5	0	0	45.5	0	0	0	35.739	0	Group II
Erpetoichthys.calabaricus|ENSECRT00000011998	5	0	0	34.518	60.256	0	0	31.79	0	Group II
Haliaeetus.leucocephalus|XM_010562321.1	5	0	0	49.505	0	0	0	0	0	Group II
Falco.cherrug|XM_027801374.1	5	0	0	49.505	0	0	0	36.934	0	Group II
Anas.platyrhynchos|ENSAPLT00020018999	5	0	0	49.485	0	0	0	0	0	Group II
Aquila.chrysaetos.chrysaetos|ENSACCT00020023754	5	0	0	49.468	0	0	0	0	0	Group II
Chelydra.serpentina|ENSCSRT00000014171	6	0	0	49.468	0	0	0	0	0	Group II
Accipiter.nisus|ENSANIT00000018175	5	0	0	49.289	0	0	0	0	0	Group II
Erinaceus.europaeus|ENSEEUT00000004107	5	0	0	49.246	0	0	0	0	0	Group II
Amazona.collaria|ENSACOT00000019170	5	0	0	48.958	0	0	0	0	0	Group II
Falco.peregrinus|XM_027792921.1	5	0	0	49.505	0	0	0	36.934	0	Group II
Naja.naja|ENSNNAT00000016843	5	0	0	48.571	0	0	0	0	0	Group II
Apteryx.rowi|ENSARWT00000014068	6	0	0	48.469	0	0	0	0	0	Group II
Apteryx.owenii|ENSAOWT00000021669	6	0	0	48.454	0	0	0	0	0	Group II
Sphenodon.punctatus|ENSSPUT00000015071	5	0	0	48.421	0	0	0	0	0	Group II
Fundulus.heteroclitus|ENSFHET00000008829	5	0	0	33.163	56.688	0	0	32.632	0	Group II
Notechis.scutatus|ENSNSUT00000010834	5	0	0	47.826	0	0	0	0	0	Group II
Melopsittacus.undulatus|XM_034070874.1	5	0	0	47.692	0	0	0	0	0	Group II
Strigops.habroptila|ENSSHBT00005023821	5	0	0	47.692	0	0	0	0	0	Group II
Gekko.japonicus|XM_015429759.1	5	0	0	47.449	0	0	0	0	0	Group II
Catharus.ustulatus|ENSCUST00005009427	5	0	0	47.423	0	0	0	0	0	Group II
Dromaius.novaehollandiae|ENSDNVT00000017364	6	0	0	47.273	0	0	0	0	0	Group II
Pogona.vitticeps|ENSPVIT00000038964	5	0	0	47.208	0	0	0	0	0	Group II
Python.bivittatus|XM_025173349.1	5	0	0	47.179	0	0	0	0	0	Group II
Apteryx.haastii|ENSAHAT00000030945	6	0	0	46.907	0	0	0	0	0	Group II
Falco.tinnunculus|ENSFTIT00000005599	5	0	0	46.798	0	0	0	0	0	Group II
Lonchura.striata.domestica|ENSLSDT00000023254	5	0	0	46.701	0	0	0	0	0	Group II
Zosterops.lateralis.melanops|ENSZLMT00000021556	5	0	0	46.154	0	0	0	0	0	Group II
Gambusia.affinis|ENSGAFT00000006002	5	0	0	34.694	57.325	0	0	32.632	0	Group II
Junco.hyemalis|ENSJHYT00000010994	5	0	0	47.959	0	0	0	35.315	0	Group II
Podarcis.muralis|ENSPMRT00000036071	5	0	0	45.789	0	0	0	0	0	Group II
Nipponia.nippon|XM_009471987.1	5	0	0	50.51	0	0	0	35.915	0	Group II
Phasianus.colchicus|ENSPCLT00000025080	2	0	0	33.163	71.651	0	0	33.115	0	Group II
Salvator.merianae|ENSSMRT00000020744	5	0	0	45.408	0	0	0	0	0	Group II
Leptobrachium.leishanense|ENSLLET00000010136	6	0	0	45.366	0	0	0	0	0	Group II
Dryobates.pubescens|XM_054175433.1	5	0	0	45.32	0	0	0	0	0	Group II
Corvus.moneduloides|ENSCMUT00000034573	5	0	0	45	0	0	0	0	0	Group II
Anolis.carolinensis|ENSACAT00000006240	5	0	0	44.898	0	0	0	0	0	Group II
Erythrura.gouldiae|ENSEGOT00005011354	5	0	0	44.017	0	0	0	0	0	Group II
Erythrura.gouldiae|ENSEGOT00005011359	5	0	0	44.017	0	0	0	0	0	Group II
Taeniopygia.guttata|ENSTGUT00000019635	5	0	0	44	0	0	0	0	0	Group II
Elephantulus.edwardii|XM_006902156.1	5	0	0	43.981	0	0	0	0	0	Group II
Malurus.cyaneus.samueli|ENSMCST00000012807	5	0	0	43.939	0	0	0	0	0	Group II
Scleropages.formosus|ENSSFOT00015017742	5	0	0	43.878	0	0	0	0	0	Group II
Anas.platyrhynchos.platyrhynchos|ENSAPLT00000048502	5	0	0	43.114	0	0	0	0	0	Group II
Latimeria.chalumnae|ENSLACT00000007980	5	0	0	42.857	35	0	0	0	0	Group II
Pseudonaja.textilis|ENSPTXT00000014610	5	0	0	42.157	0	0	0	0	0	Group II
Geospiza.fortis|ENSGFOT00000014151	5	0	0	42.105	0	0	0	0	0	Group II
Elephantulus.edwardii|XM_006902159.1	5	0	0	41.875	0	0	0	0	0	Group II
Varanus.komodoensis|ENSVKKT00000026526	5	0	0	41.379	0	0	0	0	0	Group II
Erpetoichthys.calabaricus|ENSECRT00000029854	5	0	0	41.206	0	0	0	0	0	Group II
Monopterus.albus|ENSMALT00000027191	5	0	0	41.007	0	0	0	0	0	Group II
Paramormyrops.kingsleyae|ENSPKIT00000007358	5	0	0	40.306	0	0	0	0	0	Group II
Parambassis.ranga|ENSPRNT00000053264	5	0	0	39.623	0	0	0	0	0	Group II
Callorhinchus.milii|ENSCMIT00000045986	5	0	0	39.394	0	0	0	0	0	Group II
Acanthochromis.polyacanthus|ENSAPOT00000027700	5	0	0	39.048	0	0	0	0	0	Group II
Poecilia.mexicana|ENSPMET00000034601	5	0	0	38.498	0	0	0	0	0	Group II
Kryptolebias.marmoratus|ENSKMAT00000017907	5	0	0	38.356	0	0	0	0	0	Group II
Pundamilia.nyererei|ENSPNYT00000019557	5	0	0	38.278	0	0	0	0	0	Group II
Amphiprion.percula|ENSAPET00000019661	5	0	0	38.208	0	0	0	0	0	Group II
Amphilophus.citrinellus|ENSACIT00000022841	5	0	0	38.028	0	0	0	0	0	Group II
Stegastes.partitus|ENSSPAT00000021057	5	0	0	37.981	0	0	0	0	0	Group II
Nothobranchius.furzeri|ENSNFUT00015036040	5	0	0	37.946	0	0	0	0	0	Group II
Cynoglossus.semilaevis|ENSCSET00000008377	5	0	0	37.838	0	0	0	0	0	Group II
Dicentrarchus.labrax|ENSDLAT00005023468	5	0	0	37.799	0	0	0	0	0	Group II
Oreochromis.aureus|ENSOABT00000022154	5	0	0	37.799	0	0	0	0	0	Group II
Amphiprion.ocellaris|ENSAOCT00000019141	5	0	0	37.736	0	0	0	0	0	Group II
Myripristis.murdjan|ENSMMDT00005051932	5	0	0	37.559	0	0	0	0	0	Group II
Salarias.fasciatus|ENSSFAT00005048229	5	0	0	37.383	0	0	0	0	0	Group II
Poecilia.formosa|ENSPFOT00000001840	5	0	0	37.327	0	0	0	0	0	Group II
Poecilia.latipinna|ENSPLAT00000004397	5	0	0	37.327	0	0	0	0	0	Group II
Neolamprologus.brichardi|ENSNBRT00000030320	5	0	0	37.021	0	0	0	0	0	Group II
Oryzias.javanicus|ENSOJAT00000036993	5	0	0	37.019	0	0	0	0	0	Group II
Ctenopharyngodon.idella|XM_051873780.1	5	0	0	36.869	0	0	0	0	0	Group II
Ctenopharyngodon.idella|XM_051916488.1	5	0	0	36.869	0	0	0	0	0	Group II
Xiphophorus.maculatus|ENSXMAT00000006470	5	0	0	36.792	0	0	0	0	0	Group II
Larimichthys.crocea|ENSLCRT00005019881	5	0	0	36.652	0	0	0	0	0	Group II
Labrus.bergylta|ENSLBET00000005416	5	0	0	36.62	0	0	0	0	0	Group II
Labrus.bergylta|ENSLBET00000026369	5	0	0	36.62	0	0	0	0	0	Group II
Astatotilapia.calliptera|ENSACLT00000015876	5	0	0	36.596	0	0	0	0	0	Group II
Maylandia.zebra|ENSMZET00005000874	5	0	0	36.596	0	0	0	0	0	Group II
Xiphophorus.couchianus|ENSXCOT00000021762	5	0	0	36.574	0	0	0	0	0	Group II
Poecilia.reticulata|ENSPRET00000015263	5	0	0	36.406	0	0	0	0	0	Group II
Anabas.testudineus|ENSATET00000012887	5	0	0	36.321	0	0	0	0	0	Group II
Oryzias.melastigma|ENSOMET00000017764	5	0	0	36.321	0	0	0	0	0	Group II
Sander.lucioperca|ENSSLUT00000062236	5	0	0	36.199	0	0	0	0	0	Group II
Fundulus.heteroclitus|ENSFHET00000031290	5	0	0	36.15	0	0	0	0	0	Group II
Gambusia.affinis|ENSGAFT00000029598	5	0	0	36.15	0	0	0	0	0	Group II
Ictalurus.punctatus|ENSIPUT00000013029	5	0	0	36.041	0	0	0	0	0	Group II
Haplochromis.burtoni|ENSHBUT00000008941	5	0	0	35.622	0	0	0	0	0	Group II
Mola.mola|ENSMMOT00000011739	5	0	0	35.586	0	0	0	0	0	Group II
Oryzias.latipes|ENSORLT00000029887	5	0	0	35.577	0	0	0	0	0	Group II
Scophthalmus.maximus|ENSSMAT00000028557	5	0	0	35.556	0	0	0	0	0	Group II
Astyanax.mexicanus|ENSAMXT00000034416	5	0	0	35.533	0	0	0	0	0	Group II
Lates.calcarifer|ENSLCAT00010034358	5	0	0	35.468	0	0	0	0	0	Group II
Danio.rerio|ENSDART00000075673	5	0	0	35.385	0	0	0	0	0	Group II
Mastacembelus.armatus|XM_026321148.2	5	0	0	35.377	0	0	0	0	0	Group II
Sparus.aurata|ENSSAUT00010067282	5	0	0	35.294	0	0	0	0	0	Group II
Periophthalmus.magnuspinnatus|ENSPMGT00000024981	5	0	0	35.211	0	0	0	0	0	Group II
Poecilia.latipinna|ENSPLAT00000031994	5	0	0	34.184	55.66	0	0	32.632	0	Group II
Hippocampus.comes|ENSHCOT00000019981	5	0	0	34.975	0	0	0	0	0	Group II
Notothenia.coriiceps|XM_010795023.1	5	0	0	34.956	0	0	0	0	0	Group II
Laticauda.laticaudata|ENSLLTT00000018921	5	0	0	34.896	73.387	0	0	0	0	Group II
Gouania.willdenowi|ENSGWIT00000057095	5	0	0	34.742	0	0	0	0	0	Group II
Sphaeramia.orbicularis|ENSSORT00005005605	5	0	0	34.742	0	0	0	0	0	Group II
Poecilia.reticulata|ENSPRET00000007019	5	0	0	34.694	57.006	0	0	32.632	0	Group II
Naja.naja|ENSNNAT00000019921	5	0	0	34.694	70.979	0	0	0	0	Group II
Pelodiscus.sinensis|ENSPSIT00000011322	5	0	0	34.694	80.591	0	0	0	0	Group II
Serinus.canaria|ENSSCAT00000018447	5	0	0	45.5	0	0	0	35.052	0	Group II
Sparus.aurata|ENSSAUT00010032973	5	0	0	33.163	58.276	0	0	32.746	29.72	Group II
Cottoperca.gobio|ENSCGOT00000059885	5	0	0	34.685	0	0	0	0	0	Group II
Stachyris.ruficeps|ENSCRFT00000019784	5	0	0	46	0	0	0	35.052	0	Group II
Electrophorus.electricus|ENSEEET00000038494	5	0	0	34.359	0	0	0	0	0	Group II
Echeneis.naucrates|ENSENLT00000016735	5	0	0	34.314	0	0	0	0	0	Group II
Seriola.dumerili|ENSSDUT00000018527	5	0	0	34.259	0	0	0	0	0	Group II
Cottoperca.gobio|ENSCGOT00000016400	5	0	0	34.184	59.016	0	0	0	30.565	Group II
Poecilia.formosa|ENSPFOT00000023349	5	0	0	34.184	63.285	0	0	0	0	Group II
Terrapene.carolina.triunguis|ENSTMTT00000032420	5	0	0	51.579	0	0	0	32.704	0	Group II
Python.bivittatus|XM_025174270.1	5	0	0	34.184	78.673	0	0	0	0	Group II
Clupea.harengus|ENSCHAT00000037291	5	0	0	34.158	0	0	0	0	0	Group II
Denticeps.clupeoides|ENSDCDT00000000645	5	0	0	33.854	0	0	0	0	0	Group II
Tauraco.erythrolophus|XM_009992396.1	5	0	0	33.854	82.5	0	0	0	0	Group II
Seriola.lalandi.dorsalis|ENSSLDT00000001840	5	0	0	33.796	0	0	0	0	0	Group II
Haliaeetus.albicilla|XM_009919316.1	5	0	0	33.673	80.252	0	0	0	0	Group II
Haliaeetus.leucocephalus|XM_010564224.1	2	0	0	33.673	73.043	0	0	0	0	Group II
Podiceps.cristatus|mrna.N338_08758	5	0	0	33.673	80.519	0	0	0	0	Group II
Salvator.merianae|ENSSMRT00000030541	2	0	0	33.673	69.659	0	0	0	0	Group II
Gasterosteus.aculeatus|ENSGACT00000013183	5	0	0	33.333	0	0	0	0	0	Group II
Pygocentrus.nattereri|ENSPNAT00000028576	5	0	0	33.333	0	0	0	0	0	Group II
Accipiter.nisus|ENSANIT00000002088	2	0	0	33.163	73.333	0	0	0	0	Group II
Apteryx.haastii|ENSAHAT00000007772	2	0	0	33.163	73.248	0	0	0	0	Group II
Apteryx.owenii|ENSAOWT00000026293	2	0	0	33.163	73.248	0	0	0	0	Group II
Apteryx.rowi|ENSARWT00000027590	2	0	0	33.163	73.248	0	0	0	0	Group II
Aquila.chrysaetos.chrysaetos|ENSACCT00020023453	2	0	0	33.163	72.754	0	0	0	0	Group II
Buceros.rhinoceros|XM_010134210.1	5	0	0	33.163	80.672	0	0	0	0	Group II
Buteo.japonicus|ENSBJAT00000003469	2	0	0	33.163	73.333	0	0	0	0	Group II
Calidris.pugnax|ENSCPUT00000009323	2	0	0	33.163	71.884	0	0	0	0	Group II
Chelonia.mydas|XM_043547275.1	2	0	0	33.163	73.333	0	0	0	0	Group II
Chlamydotis.macqueenii|XM_010129775.1	2	0	0	33.163	72.871	0	0	0	0	Group II
Chrysolophus.pictus|ENSCPIT00010006925	2	0	0	33.163	72.459	0	0	0	0	Group II
Colius.striatus|XM_010201310.1	5	0	0	33.163	76.23	0	0	0	0	Group II
Danio.rerio|ENSDART00000145103	5	0	0	33.163	56.495	0	0	0	29.577	Group II
Dromaius.novaehollandiae|ENSDNVT00000020677	2	0	0	33.163	74.204	0	0	0	0	Group II
Egretta.garzetta|XM_035902723.1	2	0	0	33.163	72.174	0	0	0	0	Group II
Falco.cherrug|XM_027801985.1	2	0	0	33.163	72.174	0	0	0	0	Group II
Falco.peregrinus|XM_027782997.1	2	0	0	33.163	72.174	0	0	0	0	Group II
Falco.tinnunculus|ENSFTIT00000004729	2	0	0	33.163	69.863	0	0	0	0	Group II
Tinamus.guttatus|XM_010212081.1	2	0	0	33.163	71.594	0	0	33.77	0	Group II
Gallus.gallus|ENSGALT00010022500	5	0	0	33.163	72.093	0	0	0	0	Group II
Hippocampus.comes|ENSHCOT00000006655	5	0	0	33.163	58.503	0	0	0	28.707	Group II
Lepidothrix.coronata|ENSLCOT00000020357	2	0	0	33.163	70.685	0	0	0	0	Group II
Meleagris.gallopavo|ENSMGAT00000002686	2	0	0	33.163	69.725	0	0	0	0	Group II
Melopsittacus.undulatus|XM_034072899.1	2	0	0	33.163	71.884	0	0	0	0	Group II
Mola.mola|ENSMMOT00000028399	5	0	0	33.163	55.937	0	0	0	0	Group II
Nestor.notabilis|XM_010023612.1	5	0	0	33.163	78.601	0	0	0	0	Group II
Nothoprocta.perdicaria|ENSNPET00000006582	2	0	0	33.163	73.248	0	0	0	0	Group II
Numida.meleagris|ENSNMET00000025900	2	0	0	33.163	72.093	0	0	0	0	Group II
Pavo.cristatus|ENSPSTT00000022804	2	0	0	33.163	72.274	0	0	0	0	Group II
Tyto.alba|XM_042794705.1	5	0	0	49.495	0	0	0	35.664	0	Group II
Xiphophorus.couchianus|ENSXCOT00000006081	5	0	0	34.694	57.807	0	0	32.77	0	Group II
Struthio.camelus.australis|ENSSCUT00000033458	2	0	0	33.163	73.585	0	0	0	0	Group II
Xiphophorus.maculatus|ENSXMAT00000028940	5	0	0	35.204	56.25	0	0	32.632	0	Group II
Tupaia.belangeri|ENSTBET00000000143	5	0	0	33.163	95.673	0	0	0	0	Group II
Varanus.komodoensis|ENSVKKT00000025027	2	0	0	33.163	70.93	0	0	0	32.624	Group II
Oryzias.sinensis|ENSOSIT00000007541	5	0	0	32.911	0	0	0	0	0	Group II
Malurus.cyaneus.samueli|ENSMCST00000009718	2	0	0	32.821	69.97	0	0	0	0	Group II
Aptenodytes.forsteri|XM_009288233.1	2	0	0	32.653	72.464	0	0	0	0	Group II
Balearica.regulorum|XM_010301952.1	2	0	0	32.653	72.464	0	0	0	0	Group II
Bubo.bubo|ENSBOBT00000009031	2	0	0	32.653	73.567	0	0	0	0	Group II
Calidris.pygmaea|ENSCPGT00000003666	2	0	0	32.653	72.174	0	0	0	0	Group II
Camarhynchus.parvulus|ENSCPVT00000017909	2	0	0	32.653	72.674	0	0	0	0	Group II
Catharus.ustulatus|ENSCUST00005020035	2	0	0	32.653	73.292	0	0	0	0	Group II
Chaetura.pelagica|XM_009993790.1	2	0	0	32.653	71.594	0	0	0	0	Group II
Charadrius.vociferus|XM_009889724.1	2	0	0	32.653	72.464	0	0	0	0	Group II
Chelonoidis.abingdonii|ENSCABT00000014518	2	0	0	32.653	74.203	0	0	0	0	Group II
Chrysemys.picta.bellii|ENSCPBT00000011830	2	0	0	32.653	74.783	0	0	0	0	Group II
Cuculus.canorus|XM_054055156.1	2	0	0	32.653	72.174	0	0	0	0	Group II
Cyclopterus.lumpus|ENSCLMT00005015803	5	0	0	32.653	61.379	0	0	0	29.93	Group II
Fulmarus.glacialis|XM_009573688.1	2	0	0	32.653	74.648	0	0	0	0	Group II
Gopherus.evgoodei|ENSGEVT00005012136	2	0	0	32.653	74.203	0	0	0	0	Group II
Merops.nubicus|XM_008947531.1	5	0	0	32.653	77.35	0	0	0	0	Group II
Nipponia.nippon|XM_009470643.1	2	0	0	32.653	72.174	0	0	0	0	Group II
Ophisthocomus.hoazin|XM_009942677.1	2	0	0	32.653	72.174	0	0	0	0	Group II
Otus.sunia|ENSOSUT00000015184	2	0	0	32.653	72.674	0	0	0	0	Group II
Pelusios.castaneus|ENSPCET00000016512	2	0	0	32.653	72.256	0	0	0	0	Group II
Phalacrocorax.carbo|XM_009502027.1	5	0	0	32.653	79.832	0	0	0	0	Group II
Pseudopodoces.humilis|XM_005528028.2	2	0	0	32.653	73.684	0	0	0	0	Group II
Pterocles.gutturalis|XM_010078001.1	2	0	0	32.653	72.754	0	0	0	0	Group II
Pygoscelis.adeliae|XM_009334715.1	2	0	0	32.653	72.464	0	0	0	0	Group II
Strix.occidentalis.caurina|ENSSOCT00000018364	2	0	0	32.653	73.567	0	0	0	0	Group II
Terrapene.carolina.triunguis|ENSTMTT00000013462	2	0	0	32.653	74.684	0	0	0	0	Group II
Tupaia.belangeri.chinensis|XM_006143132.3	2	0	0	32.653	96.237	0	0	0	0	Group II
Zonotrichia.albicollis|ENSZALT00000013859	2	0	0	32.653	72.674	0	0	0	0	Group II
Cyprinodon.variegatus|ENSCVAT00000021482	5	0	0	32.489	0	0	0	0	0	Group II
Takifugu.rubripes|ENSTRUT00000058592	5	0	0	32.407	61.304	0	0	0	0	Group II
Corvus.brachyrhynchos|XM_017746643.1	2	0	0	32.381	61.538	0	0	0	0	Group II
Acanthisitta.chloris|XM_009083064.1	5	0	0	32.143	83.981	0	0	0	0	Group II
Apaloderma.vittatum|XM_009868092.1	5	0	0	32.143	80.169	0	0	0	0	Group II
Gavia.stellata|XM_009819982.1	5	0	0	32.143	80.252	0	0	0	0	Group II
Pelecanus.crispus|XM_009479089.1	5	0	0	32.143	81.34	0	0	0	0	Group II
Sturnira.hondurensis|XM_037035922.1	5	0	0	32.143	93.28	0	0	0	0	Group II
Cariama.cristata|XM_009707905.1	5	0	0	31.696	79.012	0	0	0	0	Group II
Eurypyga.helias|XM_010149939.1	5	0	0	31.443	79.227	0	0	0	0	Group II
Acanthisitta.chloris|XM_009074761.1	8	30.841	0	0	0	0	0	0	0	Group III
Acanthisitta.chloris|XM_009079566.1	12	0	45.779	0	0	0	0	0	0	Group I
Acanthochromis.polyacanthus|ENSAPOT00000010561	2	0	27.575	0	0	0	0	0	0	Group I
Accipiter.nisus|ENSANIT00000006352	8	39.521	0	0	0	0	0	0	0	Group III
Accipiter.nisus|ENSANIT00000010282	12	0	44.948	0	0	0	0	0	0	Group I
Accipiter.nisus|ENSANIT00000018926	4	0	0	0	0	36.527	0	0	0	Group IV
Acinonyx.jubatus|XM_015066004.3	9	85.586	0	0	0	0	0	0	0	Group III
Acinonyx.jubatus|XM_015085085.3	10	0	0	0	0	87.5	0	0	0	Group IV
Acinonyx.jubatus|XM_027033365.2	7	0	84.195	0	0	0	0	0	0	Group I
Acinonyx.jubatus|XM_053213081.1	1	0	0	0	0	0	75	0	0	Group V
Acomys.russatus|XM_051146990.1	1	0	0	0	0	0	72.115	0	0	Group V
Acomys.russatus|XM_051156833.1	11	61.538	0	0	0	0	0	0	0	Group III
Acomys.russatus|XM_051168410.1	12	0	65.698	0	0	0	0	0	0	Group I
Acomys.russatus|XM_051170495.1	10	0	0	0	0	80.851	0	0	0	Group IV
Ailuropoda.melanoleuca|ENSAMET00000003455	11	85.135	0	0	0	0	0	0	0	Group III
Ailuropoda.melanoleuca|ENSAMET00000016924	1	0	0	0	0	0	74.897	0	0	Group V
Ailuropoda.melanoleuca|ENSAMET00000028944	12	0	81.333	0	0	0	0	0	0	Group I
Ailuropoda.melanoleuca|ENSAMET00000037348	10	0	0	0	0	84.817	0	0	0	Group IV
Ailuropoda.melanoleuca|XM_002927336.4	1	0	0	0	0	0	74.897	0	0	Group V
Ailuropoda.melanoleuca|XM_019794949.2	7	0	80.851	0	0	0	0	0	0	Group I
Ailuropoda.melanoleuca|XM_034644355.1	10	0	0	0	0	84.817	0	0	0	Group IV
Ailuropoda.melanoleuca|XM_034663806.1	11	85.135	0	0	0	0	0	0	0	Group III
Alligator.sinensis|XM_014524424.1	8	40	0	0	0	0	0	0	0	Group III
Alligator.sinensis|XM_025191404.1	4	0	0	0	0	46.565	0	0	0	Group IV
Alligator.sinensis|XM_025200885.1	12	0	42.424	0	0	0	0	0	0	Group I
Amazona.collaria|ENSACOT00000006533	12	0	42.945	0	0	0	0	0	0	Group I
Amazona.collaria|ENSACOT00000015107	8	33.18	0	0	0	0	0	0	0	Group III
Amphiprion.ocellaris|ENSAOCT00000030120	2	0	27.747	0	0	0	0	0	0	Group I
Amphiprion.ocellaris|ENSAOCT00000032476	2	0	28.443	0	0	0	0	0	0	Group I
Amphiprion.percula|ENSAPET00000016655	2	0	30.838	0	0	0	0	0	0	Group I
Amphiprion.percula|ENSAPET00000022999	2	0	29.502	0	0	0	0	0	0	Group I
Anabas.testudineus|ENSATET00000013245	2	0	32.308	0	0	0	0	0	0	Group I
Anabas.testudineus|ENSATET00000018375	8	22.66	0	0	0	0	0	0	0	Group III
Anabas.testudineus|ENSATET00000031233	2	0	26.207	0	0	0	0	0	0	Group I
Anas.platyrhynchos.platyrhynchos|ENSAPLT00000006365	8	36.898	0	0	0	0	0	0	0	Group III
Anas.platyrhynchos.platyrhynchos|ENSAPLT00000009477	12	0	42.395	0	0	0	0	0	0	Group I
Anas.platyrhynchos|ENSAPLT00020009218	8	37.968	0	0	0	0	0	0	0	Group III
Anas.platyrhynchos|ENSAPLT00020015485	4	0	0	0	0	34.132	0	0	0	Group IV
Anas.platyrhynchos|ENSAPLT00020024177	12	0	42.525	0	0	0	0	0	0	Group I
Anas.zonorhyncha|ENSAZOT00000015478	8	35.912	0	0	0	0	0	0	0	Group III
Anas.zonorhyncha|ENSAZOT00000022110	4	0	0	0	0	34.132	0	0	0	Group IV
Anas.zonorhyncha|ENSAZOT00000022804	12	0	43.087	0	0	0	0	0	0	Group I
Anas.zonorhyncha|ENSAZOT00000027330	8	34.343	0	0	0	0	0	0	0	Group III
Anolis.carolinensis|ENSACAT00000015869	2	0	30.792	0	0	0	0	0	0	Group I
Anser.brachyrhynchus|ENSABRT00000002041	12	0	42.718	0	0	0	0	0	0	Group I
Anser.brachyrhynchus|ENSABRT00000004946	8	33.784	0	0	0	0	0	0	0	Group III
Anser.cygnoides|ENSACDT00005003860	8	36.943	0	0	0	0	0	0	0	Group III
Anser.cygnoides|ENSACDT00005010681	12	0	43.042	0	0	0	0	0	0	Group I
Antechinus.flavipes|XM_051961218.1	3	0	0	0	0	67.429	0	0	0	Group IV
Antechinus.flavipes|XM_051973691.1	7	0	66.261	0	0	0	0	0	0	Group I
Antechinus.flavipes|XM_051988769.1	1	0	0	0	0	0	51.707	0	0	Group V
Antechinus.flavipes|XM_051991029.1	11	49.774	0	0	0	0	0	0	0	Group III
Antrostomus.carolinensis|XM_010173437.2	12	0	42.154	0	0	0	0	0	0	Group I
Antrostomus.carolinensis|XM_010177737.1	8	41.739	0	0	0	0	0	0	0	Group III
Aotus.nancymaae|ENSANAT00000008095	7	0	91.768	0	0	0	0	0	0	Group I
Aotus.nancymaae|ENSANAT00000023485	10	0	0	0	0	96.825	0	0	0	Group IV
Aotus.nancymaae|ENSANAT00000039807	9	95.434	0	0	0	0	0	0	0	Group III
Aotus.nancymaae|ENSANAT00000051321	1	0	0	0	0	0	88.889	0	0	Group V
Apaloderma.vittatum|XM_009867496.1	12	0	44.089	0	0	0	0	0	0	Group I
Apaloderma.vittatum|XM_009871896.1	8	33.121	0	0	0	0	0	0	0	Group III
Apodemus.sylvaticus|XM_052164945.1	3	0	0	0	0	73.545	0	0	0	Group IV
Apodemus.sylvaticus|XM_052180379.1	11	59.817	0	0	0	0	0	0	0	Group III
Apodemus.sylvaticus|XM_052195124.1	12	0	63.988	0	0	0	0	0	0	Group I
Apodemus.sylvaticus|XM_052199177.1	1	0	0	0	0	0	77.333	0	0	Group V
Aptenodytes.forsteri|XM_009279461.1	8	36.306	0	0	0	0	0	0	0	Group III
Aptenodytes.forsteri|XM_009285728.2	12	0	43.333	0	0	0	0	0	0	Group I
Apteryx.haastii|ENSAHAT00000003776	12	0	42.951	0	0	0	0	0	0	Group I
Apteryx.haastii|ENSAHAT00000016330	2	0	25.263	0	0	0	0	0	0	Group I
Apteryx.owenii|ENSAOWT00000007844	12	0	42.951	0	0	0	0	0	0	Group I
Apteryx.rowi|ENSARWT00000006329	5	0	24.912	0	0	0	0	0	0	Group I
Aquila.chrysaetos.chrysaetos|ENSACCT00020023227	4	0	0	0	0	35.329	0	0	0	Group IV
Aquila.chrysaetos.chrysaetos|ENSACCT00020025396	12	0	42.568	0	0	0	0	0	0	Group I
Artibeus.jamaicensis|XM_037133241.2	10	0	0	0	0	81.726	0	0	0	Group IV
Artibeus.jamaicensis|XM_037152266.2	7	0	85.41	0	0	0	0	0	0	Group I
Artibeus.jamaicensis|XM_053657571.1	9	80.198	0	0	0	0	0	0	0	Group III
Artibeus.jamaicensis|XM_053671572.1	1	0	0	0	0	0	67.91	0	0	Group V
Arvicanthis.niloticus|XM_034486576.1	1	0	0	0	0	0	75.745	0	0	Group V
Arvicanthis.niloticus|XM_034487782.1	3	0	0	0	0	78.836	0	0	0	Group IV
Arvicanthis.niloticus|XM_034500971.1	11	61.187	0	0	0	0	0	0	0	Group III
Arvicanthis.niloticus|XM_034507162.1	12	0	66.071	0	0	0	0	0	0	Group I
Arvicola.amphibius|XM_038314366.1	3	0	0	0	0	79.365	0	0	0	Group IV
Arvicola.amphibius|XM_038324577.1	7	0	72.036	0	0	0	0	0	0	Group I
Arvicola.amphibius|XM_038348232.1	11	63.014	0	0	0	0	0	0	0	Group III
Arvicola.amphibius|XM_042054119.1	1	0	0	0	0	0	58.738	0	0	Group V
Astatotilapia.calliptera|ENSACLT00000012261	2	0	31.034	0	0	0	0	0	0	Group I
Astatotilapia.calliptera|ENSACLT00000015353	2	0	26.159	0	0	0	0	0	0	Group I
Astyanax.mexicanus|ENSAMXT00000001221	2	0	28.662	0	0	0	0	0	0	Group I
Astyanax.mexicanus|ENSAMXT00000017769	2	0	28.889	0	0	0	0	0	0	Group I
Astyanax.mexicanus|ENSAMXT00000030872	8	29.861	0	0	0	0	0	0	0	Group III
Athene.cunicularia|ENSACUT00000015441	12	0	42.81	0	0	0	0	0	0	Group I
Balaenoptera.musculus|ENSBMST00010006889	9	84.314	0	0	0	0	0	0	0	Group III
Balaenoptera.musculus|ENSBMST00010012064	10	0	0	0	0	86.316	0	0	0	Group IV
Balaenoptera.musculus|ENSBMST00010015771	7	0	86.322	0	0	0	0	0	0	Group I
Balaenoptera.musculus|ENSBMST00010020434	1	0	0	0	0	0	78.601	0	0	Group V
Balearica.regulorum|XM_010301701.1	8	35.669	0	0	0	0	0	0	0	Group III
Balearica.regulorum|XM_010310315.1	12	0	43.478	0	0	0	0	0	0	Group I
Betta.splendens|ENSBSLT00000031899	2	0	27.616	0	0	0	0	0	0	Group I
Bison.bison.bison|ENSBBBT00000007868	10	0	0	0	0	81.771	0	0	0	Group IV
Bison.bison.bison|ENSBBBT00000016829	9	81.818	0	0	0	0	0	0	0	Group III
Bison.bison.bison|ENSBBBT00000025232	7	0	84.498	0	0	0	0	0	0	Group I
Bison.bison.bison|ENSBBBT00000030205	1	0	0	0	0	0	79.424	0	0	Group V
Bison.bison|XM_010837265.1	1	0	0	0	0	0	79.424	0	0	Group V
Bison.bison|XM_010839235.1	10	0	0	0	0	81.771	0	0	0	Group IV
Bison.bison|XM_010839848.1	9	80.631	0	0	0	0	0	0	0	Group III
Bison.bison|XM_010855306.1	7	0	84.498	0	0	0	0	0	0	Group I
Bos.indicus|XM_019961024.1	10	0	0	0	0	81.25	0	0	0	Group IV
Bos.indicus|XM_019963681.1	7	0	84.195	0	0	0	0	0	0	Group I
Bos.indicus|XM_019967914.1	9	80.631	0	0	0	0	0	0	0	Group III
Bos.indicus|XM_019988031.1	1	0	0	0	0	0	72.131	0	0	Group V
Bos.mutus|ENSBMUT00000000214	1	0	0	0	0	0	79.012	0	0	Group V
Bos.mutus|ENSBMUT00000004940	7	0	84.195	0	0	0	0	0	0	Group I
Bos.mutus|ENSBMUT00000036657	9	80.631	0	0	0	0	0	0	0	Group III
Bos.taurus|ENSBTAT00000005745	10	0	0	0	0	81.25	0	0	0	Group IV
Bos.taurus|ENSBTAT00000006222	7	0	84.195	0	0	0	0	0	0	Group I
Bos.taurus|ENSBTAT00000070845	9	82.828	0	0	0	0	0	0	0	Group III
Bos.taurus|ENSBTAT00000083936	1	0	0	0	0	0	79.012	0	0	Group V
Bubalus.bubalis|NM_001290878.1	9	80.631	0	0	0	0	0	0	0	Group III
Bubalus.bubalis|XM_006070519.4	1	0	0	0	0	0	79.424	0	0	Group V
Bubalus.bubalis|XM_044941509.2	10	0	0	0	0	81.771	0	0	0	Group IV
Bubalus.bubalis|XM_045166528.1	7	0	83.891	0	0	0	0	0	0	Group I
Bubalus.carabanensis|XM_055561489.1	1	0	0	0	0	0	79.012	0	0	Group V
Bubalus.carabanensis|XM_055566818.1	7	0	83.891	0	0	0	0	0	0	Group I
Bubalus.carabanensis|XM_055570345.1	9	80.631	0	0	0	0	0	0	0	Group III
Bubalus.carabanensis|XM_055577975.1	10	0	0	0	0	80.729	0	0	0	Group IV
Bubo.bubo|ENSBOBT00000020719	12	0	43.322	0	0	0	0	0	0	Group I
Buceros.rhinoceros|XM_010140372.1	8	33.758	0	0	0	0	0	0	0	Group III
Buceros.rhinoceros|XM_010145030.1	12	0	42.395	0	0	0	0	0	0	Group I
Budorcas.taxicolor|XM_052636075.1	1	0	0	0	0	0	77.366	0	0	Group V
Budorcas.taxicolor|XM_052639423.1	10	0	0	0	0	79.581	0	0	0	Group IV
Budorcas.taxicolor|XM_052642610.1	9	80.808	0	0	0	0	0	0	0	Group III
Budorcas.taxicolor|XM_052644135.1	7	0	84.498	0	0	0	0	0	0	Group I
Buteo.japonicus|ENSBJAT00000016160	8	31.401	0	0	0	0	0	0	0	Group III
Buteo.japonicus|ENSBJAT00000018847	12	0	42.945	0	0	0	0	0	0	Group I
Cairina.moschata.domestica|ENSCMMT00000007998	12	0	42.395	0	0	0	0	0	0	Group I
Cairina.moschata.domestica|ENSCMMT00000011080	4	0	0	0	0	35.185	0	0	0	Group IV
Cairina.moschata.domestica|ENSCMMT00000022124	8	36.898	0	0	0	0	0	0	0	Group III
Calidris.pugnax|ENSCPUT00000013051	12	0	42.532	0	0	0	0	0	0	Group I
Calidris.pugnax|ENSCPUT00000028672	8	35.233	0	0	0	0	0	0	0	Group III
Calidris.pugnax|ENSCPUT00000028673	8	30.769	0	0	0	0	0	0	0	Group III
Calidris.pygmaea|ENSCPGT00000004191	8	36.066	0	0	0	0	0	0	0	Group III
Calidris.pygmaea|ENSCPGT00000005803	12	0	42.857	0	0	0	0	0	0	Group I
Calidris.pygmaea|ENSCPGT00000011921	4	0	0	0	0	44.554	0	0	0	Group IV
Callithrix.jacchus|ENSCJAT00000000790	9	94.521	0	0	0	0	0	0	0	Group III
Callithrix.jacchus|ENSCJAT00000012781	1	0	0	0	0	0	89.256	0	0	Group V
Callithrix.jacchus|ENSCJAT00000037396	7	0	92.683	0	0	0	0	0	0	Group I
Callithrix.jacchus|ENSCJAT00000131685	3	0	0	0	0	95.035	0	0	0	Group IV
Callorhinus.ursinus|XM_025853879.1	1	0	0	0	0	0	74.486	0	0	Group V
Callorhinus.ursinus|XM_025853977.1	1	0	0	0	0	0	74.486	0	0	Group V
Callorhinus.ursinus|XM_025866630.1	7	0	82.067	0	0	0	0	0	0	Group I
Callorhinus.ursinus|XM_025879727.1	9	85.586	0	0	0	0	0	0	0	Group III
Callorhinus.ursinus|XM_025882773.1	10	0	0	0	0	83.938	0	0	0	Group IV
Calypte.anna|XM_008498698.1	12	0	44.231	0	0	0	0	0	0	Group I
Calypte.anna|XM_030455805.1	8	32.323	0	0	0	0	0	0	0	Group III
Calypte.anna|XM_030468103.1	4	0	0	0	0	36.076	0	0	0	Group IV
Camarhynchus.parvulus|ENSCPVT00000019594	12	0	40.068	0	0	0	0	0	0	Group I
Camarhynchus.parvulus|ENSCPVT00000023636	4	0	0	0	0	33.54	0	0	0	Group IV
Camelus.bactrianus|XM_010950311.2	7	0	84.242	0	0	0	0	0	0	Group I
Camelus.bactrianus|XM_010963847.2	10	0	0	0	0	86.387	0	0	0	Group IV
Camelus.bactrianus|XM_010972567.1	1	0	0	0	0	0	76.955	0	0	Group V
Camelus.bactrianus|XM_045514518.1	9	82.488	0	0	0	0	0	0	0	Group III
Camelus.dromedarius|ENSCDRT00005004757	9	82.488	0	0	0	0	0	0	0	Group III
Camelus.dromedarius|ENSCDRT00005010045	10	0	0	0	0	85.864	0	0	0	Group IV
Camelus.dromedarius|ENSCDRT00005012952	1	0	0	0	0	0	76.955	0	0	Group V
Camelus.dromedarius|ENSCDRT00005016577	7	0	83.939	0	0	0	0	0	0	Group I
Camelus.ferus|XM_006177970.3	7	0	84.242	0	0	0	0	0	0	Group I
Camelus.ferus|XM_006179851.3	10	0	0	0	0	86.387	0	0	0	Group IV
Camelus.ferus|XM_032485402.1	9	82.488	0	0	0	0	0	0	0	Group III
Canis.lupus.dingo|ENSCAFT00020025770	1	0	0	0	0	0	72.197	0	0	Group V
Canis.lupus.dingo|ENSCAFT00020029670	9	84.234	0	0	0	0	0	0	0	Group III
Canis.lupus.dingo|ENSCAFT00020036817	10	0	0	0	0	86.598	0	0	0	Group IV
Canis.lupus.dingo|ENSCAFT00020038047	7	0	84.498	0	0	0	0	0	0	Group I
Canis.lupus.familiaris|ENSCAFT00845002222	7	0	84.802	0	0	0	0	0	0	Group I
Canis.lupus.familiaris|ENSCAFT00845004059	1	0	0	0	0	0	73.423	0	0	Group V
Canis.lupus.familiaris|ENSCAFT00845014161	10	0	0	0	0	87.047	0	0	0	Group IV
Canis.lupus.familiaris|ENSCAFT00845047244	9	84.234	0	0	0	0	0	0	0	Group III
Capra.hircus|ENSCHIT00000014878	1	0	0	0	0	0	78.189	0	0	Group V
Capra.hircus|ENSCHIT00000015217	10	0	0	0	0	81.579	0	0	0	Group IV
Capra.hircus|ENSCHIT00000024824	7	0	82.883	0	0	0	0	0	0	Group I
Capra.hircus|ENSCHIT00000034414	9	80.808	0	0	0	0	0	0	0	Group III
Cariama.cristata|XM_009695095.1	8	38.217	0	0	0	0	0	0	0	Group III
Cariama.cristata|XM_009701112.1	12	0	43.385	0	0	0	0	0	0	Group I
Carlito.syrichta|ENSTSYT00000000966	9	85.714	0	0	0	0	0	0	0	Group III
Carlito.syrichta|ENSTSYT00000014562	7	0	85.366	0	0	0	0	0	0	Group I
Carlito.syrichta|ENSTSYT00000039131	10	0	0	0	0	88.889	0	0	0	Group IV
Carlito.syrichta|ENSTSYT00000047600	1	0	0	0	0	0	82.969	0	0	Group V
Castor.canadensis|ENSCCNT00000000457	1	0	0	0	0	0	79.913	0	0	Group V
Castor.canadensis|ENSCCNT00000011544	7	0	79.518	0	0	0	0	0	0	Group I
Castor.canadensis|ENSCCNT00000023644	9	84.932	0	0	0	0	0	0	0	Group III
Castor.canadensis|ENSCCNT00000026329	10	0	0	0	0	89.305	0	0	0	Group IV
Catagonus.wagneri|ENSCWAT00000004758	7	0	82.622	0	0	0	0	0	0	Group I
Catagonus.wagneri|ENSCWAT00000007353	10	0	0	0	0	81.771	0	0	0	Group IV
Catagonus.wagneri|ENSCWAT00000008186	9	78.378	0	0	0	0	0	0	0	Group III
Catagonus.wagneri|ENSCWAT00000025556	1	0	0	0	0	0	75.72	0	0	Group V
Cathartes.aura|mrna.N323_02658	12	0	43.689	0	0	0	0	0	0	Group I
Catharus.ustulatus|ENSCUST00005016213	12	0	42.903	0	0	0	0	0	0	Group I
Catharus.ustulatus|ENSCUST00005023898	8	25.862	0	0	0	0	0	0	0	Group III
Cavia.aperea|ENSCAPT00000008709	12	0	71.903	0	0	0	0	0	0	Group I
Cavia.aperea|ENSCAPT00000019407	1	0	0	0	0	0	65.502	0	0	Group V
Cavia.porcellus|ENSCPOT00000000016	11	73.756	0	0	0	0	0	0	0	Group III
Cavia.porcellus|ENSCPOT00000001643	7	0	78.462	0	0	0	0	0	0	Group I
Cavia.porcellus|ENSCPOT00000015072	10	0	0	0	0	82.632	0	0	0	Group IV
Cavia.porcellus|ENSCPOT00000023887	1	0	0	0	0	0	73.251	0	0	Group V
Cebus.imitator|ENSCCAT00000017355	10	0	0	0	0	97.884	0	0	0	Group IV
Cebus.imitator|ENSCCAT00000030124	7	0	92.683	0	0	0	0	0	0	Group I
Cebus.imitator|ENSCCAT00000046176	1	0	0	0	0	0	88.889	0	0	Group V
Cebus.imitator|ENSCCAT00000051510	9	94.064	0	0	0	0	0	0	0	Group III
Ceratotherium.simum.simum|XM_004429256.2	10	0	0	0	0	88.083	0	0	0	Group IV
Ceratotherium.simum.simum|XM_004439386.2	1	0	0	0	0	0	76.667	0	0	Group V
Ceratotherium.simum.simum|XM_004441695.2	9	83.784	0	0	0	0	0	0	0	Group III
Ceratotherium.simum.simum|XM_014786225.1	7	0	87.842	0	0	0	0	0	0	Group I
Cercocebus.atys|ENSCATT00000023347	1	0	0	0	0	0	91.903	0	0	Group V
Cercocebus.atys|ENSCATT00000035099	10	0	0	0	0	97.884	0	0	0	Group IV
Cercocebus.atys|ENSCATT00000049200	7	0	96.646	0	0	0	0	0	0	Group I
Cercocebus.atys|ENSCATT00000061932	9	93.607	0	0	0	0	0	0	0	Group III
Cervus.canadensis|XM_043446692.1	10	0	0	0	0	81.053	0	0	0	Group IV
Cervus.canadensis|XM_043455716.1	1	0	0	0	0	0	78.189	0	0	Group V
Cervus.canadensis|XM_043464828.1	7	0	84.498	0	0	0	0	0	0	Group I
Cervus.canadensis|XM_043473890.1	9	82.323	0	0	0	0	0	0	0	Group III
Cervus.elaphus|XM_043875250.1	9	82.323	0	0	0	0	0	0	0	Group III
Cervus.elaphus|XM_043890021.1	10	0	0	0	0	81.053	0	0	0	Group IV
Cervus.elaphus|XM_043914040.1	7	0	84.195	0	0	0	0	0	0	Group I
Cervus.elaphus|XM_043914637.1	1	0	0	0	0	0	78.189	0	0	Group V
Cervus.hanglu.yarkandensis|ENSCHYT00000005841	3	0	0	0	0	87.218	0	0	0	Group IV
Cervus.hanglu.yarkandensis|ENSCHYT00000029058	9	82.323	0	0	0	0	0	0	0	Group III
Cervus.hanglu.yarkandensis|ENSCHYT00000030273	7	0	84.195	0	0	0	0	0	0	Group I
Chaetura.pelagica|XM_009995726.1	8	33.533	0	0	0	0	0	0	0	Group III
Chaetura.pelagica|XM_010001958.1	12	0	41.806	0	0	0	0	0	0	Group I
Charadrius.vociferus|XM_009882075.1	12	0	43.438	0	0	0	0	0	0	Group I
Charadrius.vociferus|XM_009884491.1	8	37.107	0	0	0	0	0	0	0	Group III
Chelonia.mydas|XM_007057267.4	12	0	46.296	0	0	0	0	0	0	Group I
Chelonia.mydas|XM_037883722.2	4	0	0	0	0	44.094	0	0	0	Group IV
Chelonia.mydas|XM_037898596.2	2	0	24.615	0	0	0	0	0	0	Group I
Chelonia.mydas|XM_043522541.1	8	36	0	0	0	0	0	0	0	Group III
Chelonoidis.abingdonii|ENSCABT00000018105	12	0	43.548	0	0	0	0	0	0	Group I
Chelonoidis.abingdonii|ENSCABT00000029447	8	33.663	0	0	0	0	0	0	0	Group III
Chelonoidis.abingdonii|ENSCABT00000032522	4	0	0	0	0	47.482	0	0	0	Group IV
Chelydra.serpentina|ENSCSRT00000018322	12	0	43.39	0	0	0	0	0	0	Group I
Chinchilla.lanigera|ENSCLAT00000006402	11	74.112	0	0	0	0	0	0	0	Group III
Chinchilla.lanigera|ENSCLAT00000016715	3	0	0	0	0	78.421	0	0	0	Group IV
Chinchilla.lanigera|ENSCLAT00000018124	7	0	81.763	0	0	0	0	0	0	Group I
Chinchilla.lanigera|ENSCLAT00000020051	1	0	0	0	0	0	75.109	0	0	Group V
Chionomys.nivalis|XM_057757241.1	11	62.557	0	0	0	0	0	0	0	Group III
Chionomys.nivalis|XM_057758237.1	3	0	0	0	0	78.836	0	0	0	Group IV
Chionomys.nivalis|XM_057776896.1	7	0	68.997	0	0	0	0	0	0	Group I
Chionomys.nivalis|XM_057779980.1	1	0	0	0	0	0	71.635	0	0	Group V
Chlamydotis.macqueenii|XM_010124343.1	12	0	42.718	0	0	0	0	0	0	Group I
Chlorocebus.sabaeus|ENSCSAT00000003198	10	0	0	0	0	97.884	0	0	0	Group IV
Chlorocebus.sabaeus|ENSCSAT00000004313	1	0	0	0	0	0	93.004	0	0	Group V
Chlorocebus.sabaeus|ENSCSAT00000008535	7	0	93.472	0	0	0	0	0	0	Group I
Chlorocebus.sabaeus|ENSCSAT00000010290	9	94.521	0	0	0	0	0	0	0	Group III
Choloepus.didactylus|XM_037799126.1	7	0	84.498	0	0	0	0	0	0	Group I
Choloepus.didactylus|XM_037814429.1	1	0	0	0	0	0	75.62	0	0	Group V
Choloepus.didactylus|XM_037841802.1	9	85.388	0	0	0	0	0	0	0	Group III
Choloepus.didactylus|XM_037847722.1	10	0	0	0	0	86.911	0	0	0	Group IV
Choloepus.hoffmanni|ENSCHOT00000000421	7	0	83.587	0	0	0	0	0	0	Group I
Choloepus.hoffmanni|ENSCHOT00000000467	11	65.563	0	0	0	0	0	0	0	Group III
Choloepus.hoffmanni|ENSCHOT00000010463	11	85.714	0	0	0	0	0	0	0	Group III
Choloepus.hoffmanni|ENSCHOT00000013008	10	0	0	0	0	87.368	0	0	0	Group IV
Chrysemys.picta.bellii|ENSCPBT00000012494	12	0	43.226	0	0	0	0	0	0	Group I
Chrysemys.picta.bellii|ENSCPBT00000030447	8	33.149	0	0	0	0	0	0	0	Group III
Chrysochloris.asiatica|XM_006859592.1	10	0	0	0	0	81.818	0	0	0	Group IV
Chrysochloris.asiatica|XM_006861851.1	9	79.909	0	0	0	0	0	0	0	Group III
Chrysochloris.asiatica|XM_006864920.1	7	0	80.547	0	0	0	0	0	0	Group I
Chrysochloris.asiatica|XM_006877066.1	1	0	0	0	0	0	69.959	0	0	Group V
Chrysolophus.pictus|ENSCPIT00010008908	2	0	44.828	0	0	0	0	0	0	Group I
Chrysolophus.pictus|ENSCPIT00010019933	4	0	0	0	0	43.75	0	0	0	Group IV
Clupea.harengus|ENSCHAT00000022114	2	0	29.688	0	0	0	0	0	0	Group I
Colius.striatus|XM_010199931.1	8	35.256	0	0	0	0	0	0	0	Group III
Colius.striatus|XM_010209606.1	12	0	45.221	0	0	0	0	0	0	Group I
Colobus.angolensis.palliatus|ENSCANT00000039642	1	0	0	0	0	0	93.416	0	0	Group V
Colobus.angolensis.palliatus|ENSCANT00000056979	7	0	96.037	0	0	0	0	0	0	Group I
Colobus.angolensis.palliatus|ENSCANT00000059875	9	94.521	0	0	0	0	0	0	0	Group III
Colobus.angolensis.palliatus|ENSCANT00000063625	10	0	0	0	0	92.5	0	0	0	Group IV
Columba.livia|XM_021288848.1	12	0	41.463	0	0	0	0	0	0	Group I
Columba.livia|XM_021294138.1	8	35.032	0	0	0	0	0	0	0	Group III
Condylura.cristata|XM_004682480.2	11	61.927	0	0	0	0	0	0	0	Group III
Condylura.cristata|XM_004689824.1	7	0	76.596	0	0	0	0	0	0	Group I
Condylura.cristata|XM_004691695.2	1	0	0	0	0	0	72.84	0	0	Group V
Condylura.cristata|XM_004692439.2	3	0	0	0	0	81.928	0	0	0	Group IV
Corvus.brachyrhynchos|XM_008629010.2	12	0	43.813	0	0	0	0	0	0	Group I
Corvus.brachyrhynchos|XM_017734357.1	8	29.06	0	0	0	0	0	0	0	Group III
Corvus.moneduloides|ENSCMUT00000009852	12	0	43.478	0	0	0	0	0	0	Group I
Corvus.moneduloides|ENSCMUT00000017961	8	28.643	0	0	0	0	0	0	0	Group III
Corvus.moneduloides|ENSCMUT00000033360	4	0	0	0	0	34.783	0	0	0	Group IV
Cottoperca.gobio|ENSCGOT00000004097	2	0	27.217	0	0	0	0	0	0	Group I
Cottoperca.gobio|ENSCGOT00000034263	8	23.649	0	0	0	0	0	0	0	Group III
Cottoperca.gobio|ENSCGOT00000035964	2	0	28.07	0	0	0	0	0	0	Group I
Coturnix.japonica|ENSCJPT00005014919	12	0	44.051	0	0	0	0	0	0	Group I
Coturnix.japonica|ENSCJPT00005031197	8	29.448	0	0	0	0	0	0	0	Group III
Cricetulus.griseus|ENSCGRT00001001509	7	0	74.545	0	0	0	0	0	0	Group I
Cricetulus.griseus|ENSCGRT00001005304	10	0	0	0	0	82.011	0	0	0	Group IV
Cricetulus.griseus|ENSCGRT00001011483	11	61.644	0	0	0	0	0	0	0	Group III
Cricetulus.griseus|ENSCGRT00001011740	1	0	0	0	0	0	75.238	0	0	Group V
Crocodylus.porosus|ENSCPRT00005011713	12	0	42.683	0	0	0	0	0	0	Group I
Ctenopharyngodon.idella|XM_051860989.1	2	0	28.152	0	0	0	0	0	0	Group I
Cuculus.canorus|XM_054051655.1	4	0	0	0	0	39.623	0	0	0	Group IV
Cuculus.canorus|XM_054066279.1	5	0	27.731	0	0	0	0	0	0	Group I
Cuculus.canorus|XM_054074548.1	8	34.574	0	0	0	0	0	0	0	Group III
Cuculus.canorus|XM_054079786.1	12	0	43.042	0	0	0	0	0	0	Group I
Cyanistes.caeruleus|ENSCCET00000032043	12	0	41.433	0	0	0	0	0	0	Group I
Cynoglossus.semilaevis|ENSCSET00000028160	8	26.768	0	0	0	0	0	0	0	Group III
Cynoglossus.semilaevis|ENSCSET00000031517	2	0	30.651	0	0	0	0	0	0	Group I
Cyprinodon.variegatus|ENSCVAT00000009501	8	26.05	0	0	0	0	0	0	0	Group III
Cyprinodon.variegatus|ENSCVAT00000018993	2	0	31.544	0	0	0	0	0	0	Group I
Cyprinodon.variegatus|ENSCVAT00000023740	2	0	26.97	0	0	0	0	0	0	Group I
Danio.rerio|ENSDART00000115105	2	0	29.653	0	0	0	0	0	0	Group I
Danio.rerio|ENSDART00000155140	2	0	26.619	0	0	0	0	0	0	Group I
Dasypus.novemcinctus|ENSDNOT00000002929	7	0	77.644	0	0	0	0	0	0	Group I
Dasypus.novemcinctus|ENSDNOT00000018494	1	0	0	0	0	0	65.182	0	0	Group V
Dasypus.novemcinctus|ENSDNOT00000034442	11	73.059	0	0	0	0	0	0	0	Group III
Dasypus.novemcinctus|ENSDNOT00000046184	3	0	0	0	0	70.157	0	0	0	Group IV
Delphinapterus.leucas|ENSDLET00000008737	3	0	0	0	0	82.639	0	0	0	Group IV
Delphinapterus.leucas|ENSDLET00000016379	9	78.922	0	0	0	0	0	0	0	Group III
Delphinapterus.leucas|ENSDLET00000017602	7	0	86.018	0	0	0	0	0	0	Group I
Delphinapterus.leucas|ENSDLET00000021438	1	0	0	0	0	0	77.333	0	0	Group V
Denticeps.clupeoides|ENSDCDT00000036795	5	0	0	0	0	0	27.273	0	0	Group V
Denticeps.clupeoides|ENSDCDT00000041389	2	0	27.246	0	0	0	0	0	0	Group I
Denticeps.clupeoides|ENSDCDT00000068106	2	0	29.508	0	0	0	0	0	0	Group I
Denticeps.clupeoides|ENSDCDT00000070609	5	0	0	0	0	0	27.273	0	0	Group V
Dicentrarchus.labrax|ENSDLAT00005002583	2	0	29.206	0	0	0	0	0	0	Group I
Dicentrarchus.labrax|ENSDLAT00005004878	8	25.248	0	0	0	0	0	0	0	Group III
Dipodomys.ordii|ENSDORT00000007934	7	0	72.644	0	0	0	0	0	0	Group I
Dipodomys.ordii|ENSDORT00000012955	10	0	0	0	0	83.684	0	0	0	Group IV
Dipodomys.ordii|ENSDORT00000026292	1	0	0	0	0	0	77.729	0	0	Group V
Dipodomys.spectabilis|XM_042666871.1	1	0	0	0	0	0	77.447	0	0	Group V
Dipodomys.spectabilis|XM_042685648.1	11	68.447	0	0	0	0	0	0	0	Group III
Dipodomys.spectabilis|XM_042698785.1	10	0	0	0	0	82.632	0	0	0	Group IV
Dipodomys.spectabilis|XM_042699600.1	7	0	72.644	0	0	0	0	0	0	Group I
Dromaius.novaehollandiae|ENSDNVT00000004885	12	0	42.994	0	0	0	0	0	0	Group I
Dromaius.novaehollandiae|ENSDNVT00000005430	8	40.244	0	0	0	0	0	0	0	Group III
Dryobates.pubescens|XM_009904731.2	12	0	42.331	0	0	0	0	0	0	Group I
Dryobates.pubescens|XM_054172113.1	2	0	24.382	0	0	0	0	0	0	Group I
Dryobates.pubescens|XM_054175535.1	8	37.688	0	0	0	0	0	0	0	Group III
Dryobates.pubescens|XM_054177456.1	4	0	0	0	0	38.125	0	0	0	Group IV
Echeneis.naucrates|ENSENLT00000014823	8	22.624	0	0	0	0	0	0	0	Group III
Echeneis.naucrates|ENSENLT00000015347	2	0	28.736	0	0	0	0	0	0	Group I
Echeneis.naucrates|ENSENLT00000044029	2	0	29.296	0	0	0	0	0	0	Group I
Echinops.telfairi|ENSETET00000005984	11	66.071	0	0	0	0	0	0	0	Group III
Echinops.telfairi|ENSETET00000012045	3	0	0	0	0	81.818	0	0	0	Group IV
Echinops.telfairi|ENSETET00000014982	12	0	83.851	0	0	0	0	0	0	Group I
Egretta.garzetta|XM_009634361.1	8	35.882	0	0	0	0	0	0	0	Group III
Egretta.garzetta|XM_009647078.2	12	0	44.013	0	0	0	0	0	0	Group I
Electrophorus.electricus|ENSEEET00000004529	2	0	27.937	0	0	0	0	0	0	Group I
Elephantulus.edwardii|XM_006887634.1	9	78.539	0	0	0	0	0	0	0	Group III
Elephantulus.edwardii|XM_006896623.1	1	0	0	0	0	0	67.901	0	0	Group V
Elephantulus.edwardii|XM_006897049.1	12	0	77.439	0	0	0	0	0	0	Group I
Elephantulus.edwardii|XM_006897624.1	10	0	0	0	0	82.011	0	0	0	Group IV
Elephas.maximus|XM_049858775.1	7	0	86.018	0	0	0	0	0	0	Group I
Elephas.maximus|XM_049867348.1	9	81	0	0	0	0	0	0	0	Group III
Elephas.maximus|XM_049883578.1	10	0	0	0	0	84.737	0	0	0	Group IV
Elephas.maximus|XM_049903799.1	1	0	0	0	0	0	74.897	0	0	Group V
Enhydra.lutris|XM_022493509.1	7	0	82.154	0	0	0	0	0	0	Group I
Enhydra.lutris|XM_022507943.1	9	83.333	0	0	0	0	0	0	0	Group III
Enhydra.lutris|XM_022523163.1	10	0	0	0	0	82.184	0	0	0	Group IV
Enhydra.lutris|XM_022526675.1	1	0	0	0	0	0	70.721	0	0	Group V
Eptesicus.fuscus|XM_008147661.2	7	0	85.106	0	0	0	0	0	0	Group I
Eptesicus.fuscus|XM_008148644.3	10	0	0	0	0	80.711	0	0	0	Group IV
Eptesicus.fuscus|XM_028134228.2	1	0	0	0	0	0	74.886	0	0	Group V
Eptesicus.fuscus|XM_054711016.1	9	80	0	0	0	0	0	0	0	Group III
Equus.asinus|ENSEAST00005000906	7	0	85.366	0	0	0	0	0	0	Group I
Equus.asinus|ENSEAST00005023407	1	0	0	0	0	0	79.012	0	0	Group V
Equus.asinus|ENSEAST00005031280	9	84.804	0	0	0	0	0	0	0	Group III
Equus.asinus|ENSEAST00005066271	10	0	0	0	0	88.021	0	0	0	Group IV
Equus.caballus|ENSECAT00000013594	7	0	85.976	0	0	0	0	0	0	Group I
Equus.caballus|ENSECAT00000015671	1	0	0	0	0	0	79.012	0	0	Group V
Equus.caballus|ENSECAT00000023772	3	0	0	0	0	86.331	0	0	0	Group IV
Equus.caballus|ENSECAT00000026617	9	83.333	0	0	0	0	0	0	0	Group III
Equus.przewalskii|XM_008515193.1	7	0	85.366	0	0	0	0	0	0	Group I
Equus.przewalskii|XM_008530115.1	10	0	0	0	0	87.5	0	0	0	Group IV
Equus.przewalskii|XM_008537890.1	1	0	0	0	0	0	79.012	0	0	Group V
Equus.przewalskii|XM_008538081.1	9	83.333	0	0	0	0	0	0	0	Group III
Equus.quagga|XM_046655772.1	10	0	0	0	0	88.021	0	0	0	Group IV
Equus.quagga|XM_046659162.1	9	84.314	0	0	0	0	0	0	0	Group III
Equus.quagga|XM_046665531.1	7	0	84.802	0	0	0	0	0	0	Group I
Equus.quagga|XM_046667344.1	1	0	0	0	0	0	79.012	0	0	Group V
Erinaceus.europaeus|ENSEEUT00000001933	3	0	0	0	0	85.938	0	0	0	Group IV
Erinaceus.europaeus|ENSEEUT00000004467	11	69.307	0	0	0	0	0	0	0	Group III
Erinaceus.europaeus|ENSEEUT00000010759	12	0	70.096	0	0	0	0	0	0	Group I
Erpetoichthys.calabaricus|ENSECRT00000020045	2	0	29.851	0	0	0	0	0	0	Group I
Erythrura.gouldiae|ENSEGOT00005002228	2	0	25.263	0	0	0	0	0	0	Group I
Erythrura.gouldiae|ENSEGOT00005007835	12	0	42.759	0	0	0	0	0	0	Group I
Erythrura.gouldiae|ENSEGOT00005019914	8	28.333	0	0	0	0	0	0	0	Group III
Erythrura.gouldiae|ENSEGOT00005025033	4	0	0	0	0	38.75	0	0	0	Group IV
Esox.lucius|ENSELUT00000034448	2	0	28.803	0	0	0	0	0	0	Group I
Eumetopias.jubatus|XM_028103187.1	9	85.135	0	0	0	0	0	0	0	Group III
Eumetopias.jubatus|XM_028106661.1	7	0	82.371	0	0	0	0	0	0	Group I
Eumetopias.jubatus|XM_028110195.1	1	0	0	0	0	0	74.074	0	0	Group V
Eumetopias.jubatus|XM_028110899.1	10	0	0	0	0	83.938	0	0	0	Group IV
Eurypyga.helias|XM_010151854.1	12	0	42.718	0	0	0	0	0	0	Group I
Eurypyga.helias|XM_010159386.1	8	35.032	0	0	0	0	0	0	0	Group III
Falco.cherrug|XM_005446650.3	12	0	43.598	0	0	0	0	0	0	Group I
Falco.cherrug|XM_027800001.1	2	0	25.231	0	0	0	0	0	0	Group I
Falco.cherrug|XM_027800432.1	4	0	0	0	0	37.736	0	0	0	Group IV
Falco.cherrug|XM_027806643.1	8	34.395	0	0	0	0	0	0	0	Group III
Falco.peregrinus|XM_005231720.3	12	0	43.598	0	0	0	0	0	0	Group I
Falco.peregrinus|XM_027778329.1	8	35.032	0	0	0	0	0	0	0	Group III
Falco.peregrinus|XM_027784279.1	4	0	0	0	0	37.736	0	0	0	Group IV
Falco.peregrinus|XM_027789661.1	2	0	25.231	0	0	0	0	0	0	Group I
Falco.tinnunculus|ENSFTIT00000015567	2	0	25.887	0	0	0	0	0	0	Group I
Falco.tinnunculus|ENSFTIT00000019169	12	0	44.373	0	0	0	0	0	0	Group I
Felis.catus|ENSFCAT00000011133	9	85.586	0	0	0	0	0	0	0	Group III
Felis.catus|ENSFCAT00000012025	10	0	0	0	0	88.068	0	0	0	Group IV
Felis.catus|ENSFCAT00000012297	1	0	0	0	0	0	75.109	0	0	Group V
Felis.catus|ENSFCAT00000045080	7	0	84.802	0	0	0	0	0	0	Group I
Ficedula.albicollis|ENSFALT00000001438	8	27.439	0	0	0	0	0	0	0	Group III
Ficedula.albicollis|ENSFALT00000030904	12	0	43.269	0	0	0	0	0	0	Group I
Fukomys.damarensis|ENSFDAT00000007781	7	0	79.331	0	0	0	0	0	0	Group I
Fukomys.damarensis|ENSFDAT00000019397	10	0	0	0	0	86.316	0	0	0	Group IV
Fukomys.damarensis|ENSFDAT00000029062	11	75.743	0	0	0	0	0	0	0	Group III
Fulmarus.glacialis|XM_009581749.1	12	0	43.042	0	0	0	0	0	0	Group I
Fulmarus.glacialis|XM_009585330.1	8	36.129	0	0	0	0	0	0	0	Group III
Fundulus.heteroclitus|ENSFHET00000000461	2	0	27.378	0	0	0	0	0	0	Group I
Fundulus.heteroclitus|ENSFHET00000017571	2	0	32.215	0	0	0	0	0	0	Group I
Gadus.morhua|ENSGMOT00000012173	2	0	26.168	0	0	0	0	0	0	Group I
Gadus.morhua|ENSGMOT00000051790	2	0	26.51	0	0	0	0	0	0	Group I
Galeopterus.variegatus|XM_008577196.1	10	0	0	0	0	85.789	0	0	0	Group IV
Galeopterus.variegatus|XM_008579034.1	1	0	0	0	0	0	79.592	0	0	Group V
Galeopterus.variegatus|XM_008589714.1	9	85.845	0	0	0	0	0	0	0	Group III
Galeopterus.variegatus|XM_008591761.1	7	0	88.754	0	0	0	0	0	0	Group I
Gallus.gallus|ENSGALT00010002714	8	34.132	0	0	0	0	0	0	0	Group III
Gallus.gallus|ENSGALT00010012673	2	0	26.408	0	0	0	0	0	0	Group I
Gallus.gallus|ENSGALT00010022366	12	0	45.016	0	0	0	0	0	0	Group I
Gallus.gallus|ENSGALT00010060945	4	0	0	0	0	37.059	0	0	0	Group IV
Gambusia.affinis|ENSGAFT00000004963	2	0	29.936	0	0	0	0	0	0	Group I
Gambusia.affinis|ENSGAFT00000010288	2	0	27.429	0	0	0	0	0	0	Group I
Gasterosteus.aculeatus|ENSGACT00000005668	2	0	28.082	0	0	0	0	0	0	Group I
Gasterosteus.aculeatus|ENSGACT00000027101	2	0	28.185	0	0	0	0	0	0	Group I
Gavia.stellata|XM_009815889.1	12	0	42.444	0	0	0	0	0	0	Group I
Gavia.stellata|XM_009821852.1	8	41.441	0	0	0	0	0	0	0	Group III
Geospiza.fortis|ENSGFOT00000016512	12	0	40.83	0	0	0	0	0	0	Group I
Globicephala.melas|XM_030841251.1	7	0	85.714	0	0	0	0	0	0	Group I
Globicephala.melas|XM_030842377.1	9	79.279	0	0	0	0	0	0	0	Group III
Globicephala.melas|XM_030866641.1	10	0	0	0	0	84.127	0	0	0	Group IV
Globicephala.melas|XM_030871662.1	1	0	0	0	0	0	76.955	0	0	Group V
Gopherus.agassizii|ENSGAGT00000010744	8	34.158	0	0	0	0	0	0	0	Group III
Gopherus.agassizii|ENSGAGT00000011509	4	0	0	0	0	38.798	0	0	0	Group IV
Gopherus.evgoodei|ENSGEVT00005016795	12	0	41.06	0	0	0	0	0	0	Group I
Gorilla.gorilla.gorilla|ENSGGOT00000001671	10	0	0	0	0	97.354	0	0	0	Group IV
Gorilla.gorilla.gorilla|ENSGGOT00000004439	7	0	99.39	0	0	0	0	0	0	Group I
Gorilla.gorilla.gorilla|ENSGGOT00000006855	9	99.087	0	0	0	0	0	0	0	Group III
Gorilla.gorilla.gorilla|ENSGGOT00000024610	1	0	0	0	0	0	98.361	0	0	Group V
Gorilla.gorilla|XM_004037923.4	9	99.543	0	0	0	0	0	0	0	Group III
Gorilla.gorilla|XM_004042921.4	7	0	99.39	0	0	0	0	0	0	Group I
Gorilla.gorilla|XM_004053375.3	10	0	0	0	0	97.354	0	0	0	Group IV
Gorilla.gorilla|XM_031003140.2	1	0	0	0	0	0	98.712	0	0	Group V
Gouania.willdenowi|ENSGWIT00000003215	2	0	27.035	0	0	0	0	0	0	Group I
Gouania.willdenowi|ENSGWIT00000005315	8	21.429	0	0	0	0	0	0	0	Group III
Gouania.willdenowi|ENSGWIT00000039462	2	0	27.526	0	0	0	0	0	0	Group I
Gracilinanus.agilis|XM_044656967.1	1	0	0	0	0	0	49.268	0	0	Group V
Gracilinanus.agilis|XM_044661749.1	12	0	61.515	0	0	0	0	0	0	Group I
Gracilinanus.agilis|XM_044669536.1	11	54.217	0	0	0	0	0	0	0	Group III
Gracilinanus.agilis|XM_044679225.1	3	0	0	0	0	63.429	0	0	0	Group IV
Grammomys.surdaster|XM_028763621.1	11	61.187	0	0	0	0	0	0	0	Group III
Grammomys.surdaster|XM_028764210.1	1	0	0	0	0	0	75.253	0	0	Group V
Grammomys.surdaster|XM_028777714.1	12	0	66.071	0	0	0	0	0	0	Group I
Grammomys.surdaster|XM_028786710.1	3	0	0	0	0	80	0	0	0	Group IV
Haliaeetus.albicilla|XM_009916988.1	12	0	44.051	0	0	0	0	0	0	Group I
Haliaeetus.albicilla|XM_009928108.1	8	38.608	0	0	0	0	0	0	0	Group III
Haliaeetus.leucocephalus|XM_010565185.1	4	0	0	0	0	35.758	0	0	0	Group IV
Haliaeetus.leucocephalus|XM_010579102.1	12	0	44.051	0	0	0	0	0	0	Group I
Haliaeetus.leucocephalus|XM_010585004.1	8	38.608	0	0	0	0	0	0	0	Group III
Halichoerus.grypus|XM_036077476.1	10	0	0	0	0	84.103	0	0	0	Group IV
Halichoerus.grypus|XM_036091241.1	1	0	0	0	0	0	73.874	0	0	Group V
Halichoerus.grypus|XM_036103645.1	7	0	82.675	0	0	0	0	0	0	Group I
Halichoerus.grypus|XM_036117226.1	9	84.685	0	0	0	0	0	0	0	Group III
Haplochromis.burtoni|ENSHBUT00000011265	2	0	31.034	0	0	0	0	0	0	Group I
Haplochromis.burtoni|ENSHBUT00000015425	8	26.906	0	0	0	0	0	0	0	Group III
Haplochromis.burtoni|ENSHBUT00000018388	2	0	26.667	0	0	0	0	0	0	Group I
Heterocephalus.glaber|ENSHGLT00000019613	7	0	83.587	0	0	0	0	0	0	Group I
Heterocephalus.glaber|ENSHGLT00000023795	1	0	0	0	0	0	71.179	0	0	Group V
Heterocephalus.glaber|ENSHGLT00000067650	10	0	0	0	0	87.368	0	0	0	Group IV
Heterocephalus.glaber|ENSHGLT00000079063	9	78.972	0	0	0	0	0	0	0	Group III
Hippopotamus.amphibius|XM_057702059.1	10	0	0	0	0	83.684	0	0	0	Group IV
Hippopotamus.amphibius|XM_057737805.1	9	80.995	0	0	0	0	0	0	0	Group III
Hippopotamus.amphibius|XM_057747650.1	7	0	85.41	0	0	0	0	0	0	Group I
Hippopotamus.amphibius|XM_057748884.1	1	0	0	0	0	0	78.601	0	0	Group V
Hipposideros.armiger|XM_019626808.1	9	82.353	0	0	0	0	0	0	0	Group III
Hipposideros.armiger|XM_019648735.1	1	0	0	0	0	0	74.39	0	0	Group V
Hipposideros.armiger|XM_019653969.1	7	0	84.195	0	0	0	0	0	0	Group I
Hipposideros.armiger|XM_019668988.1	10	0	0	0	0	82.199	0	0	0	Group IV
Homo.sapiens|ENST00000228534	10	0	0	0	0	100	0	0	0	Group IV
Homo.sapiens|ENST00000231228	7	0	100	0	0	0	0	0	0	Group I
Homo.sapiens|ENST00000305579	9	100	0	0	0	0	0	0	0	Group III
Homo.sapiens|ENST00000356897	1	0	0	0	0	0	100	0	0	Group V
Hyaena.hyaena|XM_039216869.1	3	0	0	0	0	90.141	0	0	0	Group IV
Hyaena.hyaena|XM_039241982.1	9	83.784	0	0	0	0	0	0	0	Group III
Hyaena.hyaena|XM_039245358.1	7	0	82.371	0	0	0	0	0	0	Group I
Hyaena.hyaena|XM_039247935.1	1	0	0	0	0	0	74.561	0	0	Group V
Hylobates.moloch|XM_032146474.1	9	98.63	0	0	0	0	0	0	0	Group III
Hylobates.moloch|XM_032146520.1	9	98.63	0	0	0	0	0	0	0	Group III
Hylobates.moloch|XM_032155845.1	1	0	0	0	0	0	96.68	0	0	Group V
Hylobates.moloch|XM_032158517.1	7	0	97.256	0	0	0	0	0	0	Group I
Hylobates.moloch|XM_032173381.1	10	0	0	0	0	97.884	0	0	0	Group IV
Ictalurus.punctatus|ENSIPUT00000016209	8	31.694	0	0	0	0	0	0	0	Group III
Ictidomys.tridecemlineatus|ENSSTOT00000004994	7	0	77.439	0	0	0	0	0	0	Group I
Ictidomys.tridecemlineatus|ENSSTOT00000014613	11	58.738	0	0	0	0	0	0	0	Group III
Ictidomys.tridecemlineatus|ENSSTOT00000015982	10	0	0	0	0	87.368	0	0	0	Group IV
Ictidomys.tridecemlineatus|ENSSTOT00000026062	1	0	0	0	0	0	83.732	0	0	Group V
Jaculus.jaculus|XM_004649982.2	10	0	0	0	0	80.526	0	0	0	Group IV
Jaculus.jaculus|XM_004657484.2	7	0	73.556	0	0	0	0	0	0	Group I
Jaculus.jaculus|XM_004670185.2	1	0	0	0	0	0	69.262	0	0	Group V
Jaculus.jaculus|XM_045130164.1	9	72.603	0	0	0	0	0	0	0	Group III
Junco.hyemalis|ENSJHYT00000010588	12	0	37.874	0	0	0	0	0	0	Group I
Kryptolebias.marmoratus|ENSKMAT00000010637	2	0	31	0	0	0	0	0	0	Group I
Kryptolebias.marmoratus|ENSKMAT00000012617	2	0	29.787	0	0	0	0	0	0	Group I
Kryptolebias.marmoratus|ENSKMAT00000027515	8	25.41	0	0	0	0	0	0	0	Group III
Labrus.bergylta|ENSLBET00000017732	2	0	27.879	0	0	0	0	0	0	Group I
Labrus.bergylta|ENSLBET00000031641	8	25.641	0	0	0	0	0	0	0	Group III
Labrus.bergylta|ENSLBET00000033632	2	0	28.521	0	0	0	0	0	0	Group I
Lagenorhynchus.obliquidens|XM_027084409.1	7	0	86.322	0	0	0	0	0	0	Group I
Lagenorhynchus.obliquidens|XM_027106679.1	10	0	0	0	0	83.598	0	0	0	Group IV
Lagenorhynchus.obliquidens|XM_027113058.1	9	79.279	0	0	0	0	0	0	0	Group III
Lagenorhynchus.obliquidens|XM_027126478.1	1	0	0	0	0	0	77.366	0	0	Group V
Larimichthys.crocea|ENSLCRT00005005453	8	29.825	0	0	0	0	0	0	0	Group III
Larimichthys.crocea|ENSLCRT00005033382	2	0	28.049	0	0	0	0	0	0	Group I
Lates.calcarifer|ENSLCAT00010015316	2	0	29.942	0	0	0	0	0	0	Group I
Lates.calcarifer|ENSLCAT00010032578	8	25.806	0	0	0	0	0	0	0	Group III
Lates.calcarifer|ENSLCAT00010045354	2	0	30.62	0	0	0	0	0	0	Group I
Latimeria.chalumnae|ENSLACT00000002247	12	0	37.764	0	0	0	0	0	0	Group I
Lemur.catta|XM_045543455.1	1	0	0	0	0	0	81.081	0	0	Group V
Lemur.catta|XM_045551262.1	7	0	85.976	0	0	0	0	0	0	Group I
Lemur.catta|XM_045553648.1	10	0	0	0	0	91.579	0	0	0	Group IV
Lemur.catta|XM_045562788.1	9	81.773	0	0	0	0	0	0	0	Group III
Leopardus.geoffroyi|XM_045460158.1	1	0	0	0	0	0	73.301	0	0	Group V
Leopardus.geoffroyi|XM_045464571.1	10	0	0	0	0	83.756	0	0	0	Group IV
Leopardus.geoffroyi|XM_045503127.1	9	85.135	0	0	0	0	0	0	0	Group III
Leopardus.geoffroyi|XM_045503251.1	7	0	84.802	0	0	0	0	0	0	Group I
Lepidothrix.coronata|ENSLCOT00000006906	8	33.668	0	0	0	0	0	0	0	Group III
Lepidothrix.coronata|ENSLCOT00000016429	12	0	43.902	0	0	0	0	0	0	Group I
Lepisosteus.oculatus|ENSLOCT00000001270	5	0	26.042	0	0	0	0	0	0	Group I
Lepisosteus.oculatus|ENSLOCT00000004429	8	29.703	0	0	0	0	0	0	0	Group III
Lepisosteus.oculatus|ENSLOCT00000011383	2	0	31.23	0	0	0	0	0	0	Group I
Leptobrachium.leishanense|ENSLLET00000011387	2	0	30.667	0	0	0	0	0	0	Group I
Leptonychotes.weddellii|XM_006741470.1	7	0	69.301	0	0	0	0	0	0	Group I
Leptonychotes.weddellii|XM_006742163.2	9	84.685	0	0	0	0	0	0	0	Group III
Leptonychotes.weddellii|XM_031028824.1	1	0	0	0	0	0	73.423	0	0	Group V
Leptonychotes.weddellii|XM_031036399.1	10	0	0	0	0	86.01	0	0	0	Group IV
Leptosomus.discolor|XM_009957163.1	12	0	41.796	0	0	0	0	0	0	Group I
Leptosomus.discolor|XM_009959598.1	8	35.669	0	0	0	0	0	0	0	Group III
Lipotes.vexillifer|XM_007452787.1	1	0	0	0	0	0	77.778	0	0	Group V
Lipotes.vexillifer|XM_007454130.1	9	81.532	0	0	0	0	0	0	0	Group III
Lipotes.vexillifer|XM_007464413.1	7	0	85.41	0	0	0	0	0	0	Group I
Lipotes.vexillifer|XM_007467717.1	10	0	0	0	0	84.656	0	0	0	Group IV
Lonchura.striata.domestica|ENSLSDT00000012398	8	28.409	0	0	0	0	0	0	0	Group III
Lonchura.striata.domestica|ENSLSDT00000014048	12	0	41.472	0	0	0	0	0	0	Group I
Lonchura.striata.domestica|ENSLSDT00000023776	4	0	0	0	0	38.393	0	0	0	Group IV
Lontra.canadensis|XM_032842686.1	1	0	0	0	0	0	70.721	0	0	Group V
Lontra.canadensis|XM_032851689.1	7	0	82.769	0	0	0	0	0	0	Group I
Lontra.canadensis|XM_032852620.1	9	81.982	0	0	0	0	0	0	0	Group III
Lontra.canadensis|XM_032874480.1	3	0	0	0	0	90.984	0	0	0	Group IV
Loxodonta.africana|ENSLAFT00000001088	9	85.388	0	0	0	0	0	0	0	Group III
Loxodonta.africana|ENSLAFT00000009162	1	0	0	0	0	0	75.847	0	0	Group V
Loxodonta.africana|ENSLAFT00000014881	10	0	0	0	0	84.737	0	0	0	Group IV
Loxodonta.africana|ENSLAFT00000015755	7	0	85.196	0	0	0	0	0	0	Group I
Lutra.lutra|XM_047713576.1	1	0	0	0	0	0	69.369	0	0	Group V
Lutra.lutra|XM_047728976.1	9	83.784	0	0	0	0	0	0	0	Group III
Lutra.lutra|XM_047731609.1	7	0	83.077	0	0	0	0	0	0	Group I
Lutra.lutra|XM_047741250.1	3	0	0	0	0	83.108	0	0	0	Group IV
Lynx.canadensis|ENSLCNT00005007834	7	0	84.802	0	0	0	0	0	0	Group I
Lynx.canadensis|ENSLCNT00005008947	10	0	0	0	0	88.068	0	0	0	Group IV
Lynx.canadensis|ENSLCNT00005021502	9	85.135	0	0	0	0	0	0	0	Group III
Lynx.canadensis|ENSLCNT00005033004	1	0	0	0	0	0	74.672	0	0	Group V
Lynx.rufus|XM_047087870.1	1	0	0	0	0	0	65.401	0	0	Group V
Lynx.rufus|XM_047091735.1	7	0	84.195	0	0	0	0	0	0	Group I
Lynx.rufus|XM_047099808.1	9	85.135	0	0	0	0	0	0	0	Group III
Macaca.fascicularis|ENSMFAT00000029278	7	0	96.341	0	0	0	0	0	0	Group I
Macaca.fascicularis|ENSMFAT00000070231	9	94.064	0	0	0	0	0	0	0	Group III
Macaca.fascicularis|ENSMFAT00000076264	1	0	0	0	0	0	82.072	0	0	Group V
Macaca.mulatta|ENSMMUT00000030533	7	0	96.341	0	0	0	0	0	0	Group I
Macaca.mulatta|ENSMMUT00000032477	9	94.064	0	0	0	0	0	0	0	Group III
Macaca.mulatta|ENSMMUT00000104939	1	0	0	0	0	0	92.342	0	0	Group V
Macaca.nemestrina|ENSMNET00000043971	7	0	96.341	0	0	0	0	0	0	Group I
Macaca.nemestrina|ENSMNET00000061750	1	0	0	0	0	0	93.416	0	0	Group V
Macaca.thibetana|XM_050749180.1	3	0	0	0	0	83.529	0	0	0	Group IV
Macaca.thibetana|XM_050774022.1	1	0	0	0	0	0	91.964	0	0	Group V
Macaca.thibetana|XM_050794818.1	7	0	96.037	0	0	0	0	0	0	Group I
Malurus.cyaneus.samueli|ENSMCST00000014814	8	30.357	0	0	0	0	0	0	0	Group III
Malurus.cyaneus.samueli|ENSMCST00000017976	12	0	41.6	0	0	0	0	0	0	Group I
Manacus.vitellinus|ENSMVIT00005027354	8	31.841	0	0	0	0	0	0	0	Group III
Manacus.vitellinus|ENSMVIT00005028215	12	0	43.902	0	0	0	0	0	0	Group I
Mandrillus.leucophaeus|ENSMLET00000027799	1	0	0	0	0	0	92.593	0	0	Group V
Mandrillus.leucophaeus|ENSMLET00000040852	9	93.607	0	0	0	0	0	0	0	Group III
Mandrillus.leucophaeus|ENSMLET00000042563	7	0	96.341	0	0	0	0	0	0	Group I
Manis.javanica|XM_017668609.2	10	0	0	0	0	79.365	0	0	0	Group IV
Manis.javanica|XM_017677096.2	1	0	0	0	0	0	74.324	0	0	Group V
Manis.javanica|XM_017679520.2	9	84.685	0	0	0	0	0	0	0	Group III
Manis.javanica|XM_017679613.2	7	0	84.259	0	0	0	0	0	0	Group I
Manis.pentadactyla|XM_036904081.1	9	83.784	0	0	0	0	0	0	0	Group III
Manis.pentadactyla|XM_036916696.1	7	0	85.185	0	0	0	0	0	0	Group I
Manis.pentadactyla|XM_036917572.1	10	0	0	0	0	77.895	0	0	0	Group IV
Manis.pentadactyla|XM_036919527.1	1	0	0	0	0	0	74.324	0	0	Group V
Marmota.flaviventris|XM_027928661.2	10	0	0	0	0	87.895	0	0	0	Group IV
Marmota.flaviventris|XM_027933571.1	11	61.65	0	0	0	0	0	0	0	Group III
Marmota.flaviventris|XM_027938570.1	7	0	77.439	0	0	0	0	0	0	Group I
Marmota.flaviventris|XM_027948713.2	1	0	0	0	0	0	83.843	0	0	Group V
Marmota.marmota.marmota|ENSMMMT00000016588	7	0	77.134	0	0	0	0	0	0	Group I
Marmota.marmota.marmota|ENSMMMT00000017364	10	0	0	0	0	87.895	0	0	0	Group IV
Marmota.marmota.marmota|ENSMMMT00000020866	11	60.68	0	0	0	0	0	0	0	Group III
Marmota.marmota.marmota|ENSMMMT00000030575	1	0	0	0	0	0	82.096	0	0	Group V
Marmota.monax|XM_046431923.1	11	60.68	0	0	0	0	0	0	0	Group III
Marmota.monax|XM_046454512.1	1	0	0	0	0	0	83.406	0	0	Group V
Marmota.monax|XM_046462216.1	7	0	77.439	0	0	0	0	0	0	Group I
Mastacembelus.armatus|XM_026321762.1	2	0	28.571	0	0	0	0	0	0	Group I
Mastacembelus.armatus|XM_026329220.1	2	0	29.73	0	0	0	0	0	0	Group I
Mastomys.coucha|XM_031349543.1	3	0	0	0	0	77.083	0	0	0	Group IV
Mastomys.coucha|XM_031352351.1	12	0	65.774	0	0	0	0	0	0	Group I
Mastomys.coucha|XM_031376020.1	11	59.817	0	0	0	0	0	0	0	Group III
Mastomys.coucha|XM_031384617.1	1	0	0	0	0	0	76.884	0	0	Group V
Maylandia.zebra|ENSMZET00005000893	2	0	31.034	0	0	0	0	0	0	Group I
Maylandia.zebra|ENSMZET00005014421	2	0	26.91	0	0	0	0	0	0	Group I
Meleagris.gallopavo|ENSMGAT00000003355	12	0	43.408	0	0	0	0	0	0	Group I
Meleagris.gallopavo|ENSMGAT00000011879	8	32.53	0	0	0	0	0	0	0	Group III
Meles.meles|XM_045993181.1	1	0	0	0	0	0	72.072	0	0	Group V
Meles.meles|XM_045998886.1	7	0	84	0	0	0	0	0	0	Group I
Meles.meles|XM_046002958.1	9	82.883	0	0	0	0	0	0	0	Group III
Meles.meles|XM_046011219.1	10	0	0	0	0	83.908	0	0	0	Group IV
Melopsittacus.undulatus|XM_005141988.3	8	36.612	0	0	0	0	0	0	0	Group III
Melopsittacus.undulatus|XM_005144979.4	12	0	43.976	0	0	0	0	0	0	Group I
Melopsittacus.undulatus|XM_034064760.1	2	0	27.66	0	0	0	0	0	0	Group I
Melopsittacus.undulatus|XM_034071588.1	4	0	0	0	0	35.22	0	0	0	Group IV
Meriones.unguiculatus|ENSMUGT00000011249	12	0	58.213	0	0	0	0	0	0	Group I
Meriones.unguiculatus|ENSMUGT00000015981	1	0	0	0	0	0	74.519	0	0	Group V
Meriones.unguiculatus|ENSMUGT00000031000	11	58.447	0	0	0	0	0	0	0	Group III
Meriones.unguiculatus|ENSMUGT00000031832	10	0	0	0	0	82.632	0	0	0	Group IV
Merops.nubicus|XM_008936785.1	12	0	41.722	0	0	0	0	0	0	Group I
Merops.nubicus|XM_008945328.1	8	37.58	0	0	0	0	0	0	0	Group III
Mesitornis.unicolor|XM_010180610.1	8	37.037	0	0	0	0	0	0	0	Group III
Mesitornis.unicolor|XM_010186301.1	12	0	42.679	0	0	0	0	0	0	Group I
Mesocricetus.auratus|ENSMAUT00000008033	11	60.731	0	0	0	0	0	0	0	Group III
Mesocricetus.auratus|ENSMAUT00000014115	7	0	73.333	0	0	0	0	0	0	Group I
Mesocricetus.auratus|ENSMAUT00000014296	3	0	0	0	0	81.034	0	0	0	Group IV
Microcebus.murinus|ENSMICT00000010059	7	0	83.537	0	0	0	0	0	0	Group I
Microcebus.murinus|ENSMICT00000052977	10	0	0	0	0	92.632	0	0	0	Group IV
Microcebus.murinus|ENSMICT00000063406	1	0	0	0	0	0	82.231	0	0	Group V
Microcebus.murinus|ENSMICT00000072972	9	84.018	0	0	0	0	0	0	0	Group III
Microtus.fortis|XM_050121634.1	1	0	0	0	0	0	55.769	0	0	Group V
Microtus.fortis|XM_050128172.1	3	0	0	0	0	77.778	0	0	0	Group IV
Microtus.fortis|XM_050138765.1	7	0	70.122	0	0	0	0	0	0	Group I
Microtus.fortis|XM_050147567.1	11	59.361	0	0	0	0	0	0	0	Group III
Microtus.ochrogaster|ENSMOCT00000007577	1	0	0	0	0	0	71.292	0	0	Group V
Microtus.ochrogaster|ENSMOCT00000008118	11	54.795	0	0	0	0	0	0	0	Group III
Microtus.ochrogaster|ENSMOCT00000015770	7	0	69.018	0	0	0	0	0	0	Group I
Microtus.ochrogaster|ENSMOCT00000019672	3	0	0	0	0	76.72	0	0	0	Group IV
Microtus.oregoni|XM_041659451.1	11	58.904	0	0	0	0	0	0	0	Group III
Microtus.oregoni|XM_041663155.1	3	0	0	0	0	77.249	0	0	0	Group IV
Microtus.oregoni|XM_041666990.1	1	0	0	0	0	0	73.206	0	0	Group V
Microtus.oregoni|XM_041676602.1	7	0	68.712	0	0	0	0	0	0	Group I
Miniopterus.natalensis|XM_016214003.1	7	0	84.498	0	0	0	0	0	0	Group I
Miniopterus.natalensis|XM_016215697.1	11	80.465	0	0	0	0	0	0	0	Group III
Miniopterus.natalensis|XM_016217905.1	1	0	0	0	0	0	59.574	0	0	Group V
Miniopterus.natalensis|XM_016224429.1	10	0	0	0	0	84.103	0	0	0	Group IV
Mirounga.angustirostris|XM_045870802.1	1	0	0	0	0	0	73.423	0	0	Group V
Mirounga.angustirostris|XM_045873190.2	10	0	0	0	0	85.492	0	0	0	Group IV
Mirounga.angustirostris|XM_045901963.1	7	0	82.371	0	0	0	0	0	0	Group I
Mirounga.angustirostris|XM_054504341.1	11	78.899	0	0	0	0	0	0	0	Group III
Mirounga.leonina|XM_034998050.1	9	84.234	0	0	0	0	0	0	0	Group III
Mirounga.leonina|XM_035002380.1	10	0	0	0	0	85.492	0	0	0	Group IV
Mirounga.leonina|XM_035013448.1	7	0	82.371	0	0	0	0	0	0	Group I
Mola.mola|ENSMMOT00000012410	2	0	26.989	0	0	0	0	0	0	Group I
Mola.mola|ENSMMOT00000014575	2	0	30.35	0	0	0	0	0	0	Group I
Mola.mola|ENSMMOT00000017248	2	0	31.01	0	0	0	0	0	0	Group I
Molossus.molossus|XM_036240961.1	7	0	84.802	0	0	0	0	0	0	Group I
Molossus.molossus|XM_036243662.1	9	80.5	0	0	0	0	0	0	0	Group III
Molossus.molossus|XM_036251637.1	10	0	0	0	0	81.122	0	0	0	Group IV
Molossus.molossus|XM_036280058.1	1	0	0	0	0	0	71.689	0	0	Group V
Monodelphis.domestica|ENSMODT00000010196	12	0	59.355	0	0	0	0	0	0	Group I
Monodelphis.domestica|ENSMODT00000014470	11	53.488	0	0	0	0	0	0	0	Group III
Monodelphis.domestica|ENSMODT00000019854	1	0	0	0	0	0	49.756	0	0	Group V
Monodon.monoceros|ENSMMNT00015001303	9	74.02	0	0	0	0	0	0	0	Group III
Monodon.monoceros|ENSMMNT00015007418	7	0	86.322	0	0	0	0	0	0	Group I
Monodon.monoceros|ENSMMNT00015019312	1	0	0	0	0	0	78.601	0	0	Group V
Monodon.monoceros|ENSMMNT00015029707	10	0	0	0	0	82.54	0	0	0	Group IV
Monopterus.albus|ENSMALT00000029187	2	0	28.736	0	0	0	0	0	0	Group I
Monopterus.albus|ENSMALT00000031394	2	0	26.132	0	0	0	0	0	0	Group I
Moschus.berezovskii|XM_055396487.1	10	0	0	0	0	82.105	0	0	0	Group IV
Moschus.berezovskii|XM_055409778.1	1	0	0	0	0	0	77.366	0	0	Group V
Moschus.berezovskii|XM_055418802.1	9	77.928	0	0	0	0	0	0	0	Group III
Moschus.berezovskii|XM_055430049.1	7	0	83.891	0	0	0	0	0	0	Group I
Moschus.moschiferus|ENSMMST00000007342	7	0	83.891	0	0	0	0	0	0	Group I
Moschus.moschiferus|ENSMMST00000014275	9	77.928	0	0	0	0	0	0	0	Group III
Moschus.moschiferus|ENSMMST00000014375	1	0	0	0	0	0	76.955	0	0	Group V
Moschus.moschiferus|ENSMMST00000022517	10	0	0	0	0	82.105	0	0	0	Group IV
Mus.musculus|NM_001159424.3	11	58.904	0	0	0	0	0	0	0	Group III
Mus.musculus|NM_001303244.1	12	0	66.369	0	0	0	0	0	0	Group I
Mus.musculus|NM_031252.2	3	0	0	0	0	74.603	0	0	0	Group IV
Mus.musculus|XM_006507857.3	1	0	0	0	0	0	68	0	0	Group V
Mus.spicilegus|ENSMSIT00000011444	3	0	0	0	0	76.19	0	0	0	Group IV
Mus.spicilegus|ENSMSIT00000023446	1	0	0	0	0	0	76.577	0	0	Group V
Mus.spicilegus|ENSMSIT00000034998	12	0	66.369	0	0	0	0	0	0	Group I
Mus.spicilegus|ENSMSIT00000037114	11	58.904	0	0	0	0	0	0	0	Group III
Mustela.erminea|XM_032328711.1	1	0	0	0	0	0	71.605	0	0	Group V
Mustela.erminea|XM_032337154.1	7	0	82.769	0	0	0	0	0	0	Group I
Mustela.erminea|XM_032342998.1	9	82.883	0	0	0	0	0	0	0	Group III
Mustela.erminea|XM_032348635.1	3	0	0	0	0	92.623	0	0	0	Group IV
Mustela.putorius.furo|ENSMPUT00000001411	10	0	0	0	0	83.523	0	0	0	Group IV
Mustela.putorius.furo|ENSMPUT00000002926	9	83.333	0	0	0	0	0	0	0	Group III
Mustela.putorius.furo|ENSMPUT00000012828	1	0	0	0	0	0	71.605	0	0	Group V
Mustela.putorius.furo|ENSMPUT00000013446	7	0	82.263	0	0	0	0	0	0	Group I
Mustela.putorius|XM_004737709.3	7	0	82.769	0	0	0	0	0	0	Group I
Mustela.putorius|XM_004755653.3	9	83.333	0	0	0	0	0	0	0	Group III
Mustela.putorius|XM_004773968.3	1	0	0	0	0	0	71.605	0	0	Group V
Mustela.putorius|XM_045071722.1	3	0	0	0	0	91.803	0	0	0	Group IV
Myodes.glareolus|XM_048418411.1	3	0	0	0	0	79.894	0	0	0	Group IV
Myodes.glareolus|XM_048424842.1	11	65.297	0	0	0	0	0	0	0	Group III
Myodes.glareolus|XM_048435970.1	7	0	71.429	0	0	0	0	0	0	Group I
Myodes.glareolus|XM_048460128.1	1	0	0	0	0	0	74.038	0	0	Group V
Myotis.brandtii|XM_005870554.2	7	0	82.371	0	0	0	0	0	0	Group I
Myotis.brandtii|XM_005876750.2	10	0	0	0	0	84.615	0	0	0	Group IV
Myotis.brandtii|XM_014537974.1	9	76.884	0	0	0	0	0	0	0	Group III
Myotis.brandtii|XM_014542969.1	1	0	0	0	0	0	71.689	0	0	Group V
Myotis.davidii|XM_006766305.1	7	0	82.979	0	0	0	0	0	0	Group I
Myotis.davidii|XM_006777874.2	10	0	0	0	0	84.896	0	0	0	Group IV
Myotis.davidii|XM_015559515.1	1	0	0	0	0	0	72.146	0	0	Group V
Myotis.davidii|XM_015565372.1	11	79.293	0	0	0	0	0	0	0	Group III
Myotis.lucifugus|ENSMLUT00000006353	7	0	82.371	0	0	0	0	0	0	Group I
Myotis.lucifugus|ENSMLUT00000006770	10	0	0	0	0	86.082	0	0	0	Group IV
Myotis.lucifugus|ENSMLUT00000014104	9	80.905	0	0	0	0	0	0	0	Group III
Myotis.lucifugus|ENSMLUT00000023155	1	0	0	0	0	0	69.032	0	0	Group V
Myotis.myotis|XM_036300005.1	10	0	0	0	0	84.615	0	0	0	Group IV
Myotis.myotis|XM_036303177.1	1	0	0	0	0	0	71.689	0	0	Group V
Myotis.myotis|XM_036315004.1	7	0	82.067	0	0	0	0	0	0	Group I
Myotis.myotis|XM_036348577.1	9	75.377	0	0	0	0	0	0	0	Group III
Myripristis.murdjan|ENSMMDT00005050905	2	0	24.59	0	0	0	0	0	0	Group I
Nannospalax.galili|ENSNGAT00000015919	11	66.01	0	0	0	0	0	0	0	Group III
Nannospalax.galili|ENSNGAT00000017609	1	0	0	0	0	0	74.783	0	0	Group V
Nannospalax.galili|ENSNGAT00000019508	7	0	76.9	0	0	0	0	0	0	Group I
Nannospalax.galili|ENSNGAT00000024373	10	0	0	0	0	80.851	0	0	0	Group IV
Neogale.vison|XM_044228571.1	3	0	0	0	0	91.803	0	0	0	Group IV
Neogale.vison|XM_044232677.1	1	0	0	0	0	0	72.072	0	0	Group V
Neogale.vison|XM_044241032.1	7	0	83.385	0	0	0	0	0	0	Group I
Neogale.vison|XM_044255092.1	9	83.333	0	0	0	0	0	0	0	Group III
Neogobius.melanostomus|ENSNMLT00000020510	2	0	27.515	0	0	0	0	0	0	Group I
Neolamprologus.brichardi|ENSNBRT00000005198	2	0	31.034	0	0	0	0	0	0	Group I
Neolamprologus.brichardi|ENSNBRT00000027736	2	0	26.821	0	0	0	0	0	0	Group I
Neomonachus.schauinslandi|XM_021697875.1	7	0	82.675	0	0	0	0	0	0	Group I
Neomonachus.schauinslandi|XM_021700396.1	1	0	0	0	0	0	73.874	0	0	Group V
Neomonachus.schauinslandi|XM_021702649.1	9	84.234	0	0	0	0	0	0	0	Group III
Neophocaena.asiaeorientalis|XM_024736636.1	10	0	0	0	0	82.54	0	0	0	Group IV
Neophocaena.asiaeorientalis|XM_024744185.1	1	0	0	0	0	0	79.012	0	0	Group V
Neophocaena.asiaeorientalis|XM_024754973.1	9	79.279	0	0	0	0	0	0	0	Group III
Neophocaena.asiaeorientalis|XM_024768051.1	7	0	86.322	0	0	0	0	0	0	Group I
Neovison.vison|ENSNVIT00000000299	10	0	0	0	0	84.091	0	0	0	Group IV
Neovison.vison|ENSNVIT00000001994	1	0	0	0	0	0	71.622	0	0	Group V
Neovison.vison|ENSNVIT00000007751	7	0	83.385	0	0	0	0	0	0	Group I
Neovison.vison|ENSNVIT00000036230	9	78.378	0	0	0	0	0	0	0	Group III
Nestor.notabilis|XM_010016617.1	12	0	43.373	0	0	0	0	0	0	Group I
Nestor.notabilis|XM_010023367.1	8	37.58	0	0	0	0	0	0	0	Group III
Nipponia.nippon|XM_009463868.1	8	36.306	0	0	0	0	0	0	0	Group III
Nipponia.nippon|XM_009466279.1	4	0	0	0	0	39.604	0	0	0	Group IV
Nipponia.nippon|XM_009472248.1	12	0	42.809	0	0	0	0	0	0	Group I
Nomascus.leucogenys|ENSNLET00000001989	1	0	0	0	0	0	97.925	0	0	Group V
Nomascus.leucogenys|ENSNLET00000005482	7	0	97.256	0	0	0	0	0	0	Group I
Nomascus.leucogenys|ENSNLET00000005568	11	71.233	0	0	0	0	0	0	0	Group III
Nomascus.leucogenys|ENSNLET00000022317	10	0	0	0	0	98.942	0	0	0	Group IV
Notamacropus.eugenii|ENSMEUT00000000612	11	62.424	0	0	0	0	0	0	0	Group III
Notamacropus.eugenii|ENSMEUT00000007837	1	0	0	0	0	0	49.756	0	0	Group V
Notamacropus.eugenii|ENSMEUT00000010183	3	0	0	0	0	55.851	0	0	0	Group IV
Notamacropus.eugenii|ENSMEUT00000016494	12	0	58.359	0	0	0	0	0	0	Group I
Nothobranchius.furzeri|ENSNFUT00015022443	2	0	30.259	0	0	0	0	0	0	Group I
Nothobranchius.furzeri|ENSNFUT00015036590	5	0	27.758	0	0	0	0	0	0	Group I
Nothoprocta.perdicaria|ENSNPET00000002412	8	35.484	0	0	0	0	0	0	0	Group III
Nothoprocta.perdicaria|ENSNPET00000004125	12	0	44.079	0	0	0	0	0	0	Group I
Notothenia.coriiceps|XM_010769933.1	2	0	28.374	0	0	0	0	0	0	Group I
Notothenia.coriiceps|XM_010778122.1	8	32.743	0	0	0	0	0	0	0	Group III
Notothenia.coriiceps|XM_010784339.1	2	0	28.521	0	0	0	0	0	0	Group I
Numida.meleagris|ENSNMET00000023639	8	30.12	0	0	0	0	0	0	0	Group III
Numida.meleagris|ENSNMET00000025347	4	0	0	0	0	39.062	0	0	0	Group IV
Numida.meleagris|ENSNMET00000030430	12	0	43.087	0	0	0	0	0	0	Group I
Nyctereutes.procyonoides|XM_055308244.1	9	86.869	0	0	0	0	0	0	0	Group III
Nyctereutes.procyonoides|XM_055325580.1	7	0	84.195	0	0	0	0	0	0	Group I
Nyctereutes.procyonoides|XM_055328865.1	10	0	0	0	0	85.052	0	0	0	Group IV
Nyctereutes.procyonoides|XM_055341278.1	1	0	0	0	0	0	70.222	0	0	Group V
Nycticebus.coucang|XM_053556015.1	10	0	0	0	0	90.526	0	0	0	Group IV
Nycticebus.coucang|XM_053557035.1	1	0	0	0	0	0	78.189	0	0	Group V
Nycticebus.coucang|XM_053566789.1	7	0	82.927	0	0	0	0	0	0	Group I
Nycticebus.coucang|XM_053584735.1	10	0	0	0	0	89.474	0	0	0	Group IV
Nycticebus.coucang|XM_053599509.1	11	71.689	0	0	0	0	0	0	0	Group III
Ochotona.curzoniae|XM_040973102.1	1	0	0	0	0	0	74.897	0	0	Group V
Ochotona.curzoniae|XM_040974901.1	9	77.723	0	0	0	0	0	0	0	Group III
Ochotona.curzoniae|XM_040975775.1	7	0	81.155	0	0	0	0	0	0	Group I
Ochotona.curzoniae|XM_040990364.1	3	0	0	0	0	78.409	0	0	0	Group IV
Octodon.degus|ENSODET00000006093	11	71.144	0	0	0	0	0	0	0	Group III
Octodon.degus|ENSODET00000009607	10	0	0	0	0	80.208	0	0	0	Group IV
Octodon.degus|ENSODET00000015286	7	0	76.596	0	0	0	0	0	0	Group I
Octodon.degus|ENSODET00000018902	1	0	0	0	0	0	75.983	0	0	Group V
Odobenus.rosmarus.divergens|XM_004401766.1	10	0	0	0	0	82.902	0	0	0	Group IV
Odobenus.rosmarus.divergens|XM_004404783.1	7	0	82.067	0	0	0	0	0	0	Group I
Odobenus.rosmarus.divergens|XM_004406065.1	9	85.586	0	0	0	0	0	0	0	Group III
Odocoileus.virginianus|XM_020882808.1	11	80	0	0	0	0	0	0	0	Group III
Odocoileus.virginianus|XM_020884212.1	3	0	0	0	0	76.963	0	0	0	Group IV
Odocoileus.virginianus|XM_020903308.1	7	0	84.498	0	0	0	0	0	0	Group I
Odocoileus.virginianus|XM_020909555.1	1	0	0	0	0	0	78.189	0	0	Group V
Odocoileus.virginianus|XM_020915586.1	9	82.353	0	0	0	0	0	0	0	Group III
Onychomys.torridus|XM_036169464.1	10	0	0	0	0	81.383	0	0	0	Group IV
Onychomys.torridus|XM_036191438.1	11	69.863	0	0	0	0	0	0	0	Group III
Onychomys.torridus|XM_036194844.1	7	0	72.917	0	0	0	0	0	0	Group I
Onychomys.torridus|XM_036205155.1	1	0	0	0	0	0	74.519	0	0	Group V
Ophiophagus.hannah|L345_10999.mrna	2	0	27.797	0	0	0	0	0	0	Group I
Ophisthocomus.hoazin|XM_009935779.1	12	0	43.73	0	0	0	0	0	0	Group I
Ophisthocomus.hoazin|XM_009940067.1	8	36.649	0	0	0	0	0	0	0	Group III
Orcinus.orca|XM_004268634.4	1	0	0	0	0	0	78.189	0	0	Group V
Orcinus.orca|XM_004274144.4	10	0	0	0	0	83.598	0	0	0	Group IV
Orcinus.orca|XM_004281851.4	9	79.638	0	0	0	0	0	0	0	Group III
Orcinus.orca|XM_033415674.2	7	0	86.322	0	0	0	0	0	0	Group I
Oreochromis.aureus|ENSOABT00000022418	2	0	26	0	0	0	0	0	0	Group I
Oreochromis.aureus|ENSOABT00000052728	2	0	30	0	0	0	0	0	0	Group I
Oreochromis.niloticus|ENSONIT00000062521	2	0	30.743	0	0	0	0	0	0	Group I
Ornithorhynchus.anatinus|ENSOANT00000003301	11	46.725	0	0	0	0	0	0	0	Group III
Ornithorhynchus.anatinus|ENSOANT00000019521	12	0	63.142	0	0	0	0	0	0	Group I
Ornithorhynchus.anatinus|ENSOANT00000020160	3	0	0	0	0	51.163	0	0	0	Group IV
Ornithorhynchus.anatinus|ENSOANT00000054986	1	0	0	0	0	0	48.792	0	0	Group V
Orycteropus.afer|XM_007948761.1	9	80.365	0	0	0	0	0	0	0	Group III
Orycteropus.afer|XM_007949919.1	7	0	85.061	0	0	0	0	0	0	Group I
Orycteropus.afer|XM_007950289.1	1	0	0	0	0	0	73.251	0	0	Group V
Orycteropus.afer|XM_007955130.1	10	0	0	0	0	85.263	0	0	0	Group IV
Oryctolagus.cuniculus|ENSOCUT00000007231	10	0	0	0	0	88.701	0	0	0	Group IV
Oryctolagus.cuniculus|ENSOCUT00000013091	1	0	0	0	0	0	81.176	0	0	Group V
Oryctolagus.cuniculus|ENSOCUT00000016318	7	0	81.098	0	0	0	0	0	0	Group I
Oryctolagus.cuniculus|ENSOCUT00000047671	11	72.906	0	0	0	0	0	0	0	Group III
Oryx.dammah|XM_040232957.1	10	0	0	0	0	81.579	0	0	0	Group IV
Oryx.dammah|XM_040239493.1	7	0	85.106	0	0	0	0	0	0	Group I
Oryx.dammah|XM_040265299.1	11	79.73	0	0	0	0	0	0	0	Group III
Oryx.dammah|XM_040266647.1	1	0	0	0	0	0	78.601	0	0	Group V
Oryzias.javanicus|ENSOJAT00000004536	2	0	27.875	0	0	0	0	0	0	Group I
Oryzias.javanicus|ENSOJAT00000014468	2	0	29.377	0	0	0	0	0	0	Group I
Oryzias.javanicus|ENSOJAT00000017414	2	0	30.888	0	0	0	0	0	0	Group I
Oryzias.latipes|ENSORLT00000002780	2	0	29.412	0	0	0	0	0	0	Group I
Oryzias.latipes|ENSORLT00000039603	2	0	30.07	0	0	0	0	0	0	Group I
Oryzias.melastigma|ENSOMET00000006164	2	0	30.116	0	0	0	0	0	0	Group I
Oryzias.melastigma|ENSOMET00000017196	2	0	26.437	0	0	0	0	0	0	Group I
Oryzias.melastigma|ENSOMET00000031921	8	25.166	0	0	0	0	0	0	0	Group III
Oryzias.melastigma|ENSOMET00000033862	2	0	28.322	0	0	0	0	0	0	Group I
Oryzias.sinensis|ENSOSIT00000016562	2	0	31.274	0	0	0	0	0	0	Group I
Oryzias.sinensis|ENSOSIT00000049378	2	0	30.747	0	0	0	0	0	0	Group I
Oryzias.sinensis|ENSOSIT00000051287	2	0	29.21	0	0	0	0	0	0	Group I
Otolemur.garnettii|ENSOGAT00000001122	1	0	0	0	0	0	77.311	0	0	Group V
Otolemur.garnettii|ENSOGAT00000013001	11	74.429	0	0	0	0	0	0	0	Group III
Otolemur.garnettii|ENSOGAT00000014013	7	0	82.121	0	0	0	0	0	0	Group I
Otolemur.garnettii|ENSOGAT00000024448	10	0	0	0	0	89.474	0	0	0	Group IV
Otus.sunia|ENSOSUT00000011354	2	0	24.735	0	0	0	0	0	0	Group I
Otus.sunia|ENSOSUT00000018360	12	0	42.997	0	0	0	0	0	0	Group I
Ovis.aries|NM_001185122.2	10	0	0	0	0	80.526	0	0	0	Group IV
Ovis.aries|XM_004021214.5	1	0	0	0	0	0	78.601	0	0	Group V
Ovis.aries|XM_012146332.4	9	80.808	0	0	0	0	0	0	0	Group III
Ovis.aries|XM_042249406.1	7	0	84.498	0	0	0	0	0	0	Group I
Pan.paniscus|ENSPPAT00000042440	1	0	0	0	0	0	99.351	0	0	Group V
Pan.paniscus|ENSPPAT00000050876	7	0	99.085	0	0	0	0	0	0	Group I
Pan.paniscus|ENSPPAT00000053697	9	99.543	0	0	0	0	0	0	0	Group III
Pan.paniscus|ENSPPAT00000063884	10	0	0	0	0	100	0	0	0	Group IV
Pan.troglodytes|ENSPTRT00000014618	1	0	0	0	0	0	72.653	0	0	Group V
Pan.troglodytes|ENSPTRT00000029052	9	99.543	0	0	0	0	0	0	0	Group III
Pan.troglodytes|ENSPTRT00000032327	7	0	99.39	0	0	0	0	0	0	Group I
Panthera.leo|ENSPLOT00000003631	7	0	84.802	0	0	0	0	0	0	Group I
Panthera.leo|ENSPLOT00000014433	10	0	0	0	0	88.068	0	0	0	Group IV
Panthera.leo|ENSPLOT00000021102	1	0	0	0	0	0	75.546	0	0	Group V
Panthera.leo|ENSPLOT00000023229	9	86.765	0	0	0	0	0	0	0	Group III
Panthera.pardus|ENSPPRT00000010384	9	84.685	0	0	0	0	0	0	0	Group III
Panthera.pardus|ENSPPRT00000011908	1	0	0	0	0	0	75.109	0	0	Group V
Panthera.pardus|ENSPPRT00000023848	7	0	84.802	0	0	0	0	0	0	Group I
Panthera.pardus|ENSPPRT00000028046	10	0	0	0	0	88.068	0	0	0	Group IV
Panthera.tigris.altaica|ENSPTIT00000020353	1	0	0	0	0	0	70.721	0	0	Group V
Panthera.tigris.altaica|ENSPTIT00000020383	10	0	0	0	0	88.068	0	0	0	Group IV
Panthera.tigris.altaica|ENSPTIT00000023229	7	0	84.498	0	0	0	0	0	0	Group I
Panthera.tigris.altaica|ENSPTIT00000026762	9	84.685	0	0	0	0	0	0	0	Group III
Panthera.uncia|XM_049628631.1	9	84.685	0	0	0	0	0	0	0	Group III
Panthera.uncia|XM_049639374.1	1	0	0	0	0	0	72.596	0	0	Group V
Pantherophis.guttatus|XM_034405901.1	2	0	30.06	0	0	0	0	0	0	Group I
Pantherophis.guttatus|XM_034413038.1	4	0	0	0	0	35.246	0	0	0	Group IV
Pantherophis.guttatus|XM_034423387.1	5	0	0	0	0	0	27.027	0	0	Group V
Papio.anubis|ENSPANT00000007450	7	0	96.341	0	0	0	0	0	0	Group I
Papio.anubis|ENSPANT00000010830	9	93.151	0	0	0	0	0	0	0	Group III
Papio.anubis|ENSPANT00000027056	1	0	0	0	0	0	93.033	0	0	Group V
Parambassis.ranga|ENSPRNT00000006445	2	0	26.855	0	0	0	0	0	0	Group I
Parambassis.ranga|ENSPRNT00000018639	2	0	31.271	0	0	0	0	0	0	Group I
Paramormyrops.kingsleyae|ENSPKIT00000021627	2	0	28.75	0	0	0	0	0	0	Group I
Paramormyrops.kingsleyae|ENSPKIT00000039910	2	0	30.097	0	0	0	0	0	0	Group I
Parus.major|ENSPMJT00000010597	12	0	41.176	0	0	0	0	0	0	Group I
Parus.major|ENSPMJT00000032884	5	0	25.869	0	0	0	0	0	0	Group I
Pavo.cristatus|ENSPSTT00000009767	2	0	42.795	0	0	0	0	0	0	Group I
Pavo.cristatus|ENSPSTT00000014560	12	0	43.772	0	0	0	0	0	0	Group I
Pavo.cristatus|ENSPSTT00000019688	8	29.801	0	0	0	0	0	0	0	Group III
Pelecanus.crispus|XM_009488720.1	12	0	43.366	0	0	0	0	0	0	Group I
Pelecanus.crispus|XM_009490819.1	8	38.217	0	0	0	0	0	0	0	Group III
Pelodiscus.sinensis|ENSPSIT00000020459	12	0	42.628	0	0	0	0	0	0	Group I
Pelusios.castaneus|ENSPCET00000006093	12	0	42.905	0	0	0	0	0	0	Group I
Pelusios.castaneus|ENSPCET00000010431	4	0	0	0	0	47.899	0	0	0	Group IV
Pelusios.castaneus|ENSPCET00000011724	8	34.826	0	0	0	0	0	0	0	Group III
Periophthalmus.magnuspinnatus|ENSPMGT00000017139	2	0	29.655	0	0	0	0	0	0	Group I
Periophthalmus.magnuspinnatus|ENSPMGT00000025452	2	0	26.46	0	0	0	0	0	0	Group I
Periophthalmus.magnuspinnatus|ENSPMGT00000026537	2	0	28.614	0	0	0	0	0	0	Group I
Perognathus.longimembris.pacificus|XM_048333069.1	1	0	0	0	0	0	75.481	0	0	Group V
Perognathus.longimembris.pacificus|XM_048334209.1	7	0	73.556	0	0	0	0	0	0	Group I
Perognathus.longimembris.pacificus|XM_048345857.1	11	63.014	0	0	0	0	0	0	0	Group III
Perognathus.longimembris.pacificus|XM_048361793.1	3	0	0	0	0	85.311	0	0	0	Group IV
Peromyscus.californicus|XM_052711833.1	1	0	0	0	0	0	73.333	0	0	Group V
Peromyscus.californicus|XM_052731157.1	11	69.406	0	0	0	0	0	0	0	Group III
Peromyscus.californicus|XM_052753793.1	10	0	0	0	0	81.383	0	0	0	Group IV
Peromyscus.californicus|XM_052755923.1	7	0	74.468	0	0	0	0	0	0	Group I
Peromyscus.leucopus|XM_028855441.2	3	0	0	0	0	79.255	0	0	0	Group IV
Peromyscus.leucopus|XM_028864322.2	7	0	75.076	0	0	0	0	0	0	Group I
Peromyscus.leucopus|XM_028867243.2	11	70.32	0	0	0	0	0	0	0	Group III
Peromyscus.leucopus|XM_037203545.1	1	0	0	0	0	0	75.481	0	0	Group V
Peromyscus.maniculatus.bairdii|ENSPEMT00000008435	1	0	0	0	0	0	75	0	0	Group V
Peromyscus.maniculatus.bairdii|ENSPEMT00000020395	7	0	74.772	0	0	0	0	0	0	Group I
Peromyscus.maniculatus.bairdii|ENSPEMT00000021920	11	69.863	0	0	0	0	0	0	0	Group III
Peromyscus.maniculatus.bairdii|ENSPEMT00000034612	3	0	0	0	0	78.191	0	0	0	Group IV
Phacochoerus.africanus|XM_047779581.1	7	0	82.675	0	0	0	0	0	0	Group I
Phacochoerus.africanus|XM_047780182.1	1	0	0	0	0	0	76.132	0	0	Group V
Phacochoerus.africanus|XM_047785677.1	9	83.333	0	0	0	0	0	0	0	Group III
Phacochoerus.africanus|XM_047786939.1	10	0	0	0	0	85.938	0	0	0	Group IV
Phaethon.lepturus|XM_010285853.1	12	0	44.051	0	0	0	0	0	0	Group I
Phaethon.lepturus|XM_010288758.1	8	36.306	0	0	0	0	0	0	0	Group III
Phalacrocorax.carbo|XM_009502426.1	8	36.943	0	0	0	0	0	0	0	Group III
Phalacrocorax.carbo|XM_009514709.1	12	0	44.051	0	0	0	0	0	0	Group I
Phascolarctos.cinereus|ENSPCIT00000011630	11	60	0	0	0	0	0	0	0	Group III
Phascolarctos.cinereus|ENSPCIT00000022427	12	0	66.565	0	0	0	0	0	0	Group I
Phascolarctos.cinereus|ENSPCIT00000040870	3	0	0	0	0	66.489	0	0	0	Group IV
Phascolarctos.cinereus|ENSPCIT00000041852	1	0	0	0	0	0	50.481	0	0	Group V
Phasianus.colchicus|ENSPCLT00000014486	12	0	43.607	0	0	0	0	0	0	Group I
Phasianus.colchicus|ENSPCLT00000017893	8	31.325	0	0	0	0	0	0	0	Group III
Phasianus.colchicus|ENSPCLT00000021975	4	0	0	0	0	38.323	0	0	0	Group IV
Phoca.vitulina|XM_032403465.1	7	0	82.675	0	0	0	0	0	0	Group I
Phoca.vitulina|XM_032420893.1	10	0	0	0	0	84.103	0	0	0	Group IV
Phoca.vitulina|XM_032431214.1	1	0	0	0	0	0	73.874	0	0	Group V
Phocoena.sinus|ENSPSNT00000001520	9	77.88	0	0	0	0	0	0	0	Group III
Phocoena.sinus|ENSPSNT00000012817	10	0	0	0	0	83.069	0	0	0	Group IV
Phocoena.sinus|ENSPSNT00000015591	1	0	0	0	0	0	79.012	0	0	Group V
Phocoena.sinus|ENSPSNT00000022197	7	0	86.018	0	0	0	0	0	0	Group I
Phodopus.roborovskii|XM_051176336.1	3	0	0	0	0	80.423	0	0	0	Group IV
Phodopus.roborovskii|XM_051181561.1	7	0	73.939	0	0	0	0	0	0	Group I
Phodopus.roborovskii|XM_051192118.1	1	0	0	0	0	0	74.038	0	0	Group V
Phodopus.roborovskii|XM_051199219.1	11	68.037	0	0	0	0	0	0	0	Group III
Phyllostomus.discolor|XM_028505216.2	9	79.803	0	0	0	0	0	0	0	Group III
Phyllostomus.discolor|XM_028525069.2	1	0	0	0	0	0	79.918	0	0	Group V
Phyllostomus.discolor|XM_028528742.2	7	0	84.498	0	0	0	0	0	0	Group I
Phyllostomus.discolor|XM_036018808.1	10	0	0	0	0	82.412	0	0	0	Group IV
Phyllostomus.hastatus|XM_045827931.1	7	0	85.106	0	0	0	0	0	0	Group I
Phyllostomus.hastatus|XM_045830101.1	10	0	0	0	0	84.021	0	0	0	Group IV
Phyllostomus.hastatus|XM_045848848.1	1	0	0	0	0	0	79.184	0	0	Group V
Phyllostomus.hastatus|XM_045851606.1	9	80.296	0	0	0	0	0	0	0	Group III
Physeter.catodon|ENSPCTT00005004427	7	0	86.626	0	0	0	0	0	0	Group I
Physeter.catodon|ENSPCTT00005006550	9	84.314	0	0	0	0	0	0	0	Group III
Physeter.catodon|ENSPCTT00005023415	10	0	0	0	0	79.894	0	0	0	Group IV
Physeter.catodon|ENSPCTT00005029772	1	0	0	0	0	0	75.72	0	0	Group V
Piliocolobus.tephrosceles|ENSPTET00000014410	7	0	96.341	0	0	0	0	0	0	Group I
Piliocolobus.tephrosceles|ENSPTET00000027084	9	95.434	0	0	0	0	0	0	0	Group III
Piliocolobus.tephrosceles|ENSPTET00000032495	1	0	0	0	0	0	93.416	0	0	Group V
Piliocolobus.tephrosceles|ENSPTET00000045735	10	0	0	0	0	97.354	0	0	0	Group IV
Pipistrellus.kuhlii|XM_036423312.2	7	0	81.763	0	0	0	0	0	0	Group I
Pipistrellus.kuhlii|XM_036443641.2	9	71.818	0	0	0	0	0	0	0	Group III
Pipistrellus.kuhlii|XM_036456427.2	10	0	0	0	0	79.293	0	0	0	Group IV
Pipistrellus.kuhlii|XM_045572425.1	1	0	0	0	0	0	71.689	0	0	Group V
Podarcis.muralis|ENSPMRT00000024005	2	0	29.658	0	0	0	0	0	0	Group I
Podiceps.cristatus|mrna.N338_02861	12	0	41.358	0	0	0	0	0	0	Group I
Poecilia.formosa|ENSPFOT00000000247	2	0	25.215	0	0	0	0	0	0	Group I
Poecilia.formosa|ENSPFOT00000007094	2	0	31.034	0	0	0	0	0	0	Group I
Poecilia.formosa|ENSPFOT00000010652	8	27.568	0	0	0	0	0	0	0	Group III
Poecilia.latipinna|ENSPLAT00000007530	2	0	31.21	0	0	0	0	0	0	Group I
Poecilia.latipinna|ENSPLAT00000025455	8	29.167	0	0	0	0	0	0	0	Group III
Poecilia.latipinna|ENSPLAT00000030721	2	0	25.215	0	0	0	0	0	0	Group I
Poecilia.mexicana|ENSPMET00000011657	2	0	31.111	0	0	0	0	0	0	Group I
Poecilia.mexicana|ENSPMET00000014508	8	24.299	0	0	0	0	0	0	0	Group III
Poecilia.mexicana|ENSPMET00000028422	2	0	25.215	0	0	0	0	0	0	Group I
Poecilia.reticulata|ENSPRET00000003259	8	28.333	0	0	0	0	0	0	0	Group III
Poecilia.reticulata|ENSPRET00000011353	2	0	31.429	0	0	0	0	0	0	Group I
Poecilia.reticulata|ENSPRET00000029581	2	0	25.788	0	0	0	0	0	0	Group I
Pogona.vitticeps|ENSPVIT00000034629	2	0	33.582	0	0	0	0	0	0	Group I
Pongo.abelii|ENSPPYT00000005515	10	0	0	0	0	98.413	0	0	0	Group IV
Pongo.abelii|ENSPPYT00000008513	1	0	0	0	0	0	95.473	0	0	Group V
Pongo.abelii|ENSPPYT00000016570	9	98.63	0	0	0	0	0	0	0	Group III
Pongo.abelii|ENSPPYT00000018623	7	0	98.171	0	0	0	0	0	0	Group I
Pongo.pygmaeus|XM_054445294.1	10	0	0	0	0	98.413	0	0	0	Group IV
Pongo.pygmaeus|XM_054452739.1	1	0	0	0	0	0	95.69	0	0	Group V
Pongo.pygmaeus|XM_054481226.1	9	98.174	0	0	0	0	0	0	0	Group III
Pongo.pygmaeus|XM_054488294.1	7	0	98.476	0	0	0	0	0	0	Group I
Prionailurus.bengalensis|XM_043560170.1	1	0	0	0	0	0	73.023	0	0	Group V
Prionailurus.bengalensis|XM_043564278.1	3	0	0	0	0	90.977	0	0	0	Group IV
Prionailurus.bengalensis|XM_043595020.1	9	85.135	0	0	0	0	0	0	0	Group III
Prionailurus.bengalensis|XM_043597007.1	7	0	85.106	0	0	0	0	0	0	Group I
Prionailurus.viverrinus|XM_047826734.1	7	0	84.802	0	0	0	0	0	0	Group I
Prionailurus.viverrinus|XM_047838484.1	1	0	0	0	0	0	72.093	0	0	Group V
Prionailurus.viverrinus|XM_047875539.1	9	84.685	0	0	0	0	0	0	0	Group III
Procavia.capensis|ENSPCAT00000003192	11	68.132	0	0	0	0	0	0	0	Group III
Procavia.capensis|ENSPCAT00000007118	1	0	0	0	0	0	70.37	0	0	Group V
Procavia.capensis|ENSPCAT00000007784	10	0	0	0	0	80.628	0	0	0	Group IV
Procavia.capensis|ENSPCAT00000011081	12	0	79.012	0	0	0	0	0	0	Group I
Prolemur.simus|ENSPSMT00000000134	1	0	0	0	0	0	78.829	0	0	Group V
Prolemur.simus|ENSPSMT00000009598	7	0	85.671	0	0	0	0	0	0	Group I
Prolemur.simus|ENSPSMT00000030591	9	81.279	0	0	0	0	0	0	0	Group III
Prolemur.simus|ENSPSMT00000039867	10	0	0	0	0	91.053	0	0	0	Group IV
Propithecus.coquereli|XM_012642877.1	9	89.498	0	0	0	0	0	0	0	Group III
Propithecus.coquereli|XM_012644797.1	7	0	85.41	0	0	0	0	0	0	Group I
Propithecus.coquereli|XM_012652710.1	10	0	0	0	0	92.105	0	0	0	Group IV
Propithecus.coquereli|XM_012660218.1	1	0	0	0	0	0	79.835	0	0	Group V
Psammomys.obesus|XM_055596846.1	11	58.716	0	0	0	0	0	0	0	Group III
Psammomys.obesus|XM_055604205.1	3	0	0	0	0	81.481	0	0	0	Group IV
Psammomys.obesus|XM_055610673.1	12	0	57.925	0	0	0	0	0	0	Group I
Psammomys.obesus|XM_055627300.1	1	0	0	0	0	0	75.238	0	0	Group V
Pseudopodoces.humilis|XM_005518079.1	2	0	25.088	0	0	0	0	0	0	Group I
Pseudopodoces.humilis|XM_005523691.1	12	0	42.32	0	0	0	0	0	0	Group I
Pseudopodoces.humilis|XM_005532024.1	4	0	0	0	0	37.419	0	0	0	Group IV
Pterocles.gutturalis|XM_010078962.1	12	0	42.581	0	0	0	0	0	0	Group I
Pterocles.gutturalis|XM_010086809.1	8	38.217	0	0	0	0	0	0	0	Group III
Pteronotus.parnellii.mesoamericanus|XM_054567890.1	7	0	83.587	0	0	0	0	0	0	Group I
Pteronotus.parnellii.mesoamericanus|XM_054576809.1	9	82.741	0	0	0	0	0	0	0	Group III
Pteronotus.parnellii.mesoamericanus|XM_054579907.1	10	0	0	0	0	83.854	0	0	0	Group IV
Pteronotus.parnellii.mesoamericanus|XM_054582820.1	1	0	0	0	0	0	80	0	0	Group V
Pteropus.alecto|XM_006906473.3	7	0	86.018	0	0	0	0	0	0	Group I
Pteropus.alecto|XM_006908188.3	9	86.765	0	0	0	0	0	0	0	Group III
Pteropus.alecto|XM_006914076.3	1	0	0	0	0	0	76.667	0	0	Group V
Pteropus.alecto|XM_025044700.1	10	0	0	0	0	84.211	0	0	0	Group IV
Pteropus.giganteus|XM_039858054.1	9	86.765	0	0	0	0	0	0	0	Group III
Pteropus.giganteus|XM_039865707.1	10	0	0	0	0	84.211	0	0	0	Group IV
Pteropus.giganteus|XM_039876930.1	7	0	86.322	0	0	0	0	0	0	Group I
Pteropus.giganteus|XM_039884615.1	1	0	0	0	0	0	77.143	0	0	Group V
Pteropus.vampyrus|ENSPVAT00000001206	1	0	0	0	0	0	67.606	0	0	Group V
Pteropus.vampyrus|ENSPVAT00000006081	9	86.275	0	0	0	0	0	0	0	Group III
Pteropus.vampyrus|ENSPVAT00000006918	7	0	86.626	0	0	0	0	0	0	Group I
Pteropus.vampyrus|ENSPVAT00000007593	10	0	0	0	0	84.211	0	0	0	Group IV
Puma.concolor|XM_025919986.1	1	0	0	0	0	0	59.389	0	0	Group V
Puma.concolor|XM_025924358.1	7	0	84.498	0	0	0	0	0	0	Group I
Puma.concolor|XM_025927021.1	10	0	0	0	0	87.5	0	0	0	Group IV
Puma.yagouaroundi|XM_040443484.1	7	0	85.106	0	0	0	0	0	0	Group I
Puma.yagouaroundi|XM_040463697.1	1	0	0	0	0	0	75.983	0	0	Group V
Puma.yagouaroundi|XM_040491725.1	10	0	0	0	0	86.932	0	0	0	Group IV
Pundamilia.nyererei|ENSPNYT00000009641	8	26.339	0	0	0	0	0	0	0	Group III
Pundamilia.nyererei|ENSPNYT00000009947	2	0	27.243	0	0	0	0	0	0	Group I
Pundamilia.nyererei|ENSPNYT00000022506	2	0	31.034	0	0	0	0	0	0	Group I
Pygocentrus.nattereri|ENSPNAT00000020010	8	28.431	0	0	0	0	0	0	0	Group III
Pygocentrus.nattereri|ENSPNAT00000036543	2	0	26.97	0	0	0	0	0	0	Group I
Pygoscelis.adeliae|XM_009318495.1	12	0	43.675	0	0	0	0	0	0	Group I
Pygoscelis.adeliae|XM_009333989.1	8	36.943	0	0	0	0	0	0	0	Group III
Python.bivittatus|XM_025165168.1	4	0	0	0	0	31.737	0	0	0	Group IV
Python.bivittatus|XM_025166605.1	2	0	31.437	0	0	0	0	0	0	Group I
Python.bivittatus|XM_025171973.1	8	0	0	0	0	0	27.358	0	0	Group V
Rangifer.tarandus|nbis-mrna-19247	10	0	0	0	0	79.429	0	0	0	Group IV
Rangifer.tarandus|nbis-mrna-24018	1	0	0	0	0	0	78.189	0	0	Group V
Rangifer.tarandus|nbis-mrna-25426	7	0	85.106	0	0	0	0	0	0	Group I
Rangifer.tarandus|nbis-mrna-4079	9	82.828	0	0	0	0	0	0	0	Group III
Rattus.norvegicus|ENSRNOT00000004363	3	0	0	0	0	79.365	0	0	0	Group IV
Rattus.norvegicus|ENSRNOT00000005898	12	0	66.369	0	0	0	0	0	0	Group I
Rattus.norvegicus|ENSRNOT00000012831	11	59.361	0	0	0	0	0	0	0	Group III
Rattus.norvegicus|ENSRNOT00000025950	1	0	0	0	0	0	72.772	0	0	Group V
Rattus.rattus|XM_032895059.1	1	0	0	0	0	0	73.869	0	0	Group V
Rattus.rattus|XM_032898270.1	11	58.904	0	0	0	0	0	0	0	Group III
Rattus.rattus|XM_032908982.1	3	0	0	0	0	78.836	0	0	0	Group IV
Rattus.rattus|XM_032914397.1	12	0	66.369	0	0	0	0	0	0	Group I
Rhinolophus.ferrumequinum|ENSRFET00010005353	9	79.018	0	0	0	0	0	0	0	Group III
Rhinolophus.ferrumequinum|ENSRFET00010015113	10	0	0	0	0	81.443	0	0	0	Group IV
Rhinolophus.ferrumequinum|ENSRFET00010030118	7	0	81.763	0	0	0	0	0	0	Group I
Rhinolophus.ferrumequinum|ENSRFET00010031012	1	0	0	0	0	0	74.429	0	0	Group V
Rhinopithecus.bieti|ENSRBIT00000027417	7	0	96.037	0	0	0	0	0	0	Group I
Rhinopithecus.bieti|ENSRBIT00000056429	9	94.521	0	0	0	0	0	0	0	Group III
Rhinopithecus.bieti|ENSRBIT00000067667	1	0	0	0	0	0	93.443	0	0	Group V
Rhinopithecus.roxellana|ENSRROT00000035684	7	0	96.037	0	0	0	0	0	0	Group I
Rhinopithecus.roxellana|ENSRROT00000064069	9	94.064	0	0	0	0	0	0	0	Group III
Rhinopithecus.roxellana|ENSRROT00000068305	1	0	0	0	0	0	93.061	0	0	Group V
Rousettus.aegyptiacus|XM_016148996.2	9	85.294	0	0	0	0	0	0	0	Group III
Rousettus.aegyptiacus|XM_016167057.2	7	0	86.626	0	0	0	0	0	0	Group I
Rousettus.aegyptiacus|XM_036225847.1	1	0	0	0	0	0	65.992	0	0	Group V
Rousettus.aegyptiacus|XM_036235928.1	10	0	0	0	0	85.263	0	0	0	Group IV
Saimiri.boliviensis.boliviensis|ENSSBOT00000030356	10	0	0	0	0	95.767	0	0	0	Group IV
Saimiri.boliviensis.boliviensis|ENSSBOT00000034373	7	0	92.988	0	0	0	0	0	0	Group I
Saimiri.boliviensis.boliviensis|ENSSBOT00000052922	9	94.521	0	0	0	0	0	0	0	Group III
Saimiri.boliviensis.boliviensis|ENSSBOT00000056061	1	0	0	0	0	0	88.066	0	0	Group V
Salarias.fasciatus|ENSSFAT00005011012	8	30.328	0	0	0	0	0	0	0	Group III
Salvator.merianae|ENSSMRT00000001823	2	0	29.043	0	0	0	0	0	0	Group I
Sander.lucioperca|ENSSLUT00000005019	2	0	29.412	0	0	0	0	0	0	Group I
Sander.lucioperca|ENSSLUT00000045502	8	25.503	0	0	0	0	0	0	0	Group III
Sapajus.apella|XM_032243092.1	1	0	0	0	0	0	89.712	0	0	Group V
Sapajus.apella|XM_032259541.1	7	0	92.073	0	0	0	0	0	0	Group I
Sapajus.apella|XM_032260026.1	9	94.977	0	0	0	0	0	0	0	Group III
Sapajus.apella|XM_032290688.1	10	0	0	0	0	97.884	0	0	0	Group IV
Sarcophilus.harrisii|ENSSHAT00000005590	11	51.415	0	0	0	0	0	0	0	Group III
Sarcophilus.harrisii|ENSSHAT00000022421	7	0	67.173	0	0	0	0	0	0	Group I
Sarcophilus.harrisii|ENSSHAT00000053063	3	0	0	0	0	67.429	0	0	0	Group IV
Sciurus.vulgaris|ENSSVLT00005010501	10	0	0	0	0	87.895	0	0	0	Group IV
Sciurus.vulgaris|ENSSVLT00005020319	11	64.458	0	0	0	0	0	0	0	Group III
Sciurus.vulgaris|ENSSVLT00005029566	7	0	80.793	0	0	0	0	0	0	Group I
Sciurus.vulgaris|ENSSVLT00005030297	1	0	0	0	0	0	79.424	0	0	Group V
Scleropages.formosus|ENSSFOT00015012417	8	33.088	0	0	0	0	0	0	0	Group III
Scleropages.formosus|ENSSFOT00015027332	2	0	30.128	0	0	0	0	0	0	Group I
Scophthalmus.maximus|ENSSMAT00000004385	2	0	32.95	0	0	0	0	0	0	Group I
Scophthalmus.maximus|ENSSMAT00000020597	8	25.641	0	0	0	0	0	0	0	Group III
Serinus.canaria|ENSSCAT00000002176	12	0	38.679	0	0	0	0	0	0	Group I
Seriola.dumerili|ENSSDUT00000026503	8	23.267	0	0	0	0	0	0	0	Group III
Seriola.dumerili|ENSSDUT00000028345	2	0	29.012	0	0	0	0	0	0	Group I
Seriola.dumerili|ENSSDUT00000033604	8	28.221	0	0	0	0	0	0	0	Group III
Seriola.lalandi.dorsalis|ENSSLDT00000007234	2	0	28.254	0	0	0	0	0	0	Group I
Seriola.lalandi.dorsalis|ENSSLDT00000007974	8	25.11	0	0	0	0	0	0	0	Group III
Seriola.lalandi.dorsalis|ENSSLDT00000017635	8	23.267	0	0	0	0	0	0	0	Group III
Sorex.araneus|ENSSART00000002083	12	0	67.893	0	0	0	0	0	0	Group I
Sorex.araneus|ENSSART00000013372	10	0	0	0	0	78.488	0	0	0	Group IV
Sorex.cinereus|XM_056107982.1	12	0	69.605	0	0	0	0	0	0	Group I
Sorex.cinereus|XM_056114319.1	8	50.704	0	0	0	0	0	0	0	Group III
Sorex.cinereus|XM_056120280.1	3	0	0	0	0	78.035	0	0	0	Group IV
Sorex.cinereus|XM_056138796.1	1	0	0	0	0	0	69.444	0	0	Group V
Sparus.aurata|ENSSAUT00010028860	2	0	30.547	0	0	0	0	0	0	Group I
Sparus.aurata|ENSSAUT00010072518	2	0	26.426	0	0	0	0	0	0	Group I
Spermophilus.dauricus|ENSSDAT00000006947	10	0	0	0	0	87.701	0	0	0	Group IV
Spermophilus.dauricus|ENSSDAT00000009946	1	0	0	0	0	0	81.385	0	0	Group V
Spermophilus.dauricus|ENSSDAT00000017132	7	0	77.439	0	0	0	0	0	0	Group I
Spermophilus.dauricus|ENSSDAT00000017154	12	0	81.545	0	0	0	0	0	0	Group I
Spermophilus.dauricus|ENSSDAT00000031430	11	62.136	0	0	0	0	0	0	0	Group III
Sphaeramia.orbicularis|ENSSORT00005043442	8	26.347	0	0	0	0	0	0	0	Group III
Sphaeramia.orbicularis|ENSSORT00005044527	2	0	26.205	0	0	0	0	0	0	Group I
Sphenodon.punctatus|ENSSPUT00000026863	12	0	39.542	0	0	0	0	0	0	Group I
Stachyris.ruficeps|ENSCRFT00000000665	4	0	0	0	0	39.873	0	0	0	Group IV
Stachyris.ruficeps|ENSCRFT00000021141	12	0	40.532	0	0	0	0	0	0	Group I
Stegastes.partitus|ENSSPAT00000006036	2	0	29.74	0	0	0	0	0	0	Group I
Stegastes.partitus|ENSSPAT00000010826	2	0	27.184	0	0	0	0	0	0	Group I
Stegastes.partitus|ENSSPAT00000011956	2	0	28.528	0	0	0	0	0	0	Group I
Strigops.habroptila|ENSSHBT00005017617	8	34.807	0	0	0	0	0	0	0	Group III
Strigops.habroptila|ENSSHBT00005021962	4	0	0	0	0	36.81	0	0	0	Group IV
Strigops.habroptila|ENSSHBT00005025601	12	0	44.277	0	0	0	0	0	0	Group I
Strix.occidentalis.caurina|ENSSOCT00000004424	12	0	42.671	0	0	0	0	0	0	Group I
Strix.occidentalis.caurina|ENSSOCT00000021876	4	0	0	0	0	36.538	0	0	0	Group IV
Struthio.camelus.australis|ENSSCUT00000004674	8	42.342	0	0	0	0	0	0	0	Group III
Struthio.camelus.australis|ENSSCUT00000022720	12	0	43.771	0	0	0	0	0	0	Group I
Sturnira.hondurensis|XM_037030266.1	10	0	0	0	0	80.102	0	0	0	Group IV
Sturnira.hondurensis|XM_037041945.1	7	0	82.727	0	0	0	0	0	0	Group I
Sturnira.hondurensis|XM_037046644.1	9	74.257	0	0	0	0	0	0	0	Group III
Suncus.etruscus|XM_049775419.1	7	0	74.462	0	0	0	0	0	0	Group I
Suncus.etruscus|XM_049784091.1	10	0	0	0	0	76.804	0	0	0	Group IV
Suncus.etruscus|XM_049785955.1	11	54.054	0	0	0	0	0	0	0	Group III
Suncus.etruscus|XM_049788139.1	1	0	0	0	0	0	70	0	0	Group V
Suricata.suricatta|ENSSSUT00005014927	9	81.532	0	0	0	0	0	0	0	Group III
Suricata.suricatta|ENSSSUT00005019539	7	0	83.283	0	0	0	0	0	0	Group I
Suricata.suricatta|ENSSSUT00005020742	10	0	0	0	0	87.113	0	0	0	Group IV
Suricata.suricatta|ENSSSUT00005039692	1	0	0	0	0	0	70.37	0	0	Group V
Sus.scrofa|ENSSSCT00000012840	9	83.333	0	0	0	0	0	0	0	Group III
Sus.scrofa|ENSSSCT00000037637	7	0	82.675	0	0	0	0	0	0	Group I
Sus.scrofa|ENSSSCT00000039070	1	0	0	0	0	0	75.309	0	0	Group V
Sus.scrofa|ENSSSCT00000047550	10	0	0	0	0	85.417	0	0	0	Group IV
Symphalangus.syndactylus|XM_055246850.1	3	0	0	0	0	99.275	0	0	0	Group IV
Symphalangus.syndactylus|XM_055246907.1	3	0	0	0	0	99.275	0	0	0	Group IV
Symphalangus.syndactylus|XM_055285429.1	7	0	96.646	0	0	0	0	0	0	Group I
Symphalangus.syndactylus|XM_055298320.1	1	0	0	0	0	0	98.34	0	0	Group V
Tachyglossus.aculeatus|XM_038749781.1	11	47.534	0	0	0	0	0	0	0	Group III
Tachyglossus.aculeatus|XM_038753266.1	4	0	0	0	0	52.326	0	0	0	Group IV
Tachyglossus.aculeatus|XM_038762351.1	1	0	0	0	0	0	47.027	0	0	Group V
Tachyglossus.aculeatus|XM_038771682.1	12	0	63.746	0	0	0	0	0	0	Group I
Taeniopygia.guttata|ENSTGUT00000000214	12	0	41.325	0	0	0	0	0	0	Group I
Taeniopygia.guttata|ENSTGUT00000045223	4	0	0	0	0	40.816	0	0	0	Group IV
Takifugu.flavidus|XM_057033201.1	2	0	27.875	0	0	0	0	0	0	Group I
Takifugu.flavidus|XM_057042823.1	2	0	25.634	0	0	0	0	0	0	Group I
Takifugu.flavidus|XM_057057970.1	8	25.806	0	0	0	0	0	0	0	Group III
Takifugu.rubripes|ENSTRUT00000022959	2	0	26.124	0	0	0	0	0	0	Group I
Takifugu.rubripes|ENSTRUT00000053993	2	0	28.571	0	0	0	0	0	0	Group I
Takifugu.rubripes|ENSTRUT00000054738	8	26.344	0	0	0	0	0	0	0	Group III
Talpa.occidentalis|XM_037499556.2	7	0	77.812	0	0	0	0	0	0	Group I
Talpa.occidentalis|XM_037508071.1	1	0	0	0	0	0	75.314	0	0	Group V
Talpa.occidentalis|XM_037515444.2	10	0	0	0	0	81.771	0	0	0	Group IV
Talpa.occidentalis|XM_037524704.1	11	63.636	0	0	0	0	0	0	0	Group III
Tauraco.erythrolophus|XM_009978462.1	8	36.306	0	0	0	0	0	0	0	Group III
Tauraco.erythrolophus|XM_009989983.1	12	0	43.548	0	0	0	0	0	0	Group I
Terrapene.carolina.triunguis|ENSTMTT00000021536	12	0	42.568	0	0	0	0	0	0	Group I
Theropithecus.gelada|ENSTGET00000002631	9	93.607	0	0	0	0	0	0	0	Group III
Theropithecus.gelada|ENSTGET00000013081	7	0	96.341	0	0	0	0	0	0	Group I
Theropithecus.gelada|ENSTGET00000020632	10	0	0	0	0	97.354	0	0	0	Group IV
Theropithecus.gelada|ENSTGET00000021855	1	0	0	0	0	0	92.181	0	0	Group V
Tinamus.guttatus|XM_010225716.1	12	0	44.371	0	0	0	0	0	0	Group I
Tinamus.guttatus|XM_010228661.1	8	37.017	0	0	0	0	0	0	0	Group III
Trachypithecus.francoisi|XM_033180426.1	7	0	96.037	0	0	0	0	0	0	Group I
Trachypithecus.francoisi|XM_033202913.1	9	94.977	0	0	0	0	0	0	0	Group III
Trachypithecus.francoisi|XM_033218001.1	1	0	0	0	0	0	91.892	0	0	Group V
Trachypithecus.francoisi|XM_033221678.1	10	0	0	0	0	96.296	0	0	0	Group IV
Trichechus.manatus|XM_004371248.1	7	0	84.802	0	0	0	0	0	0	Group I
Trichechus.manatus|XM_004379920.2	10	0	0	0	0	87.368	0	0	0	Group IV
Trichechus.manatus|XM_004386620.2	1	0	0	0	0	0	75.309	0	0	Group V
Trichechus.manatus|XM_023733857.1	9	78.505	0	0	0	0	0	0	0	Group III
Trichosurus.vulpecula|XM_036739584.1	1	0	0	0	0	0	55.122	0	0	Group V
Trichosurus.vulpecula|XM_036749739.1	7	0	67.477	0	0	0	0	0	0	Group I
Trichosurus.vulpecula|XM_036757933.1	11	60.563	0	0	0	0	0	0	0	Group III
Trichosurus.vulpecula|XM_036758415.1	3	0	0	0	0	66.477	0	0	0	Group IV
Tupaia.belangeri.chinensis|XM_006165612.3	10	0	0	0	0	90.155	0	0	0	Group IV
Tupaia.belangeri.chinensis|XM_027766166.1	9	81.683	0	0	0	0	0	0	0	Group III
Tupaia.belangeri.chinensis|XM_027766963.1	12	0	84	0	0	0	0	0	0	Group I
Tupaia.belangeri.chinensis|XM_027771676.1	1	0	0	0	0	0	78.095	0	0	Group V
Tupaia.belangeri|ENSTBET00000002497	11	79.167	0	0	0	0	0	0	0	Group III
Tupaia.belangeri|ENSTBET00000003885	10	0	0	0	0	92.529	0	0	0	Group IV
Tupaia.belangeri|ENSTBET00000006377	1	0	0	0	0	0	88.119	0	0	Group V
Tupaia.belangeri|ENSTBET00000009324	7	0	82.675	0	0	0	0	0	0	Group I
Tursiops.truncatus|ENSTTRT00000005893	7	0	87.578	0	0	0	0	0	0	Group I
Tursiops.truncatus|ENSTTRT00000007153	3	0	0	0	0	53.333	0	0	0	Group IV
Tursiops.truncatus|ENSTTRT00000009287	9	79.186	0	0	0	0	0	0	0	Group III
Tyto.alba|XM_009968922.3	12	0	45.161	0	0	0	0	0	0	Group I
Tyto.alba|XM_042796586.1	4	0	0	0	0	39.103	0	0	0	Group IV
Tyto.alba|XM_042797051.1	8	37.85	0	0	0	0	0	0	0	Group III
Tyto.alba|XM_042808071.1	2	0	25.352	0	0	0	0	0	0	Group I
Tyto.alba|XM_042808228.1	2	0	25.352	0	0	0	0	0	0	Group I
Urocitellus.parryii|ENSUPAT00010000539	11	62.439	0	0	0	0	0	0	0	Group III
Urocitellus.parryii|ENSUPAT00010008209	7	0	76.829	0	0	0	0	0	0	Group I
Urocitellus.parryii|ENSUPAT00010016984	1	0	0	0	0	0	83.478	0	0	Group V
Urocitellus.parryii|ENSUPAT00010022890	10	0	0	0	0	87.701	0	0	0	Group IV
Ursus.americanus|ENSUAMT00000012814	9	85.586	0	0	0	0	0	0	0	Group III
Ursus.americanus|ENSUAMT00000014088	1	0	0	0	0	0	73.967	0	0	Group V
Ursus.americanus|ENSUAMT00000016080	7	0	81.459	0	0	0	0	0	0	Group I
Ursus.americanus|ENSUAMT00000038864	10	0	0	0	0	86.842	0	0	0	Group IV
Ursus.arctos|XM_026500262.4	10	0	0	0	0	86.842	0	0	0	Group IV
Ursus.arctos|XM_026510662.4	7	0	81.155	0	0	0	0	0	0	Group I
Ursus.arctos|XM_026515705.3	1	0	0	0	0	0	74.486	0	0	Group V
Ursus.arctos|XM_057316106.1	9	85.586	0	0	0	0	0	0	0	Group III
Ursus.maritimus|ENSUMAT00000000706	7	0	81.155	0	0	0	0	0	0	Group I
Ursus.maritimus|ENSUMAT00000017651	1	0	0	0	0	0	74.486	0	0	Group V
Ursus.maritimus|ENSUMAT00000018037	9	88.235	0	0	0	0	0	0	0	Group III
Ursus.thibetanus.thibetanus|ENSUTTT00000018051	7	0	80.851	0	0	0	0	0	0	Group I
Ursus.thibetanus.thibetanus|ENSUTTT00000026210	1	0	0	0	0	0	74.38	0	0	Group V
Vicugna.pacos|ENSVPAT00000001732	7	0	77.812	0	0	0	0	0	0	Group I
Vicugna.pacos|ENSVPAT00000007310	10	0	0	0	0	85.34	0	0	0	Group IV
Vicugna.pacos|ENSVPAT00000008761	9	86.061	0	0	0	0	0	0	0	Group III
Vombatus.ursinus|ENSVURT00010006081	7	0	68.085	0	0	0	0	0	0	Group I
Vombatus.ursinus|ENSVURT00010012445	1	0	0	0	0	0	51.707	0	0	Group V
Vombatus.ursinus|ENSVURT00010012641	1	0	0	0	0	0	51.707	0	0	Group V
Vombatus.ursinus|ENSVURT00010024690	11	59.633	0	0	0	0	0	0	0	Group III
Vombatus.ursinus|ENSVURT00010035232	3	0	0	0	0	68	0	0	0	Group IV
Vulpes.lagopus|XM_041731925.1	9	83.333	0	0	0	0	0	0	0	Group III
Vulpes.lagopus|XM_041746801.1	1	0	0	0	0	0	71.3	0	0	Group V
Vulpes.lagopus|XM_041747193.1	7	0	83.891	0	0	0	0	0	0	Group I
Vulpes.lagopus|XM_041756189.1	10	0	0	0	0	84.817	0	0	0	Group IV
Vulpes.vulpes|ENSVVUT00000007069	7	0	84.195	0	0	0	0	0	0	Group I
Vulpes.vulpes|ENSVVUT00000039785	10	0	0	0	0	84.293	0	0	0	Group IV
Vulpes.vulpes|ENSVVUT00000041249	9	85.5	0	0	0	0	0	0	0	Group III
Vulpes.vulpes|ENSVVUT00000047602	1	0	0	0	0	0	70.852	0	0	Group V
Xenopus.tropicalis|ENSXETT00000119870	2	0	30.408	0	0	0	0	0	0	Group I
Xiphophorus.couchianus|ENSXCOT00000001925	2	0	27.523	0	0	0	0	0	0	Group I
Xiphophorus.couchianus|ENSXCOT00000013880	2	0	26.254	0	0	0	0	0	0	Group I
Xiphophorus.maculatus|ENSXMAT00000000472	2	0	30.861	0	0	0	0	0	0	Group I
Xiphophorus.maculatus|ENSXMAT00000010397	2	0	25.36	0	0	0	0	0	0	Group I
Xiphophorus.maculatus|ENSXMAT00000014295	2	0	26.994	0	0	0	0	0	0	Group I
Zalophus.californianus|ENSZCAT00015001318	7	0	82.371	0	0	0	0	0	0	Group I
Zalophus.californianus|ENSZCAT00015021390	1	0	0	0	0	0	74.074	0	0	Group V
Zalophus.californianus|ENSZCAT00015024995	9	85.135	0	0	0	0	0	0	0	Group III
Zonotrichia.albicollis|ENSZALT00000023106	12	0	41	0	0	0	0	0	0	Group I
Zosterops.lateralis.melanops|ENSZLMT00000000064	12	0	39.939	0	0	0	0	0	0	Group I

## Sheet: IL-12Rs
node	cluster	IL12RB2	IL23R	IL27RA	IL12RB1	IL6ST	IL31RA	IL7R	Group
Acanthisitta.chloris|XM_009075001.1	7	34.752	27.303	24.155	0	0	0	0	Group V
Acanthisitta.chloris|XM_009076130.1	4	0	0	0	27.959	0	0	0	Group I
Acanthisitta.chloris|XM_009084483.1	4	0	28.137	0	0	50.205	0	0	Group III
Accipiter.nisus|ENSANIT00000008156	7	34.443	0	27.991	0	0	0	0	Group V
Accipiter.nisus|ENSANIT00000008177	1	0	31.646	0	0	0	0	0	Group IV
Acinonyx.jubatus|XM_015083378.3	3	0	81.171	0	0	0	0	0	Group IV
Acinonyx.jubatus|XM_027038353.2	5	0	0	0	68.615	0	0	0	Group I
Acinonyx.jubatus|XM_027050024.2	6	0	0	77.673	0	0	0	0	Group II
Acinonyx.jubatus|XM_053214205.1	2	77.726	0	29.019	0	0	0	0	Group V
Acomys.russatus|XM_051151492.1	2	64.01	0	24.918	0	0	0	0	Group V
Acomys.russatus|XM_051152235.1	3	0	67.619	0	0	0	0	0	Group IV
Acomys.russatus|XM_051168690.1	6	0	0	62.314	0	0	0	0	Group II
Acomys.russatus|XM_051169827.1	5	0	0	0	52.879	0	0	0	Group I
Ailuropoda.melanoleuca|ENSAMET00000003988	7	27.34	0	0	0	89.989	29.947	0	Group III
Ailuropoda.melanoleuca|ENSAMET00000005047	3	0	82.437	0	0	0	0	0	Group IV
Ailuropoda.melanoleuca|ENSAMET00000012068	5	0	0	0	69.305	0	0	0	Group I
Ailuropoda.melanoleuca|ENSAMET00000042346	6	0	0	79.21	0	0	0	0	Group II
Ailuropoda.melanoleuca|ENSAMET00000050041	2	73.487	0	0	0	0	0	0	Group V
Ailuropoda.melanoleuca|XM_002921946.4	3	0	82.437	0	0	0	0	0	Group IV
Ailuropoda.melanoleuca|XM_011227236.3	6	0	0	78.226	0	0	0	0	Group II
Ailuropoda.melanoleuca|XM_011234481.3	7	27.34	0	0	0	89.989	29.947	0	Group III
Ailuropoda.melanoleuca|XM_034653652.1	2	73.487	0	0	0	0	0	0	Group V
Ailuropoda.melanoleuca|XM_034658058.1	5	0	0	0	69.256	0	0	0	Group I
Alligator.sinensis|XM_006021248.3	7	27.071	0	0	0	59.935	29.256	0	Group III
Alligator.sinensis|XM_006031268.3	7	36.628	26.235	24.689	0	0	0	0	Group V
Alligator.sinensis|XM_025203907.1	4	0	0	29.967	0	0	0	0	Group II
Alligator.sinensis|XM_025212882.1	1	0	42.857	0	0	0	0	0	Group IV
Alligator.sinensis|XM_025215591.1	4	0	0	0	20.677	0	0	0	Group I
Amazona.collaria|ENSACOT00000001962	4	0	0	24.411	0	0	0	0	Group III
Amazona.collaria|ENSACOT00000008921	1	0	32.149	0	0	0	0	0	Group IV
Amazona.collaria|ENSACOT00000008959	7	37.397	0	0	0	0	0	0	Group V
Amazona.collaria|ENSACOT00000015621	7	25.825	0	0	0	59.828	0	0	Group III
Amphilophus.citrinellus|ENSACIT00000014369	4	0	0	21.415	0	35.931	0	0	Group III
Amphiprion.ocellaris|ENSAOCT00000030167	4	0	0	0	29.286	0	0	0	Group I
Amphiprion.ocellaris|ENSAOCT00000033448	4	0	0	0	23.542	0	0	0	Group I
Amphiprion.percula|ENSAPET00000003176	4	0	0	0	22.906	0	0	0	Group I
Amphiprion.percula|ENSAPET00000012219	4	0	0	24.302	0	0	0	0	Group II
Anabas.testudineus|ENSATET00000021574	4	0	0	0	25.17	0	0	0	Group I
Anas.platyrhynchos.platyrhynchos|ENSAPLT00000012487	7	0	27.476	0	0	59.679	28.501	0	Group III
Anas.platyrhynchos.platyrhynchos|ENSAPLT00000024173	4	0	0	0	21.464	0	0	0	Group I
Anas.platyrhynchos.platyrhynchos|ENSAPLT00000032966	7	33.995	29.299	24.386	0	0	0	0	Group V
Anas.platyrhynchos.platyrhynchos|ENSAPLT00000042834	1	0	34.091	0	0	0	0	0	Group IV
Anas.platyrhynchos|ENSAPLT00020005269	7	0	27.476	0	0	59.679	28.501	0	Group III
Anas.platyrhynchos|ENSAPLT00020007116	4	0	0	0	21.298	0	0	0	Group I
Anas.platyrhynchos|ENSAPLT00020018716	4	0	0	0	27.812	0	0	0	Group I
Anas.platyrhynchos|ENSAPLT00020023070	4	0	0	0	29.097	0	0	0	Group I
Anas.platyrhynchos|ENSAPLT00020027466	1	0	31.743	0	0	0	0	0	Group IV
Anas.platyrhynchos|ENSAPLT00020027470	7	30.252	0	0	0	0	0	0	Group V
Anas.zonorhyncha|ENSAZOT00000001673	7	0	27.476	0	0	59.786	28.501	0	Group III
Anas.zonorhyncha|ENSAZOT00000003823	4	0	0	0	21.464	0	0	0	Group I
Anas.zonorhyncha|ENSAZOT00000017246	4	0	33.113	0	0	0	0	0	Group IV
Anas.zonorhyncha|ENSAZOT00000021216	7	34.112	29.299	24.386	0	0	0	0	Group V
Anas.zonorhyncha|ENSAZOT00000021344	1	0	31.137	0	0	0	0	0	Group IV
Anolis.carolinensis|ENSACAT00000015686	4	0	0	31.719	0	0	0	0	Group II
Anolis.carolinensis|ENSACAT00000027063	1	0	38.851	0	0	0	0	0	Group IV
Anolis.carolinensis|ENSACAT00000053938	1	0	32.975	0	0	0	0	0	Group IV
Anser.brachyrhynchus|ENSABRT00000029561	7	34.109	31.908	24.301	0	0	0	0	Group V
Anser.brachyrhynchus|ENSABRT00000029588	4	0	37.436	0	0	0	0	0	Group IV
Anser.brachyrhynchus|ENSABRT00000035229	7	0	25.879	0	0	60.108	0	0	Group III
Anser.cygnoides|ENSACDT00005006768	4	0	0	0	20.996	0	0	0	Group I
Anser.cygnoides|ENSACDT00005013533	7	0	25.879	0	0	60.108	0	0	Group III
Anser.cygnoides|ENSACDT00005024604	4	0	0	0	30.125	0	0	0	Group I
Anser.cygnoides|ENSACDT00005025924	7	33.179	31.908	24.301	0	0	0	0	Group V
Anser.cygnoides|ENSACDT00005025941	4	0	34.528	0	0	0	0	0	Group IV
Antechinus.flavipes|XM_051971684.1	5	0	0	44.089	0	0	0	0	Group II
Antechinus.flavipes|XM_051972371.1	4	0	0	0	36.347	0	0	0	Group I
Antechinus.flavipes|XM_051996845.1	7	48.41	0	25.78	0	0	0	0	Group V
Antechinus.flavipes|XM_051996846.1	1	0	60.769	0	0	0	0	0	Group IV
Antrostomus.carolinensis|XM_029084651.1	4	0	0	0	29.101	0	0	0	Group I
Antrostomus.carolinensis|XM_029086002.1	4	34.323	28.387	0	0	0	0	0	Group V
Antrostomus.carolinensis|XM_029086577.1	4	0	0	0	19.427	0	0	0	Group I
Aotus.nancymaae|ENSANAT00000023510	5	0	0	0	77.463	0	0	0	Group I
Aotus.nancymaae|ENSANAT00000040084	6	0	0	91.667	0	0	0	0	Group II
Aotus.nancymaae|ENSANAT00000049345	2	91.763	0	25.549	0	0	0	0	Group V
Aotus.nancymaae|ENSANAT00000056255	3	0	83.175	0	0	0	0	0	Group IV
Apaloderma.vittatum|XM_009871303.1	7	35.901	27.244	24.298	0	0	0	0	Group V
Apaloderma.vittatum|XM_009877125.1	4	0	27.019	0	0	53.395	0	0	Group III
Apodemus.sylvaticus|XM_052159287.1	7	27.736	0	0	0	77.802	29.505	0	Group III
Apodemus.sylvaticus|XM_052162393.1	5	0	0	0	52.09	0	0	0	Group I
Apodemus.sylvaticus|XM_052166532.1	6	0	0	63.166	0	0	0	0	Group II
Apodemus.sylvaticus|XM_052173862.1	2	65.034	25.788	24.109	0	0	0	0	Group V
Apodemus.sylvaticus|XM_052173865.1	3	0	70.645	0	0	0	0	0	Group IV
Aptenodytes.forsteri|XM_009272520.1	7	26.387	27.76	0	0	60.944	0	0	Group III
Aptenodytes.forsteri|XM_019470259.1	4	0	0	0	20.534	0	0	0	Group I
Aptenodytes.forsteri|XM_019471910.1	1	0	35.913	0	0	0	0	0	Group IV
Aptenodytes.forsteri|XM_019471916.1	7	37.139	33.333	23.875	0	0	0	0	Group V
Apteryx.haastii|ENSAHAT00000008102	1	0	31.695	0	0	0	0	0	Group IV
Apteryx.haastii|ENSAHAT00000008173	7	37.895	31.27	25.62	0	0	0	0	Group V
Apteryx.owenii|ENSAOWT00000016253	4	0	0	23.913	0	29.04	0	0	Group III
Apteryx.owenii|ENSAOWT00000022893	1	0	31.588	0	0	0	0	0	Group IV
Apteryx.owenii|ENSAOWT00000022949	7	38.045	30.945	25.62	0	0	0	0	Group V
Apteryx.rowi|ENSARWT00000015602	4	0	0	23.913	0	0	0	0	Group III
Apteryx.rowi|ENSARWT00000018970	7	38.531	30.592	26.166	0	0	0	0	Group V
Apteryx.rowi|ENSARWT00000018971	1	0	37.052	0	0	0	0	0	Group IV
Aquila.chrysaetos.chrysaetos|ENSACCT00020017598	1	0	31.405	0	0	0	0	0	Group IV
Aquila.chrysaetos.chrysaetos|ENSACCT00020017699	7	33.839	33.641	26.786	0	0	0	0	Group V
Aquila.chrysaetos.chrysaetos|ENSACCT00020021605	7	26.009	26.837	0	0	59.936	0	0	Group III
Artibeus.jamaicensis|XM_037142018.2	5	0	0	0	65.706	0	0	0	Group I
Artibeus.jamaicensis|XM_037145152.2	4	0	0	0	25.26	0	59.834	0	Group III
Artibeus.jamaicensis|XM_037145806.2	6	0	0	75.235	0	0	0	0	Group II
Artibeus.jamaicensis|XM_053655489.1	2	75.406	23.692	0	0	0	0	0	Group V
Artibeus.jamaicensis|XM_053655491.1	3	0	79.14	0	0	0	0	0	Group IV
Arvicanthis.niloticus|XM_034511174.1	3	0	70.206	0	0	0	0	0	Group IV
Arvicanthis.niloticus|XM_034512296.1	2	65.108	0	23.979	0	0	0	0	Group V
Arvicanthis.niloticus|XM_034520839.1	5	0	0	0	53.073	0	0	0	Group I
Arvicanthis.niloticus|XM_034523009.1	5	0	0	62.963	0	0	0	0	Group II
Arvicola.amphibius|XM_038312843.1	6	0	0	63.636	0	0	0	0	Group II
Arvicola.amphibius|XM_038320654.1	2	64.925	25.526	24.377	0	0	0	0	Group V
Arvicola.amphibius|XM_038321260.1	7	26.577	0	21.353	0	78.02	0	0	Group III
Arvicola.amphibius|XM_038323864.1	4	0	0	0	22.091	0	60.792	0	Group III
Arvicola.amphibius|XM_042054537.1	3	0	67.091	0	0	0	0	0	Group IV
Arvicola.amphibius|XM_042055026.1	5	0	0	0	52.755	0	0	0	Group I
Astatotilapia.calliptera|ENSACLT00000008898	4	0	26.493	0	0	0	0	0	Group V
Astyanax.mexicanus|ENSAMXT00000011789	7	27.011	0	0	0	0	0	0	Group V
Astyanax.mexicanus|ENSAMXT00000042165	4	0	0	0	22.34	0	0	0	Group I
Athene.cunicularia|ENSACUT00000005915	7	37.436	33.778	0	0	0	0	0	Group V
Athene.cunicularia|ENSACUT00000005927	1	0	29.217	0	0	0	0	0	Group IV
Athene.cunicularia|ENSACUT00000018519	4	0	0	0	27.491	0	0	0	Group I
Athene.cunicularia|ENSACUT00000020783	7	26.687	0	0	0	59.721	0	0	Group III
Balaenoptera.musculus|ENSBMST00010006380	3	0	83.043	0	0	0	0	0	Group IV
Balaenoptera.musculus|ENSBMST00010006756	2	79.814	0	28.571	0	0	0	0	Group V
Balaenoptera.musculus|ENSBMST00010007213	5	0	0	0	72.079	0	0	0	Group I
Balaenoptera.musculus|ENSBMST00010017310	6	0	0	77.833	0	0	0	0	Group II
Balearica.regulorum|XM_010303564.1	4	34.234	27.393	0	0	0	0	0	Group V
Balearica.regulorum|XM_010305166.1	7	0	25.545	0	0	59.362	0	0	Group III
Betta.splendens|ENSBSLT00000019829	4	0	25.407	0	0	0	0	0	Group V
Betta.splendens|ENSBSLT00000024891	4	0	0	0	21.975	0	0	0	Group I
Bison.bison.bison|ENSBBBT00000008838	3	0	84.615	0	0	0	0	0	Group IV
Bison.bison.bison|ENSBBBT00000008859	1	0	73.246	0	0	0	0	0	Group IV
Bison.bison.bison|ENSBBBT00000009029	2	79.002	25.828	27.335	0	0	0	0	Group V
Bison.bison.bison|ENSBBBT00000013218	5	0	0	0	69.552	0	0	0	Group I
Bison.bison.bison|ENSBBBT00000021333	6	0	0	71.226	0	0	0	0	Group II
Bison.bison|XM_010845659.1	5	0	0	0	70.507	0	0	0	Group I
Bison.bison|XM_010850293.1	3	0	81.3	0	0	0	0	0	Group IV
Bison.bison|XM_010850298.1	2	79.002	25.828	27.335	0	0	0	0	Group V
Bison.bison|XM_010855439.1	6	0	0	71.542	0	0	0	0	Group II
Bos.indicus|XM_019957298.1	2	79.118	25.166	27.335	0	0	0	0	Group V
Bos.indicus|XM_019957299.1	3	0	81.141	0	0	0	0	0	Group IV
Bos.indicus|XM_019963357.1	5	0	0	64.589	0	0	0	0	Group II
Bos.indicus|XM_019963856.1	5	0	0	0	71.429	0	0	0	Group I
Bos.mutus|ENSBMUT00000016026	1	0	73.246	0	0	0	0	0	Group IV
Bos.mutus|ENSBMUT00000016058	3	0	84.615	0	0	0	0	0	Group IV
Bos.mutus|ENSBMUT00000028766	6	0	0	72.803	0	0	0	0	Group II
Bos.mutus|ENSBMUT00000039739	5	0	0	0	69.706	0	0	0	Group I
Bos.taurus|ENSBTAT00000012441	2	79.118	25.166	27.335	0	0	0	0	Group V
Bos.taurus|ENSBTAT00000019945	3	0	81.3	0	0	0	0	0	Group IV
Bos.taurus|ENSBTAT00000022524	6	0	0	72.337	0	0	0	0	Group II
Bos.taurus|ENSBTAT00000064950	5	0	0	0	71.118	0	0	0	Group I
Bubalus.bubalis|XM_006057928.4	5	0	0	0	71.429	0	0	0	Group I
Bubalus.bubalis|XM_006066525.4	6	0	0	72.637	0	0	0	0	Group II
Bubalus.bubalis|XM_006075560.4	3	0	80.507	0	0	0	0	0	Group IV
Bubalus.bubalis|XM_025270519.3	7	27.653	0	0	0	87.269	30.09	0	Group III
Bubalus.bubalis|XM_025288497.3	2	79.466	25.828	0	0	0	0	0	Group V
Bubalus.carabanensis|XM_055543127.1	6	0	0	72.637	0	0	0	0	Group II
Bubalus.carabanensis|XM_055555157.1	7	27.504	0	0	0	87.16	30.09	0	Group III
Bubalus.carabanensis|XM_055585524.1	2	79.35	25.828	0	0	0	0	0	Group V
Bubalus.carabanensis|XM_055586927.1	3	0	80.507	0	0	0	0	0	Group IV
Bubalus.carabanensis|XM_055590901.1	5	0	0	0	69.984	0	0	0	Group I
Bubo.bubo|ENSBOBT00000007038	7	34.494	0	0	0	0	0	0	Group V
Bubo.bubo|ENSBOBT00000007045	4	0	34.286	0	0	0	0	0	Group IV
Bubo.bubo|ENSBOBT00000014042	7	26.387	0	0	0	61.294	0	0	Group III
Buceros.rhinoceros|XM_010135615.1	7	33.877	30.263	25.352	0	0	0	0	Group V
Budorcas.taxicolor|XM_052637852.1	2	77.958	0	27.231	0	0	0	0	Group V
Budorcas.taxicolor|XM_052638176.1	3	0	80.671	0	0	0	0	0	Group IV
Budorcas.taxicolor|XM_052643228.1	6	0	0	73.134	0	0	0	0	Group II
Budorcas.taxicolor|XM_052643668.1	5	0	0	0	70.507	0	0	0	Group I
Budorcas.taxicolor|XM_052659153.1	7	26.987	0	0	0	87.378	30.27	0	Group III
Buteo.japonicus|ENSBJAT00000002993	1	0	29.176	0	0	0	0	0	Group IV
Buteo.japonicus|ENSBJAT00000019613	7	26.118	26.198	0	0	59.698	0	0	Group III
Cairina.moschata.domestica|ENSCMMT00000000442	1	0	33.766	0	0	0	0	0	Group IV
Cairina.moschata.domestica|ENSCMMT00000000496	7	33.414	0	0	0	0	0	0	Group V
Cairina.moschata.domestica|ENSCMMT00000006211	4	0	0	0	21.464	0	0	0	Group I
Cairina.moschata.domestica|ENSCMMT00000007945	4	0	0	0	28.483	0	0	0	Group I
Cairina.moschata.domestica|ENSCMMT00000015877	7	0	26.367	0	0	60.258	0	0	Group III
Calidris.pugnax|ENSCPUT00000026267	7	34.911	31.556	0	0	0	0	0	Group V
Calidris.pugnax|ENSCPUT00000026268	1	0	30.456	0	0	0	0	0	Group IV
Calidris.pugnax|ENSCPUT00000026285	7	26.935	24.762	0	0	60.258	29.07	0	Group III
Calidris.pugnax|ENSCPUT00000032573	4	0	0	24.532	0	0	0	0	Group III
Calidris.pygmaea|ENSCPGT00000001235	1	0	29.717	0	0	0	0	0	Group IV
Calidris.pygmaea|ENSCPGT00000005472	7	26.567	24.762	0	0	60.258	29	0	Group III
Calidris.pygmaea|ENSCPGT00000025391	7	31.915	0	28.49	0	0	0	0	Group V
Callithrix.jacchus|ENSCJAT00000009565	6	0	0	89.028	0	0	0	0	Group II
Callithrix.jacchus|ENSCJAT00000061764	3	0	88.993	0	0	0	0	0	Group IV
Callithrix.jacchus|ENSCJAT00000072660	2	90.835	0	26.625	0	0	0	0	Group V
Callithrix.jacchus|ENSCJAT00000080037	5	0	0	0	87.783	0	0	0	Group I
Callorhinchus.milii|ENSCMIT00000011517	4	0	24.342	26.667	0	0	0	0	Group II
Callorhinchus.milii|ENSCMIT00000037583	4	0	33.333	0	0	0	0	0	Group IV
Callorhinchus.milii|ENSCMIT00000047827	7	24.355	0	0	0	39.871	32.258	0	Group III
Callorhinus.ursinus|XM_025863233.1	6	0	0	77.971	0	0	0	0	Group II
Callorhinus.ursinus|XM_025871797.1	2	77.262	0	28.241	0	0	0	0	Group V
Callorhinus.ursinus|XM_025871907.1	3	0	83.228	0	0	0	0	0	Group IV
Callorhinus.ursinus|XM_025885035.1	5	0	0	0	67.873	0	0	0	Group I
Calypte.anna|XM_030455657.1	4	0	32.177	0	0	0	0	0	Group IV
Calypte.anna|XM_030455752.1	7	32.281	32.11	25	0	0	0	0	Group V
Calypte.anna|XM_030466666.1	4	0	0	0	28.661	0	0	0	Group I
Calypte.anna|XM_030468026.1	7	27.246	0	0	0	59.291	0	0	Group III
Camarhynchus.parvulus|ENSCPVT00000023798	7	26.895	0	0	0	57.849	29.256	0	Group III
Camelus.bactrianus|XM_010954152.2	6	0	0	76.153	0	0	0	0	Group II
Camelus.bactrianus|XM_010963433.2	2	79.35	0	28.082	0	0	0	0	Group V
Camelus.bactrianus|XM_010963436.2	3	0	83.36	0	0	0	0	0	Group IV
Camelus.bactrianus|XM_010966333.2	4	0	0	0	22.314	0	70.137	0	Group III
Camelus.bactrianus|XM_045508207.1	5	0	0	0	73.725	0	0	0	Group I
Camelus.dromedarius|ENSCDRT00005010162	7	26.237	0	0	0	92.274	29.946	0	Group III
Camelus.dromedarius|ENSCDRT00005010483	4	0	0	0	21.217	0	71.096	0	Group III
Camelus.dromedarius|ENSCDRT00005010838	3	0	83.043	0	0	0	0	0	Group IV
Camelus.dromedarius|ENSCDRT00005010995	2	79.698	0	27.854	0	0	0	0	Group V
Camelus.dromedarius|ENSCDRT00005019888	5	0	0	0	74.962	0	0	0	Group I
Camelus.dromedarius|ENSCDRT00005025983	6	0	0	76.236	0	0	0	0	Group II
Camelus.ferus|XM_006191011.3	3	0	83.36	0	0	0	0	0	Group IV
Camelus.ferus|XM_032465250.1	5	0	0	0	74.611	0	0	0	Group I
Camelus.ferus|XM_032465465.1	6	0	0	76.312	0	0	0	0	Group II
Camelus.ferus|XM_032472392.1	7	26.237	0	0	0	92.274	29.946	0	Group III
Camelus.ferus|XM_032494540.1	2	79.234	0	28.082	0	0	0	0	Group V
Canis.lupus.dingo|ENSCAFT00020009860	6	0	0	77.778	0	0	0	0	Group II
Canis.lupus.dingo|ENSCAFT00020017107	5	0	0	0	68.362	0	0	0	Group I
Canis.lupus.dingo|ENSCAFT00020030310	3	0	84.335	0	0	0	0	0	Group IV
Canis.lupus.dingo|ENSCAFT00020030439	2	76.825	0	28.035	0	0	0	0	Group V
Canis.lupus.dingo|ENSCAFT00020035932	4	0	0	0	21.891	0	70.474	0	Group III
Canis.lupus.familiaris|ENSCAFT00845042450	5	0	0	0	70.031	0	0	0	Group I
Canis.lupus.familiaris|ENSCAFT00845044612	6	0	0	78.788	0	0	0	0	Group II
Canis.lupus.familiaris|ENSCAFT00845047473	2	76.914	0	28.477	0	0	0	0	Group V
Canis.lupus.familiaris|ENSCAFT00845047713	3	0	84.335	0	0	0	0	0	Group IV
Canis.lupus.familiaris|ENSCAFT00845049502	4	0	0	0	21.891	0	71.225	0	Group III
Capra.hircus|ENSCHIT00000011095	7	26.906	0	0	0	87.378	30.27	0	Group III
Capra.hircus|ENSCHIT00000021315	6	0	0	71.746	0	0	0	0	Group II
Capra.hircus|ENSCHIT00000035943	3	0	80.192	0	0	0	0	0	Group IV
Capra.hircus|ENSCHIT00000040953	2	77.726	0	0	0	0	0	0	Group V
Capra.hircus|ENSCHIT00000041634	5	0	0	0	69.585	0	0	0	Group I
Cariama.cristata|XM_009695355.1	7	34.384	31.193	26.503	0	0	0	0	Group V
Cariama.cristata|XM_009698352.1	4	0	27.532	0	0	54.381	0	0	Group III
Carlito.syrichta|ENSTSYT00000007138	3	0	82.035	0	0	0	0	0	Group IV
Carlito.syrichta|ENSTSYT00000014774	6	0	0	71.834	0	0	0	0	Group II
Carlito.syrichta|ENSTSYT00000025904	5	0	0	0	57.757	0	0	0	Group I
Carlito.syrichta|ENSTSYT00000027661	2	74.942	0	25	0	0	0	0	Group V
Castor.canadensis|ENSCCNT00000026476	6	0	0	74.326	0	0	0	0	Group II
Castor.canadensis|ENSCCNT00000027752	7	75.601	0	28.662	0	0	0	0	Group V
Castor.canadensis|ENSCCNT00000027792	3	0	76.789	0	0	0	0	0	Group IV
Castor.canadensis|ENSCCNT00000034760	5	0	0	0	59.229	0	0	0	Group I
Catagonus.wagneri|ENSCWAT00000005653	7	27.027	0	0	0	91.295	30.309	0	Group III
Catagonus.wagneri|ENSCWAT00000008641	6	0	0	74.326	0	0	0	0	Group II
Catagonus.wagneri|ENSCWAT00000009449	2	78.074	0	27.215	0	0	0	0	Group V
Catagonus.wagneri|ENSCWAT00000009726	3	0	82.278	0	0	0	0	0	Group IV
Catagonus.wagneri|ENSCWAT00000024596	5	0	0	0	70.076	0	0	0	Group I
Catharus.ustulatus|ENSCUST00005010280	7	27.096	0	0	0	57.895	29.325	0	Group III
Cavia.porcellus|ENSCPOT00000013484	7	27.35	0	0	0	81.818	0	0	Group III
Cavia.porcellus|ENSCPOT00000013702	6	0	0	61.576	0	0	0	0	Group II
Cavia.porcellus|ENSCPOT00000024912	5	0	0	0	55.677	0	0	0	Group I
Cebus.imitator|ENSCCAT00000001917	5	0	0	0	77.108	0	0	0	Group I
Cebus.imitator|ENSCCAT00000020734	2	90.487	0	25.549	0	0	0	0	Group V
Cebus.imitator|ENSCCAT00000033059	6	0	0	83.281	0	0	0	0	Group II
Cebus.imitator|ENSCCAT00000034414	3	0	91.27	0	0	0	0	0	Group IV
Ceratotherium.simum.simum|XM_004431469.2	2	80.046	0	27.651	0	0	0	0	Group V
Ceratotherium.simum.simum|XM_014781528.1	4	0	0	0	24.847	0	74.444	0	Group III
Ceratotherium.simum.simum|XM_014781545.1	5	0	0	0	70.624	0	0	0	Group I
Ceratotherium.simum.simum|XM_014788263.1	3	0	79.747	0	0	0	0	0	Group IV
Ceratotherium.simum.simum|XM_014796853.1	6	0	0	79.008	0	0	0	0	Group II
Cercocebus.atys|ENSCATT00000021586	2	90.035	0	0	0	0	0	0	Group V
Cercocebus.atys|ENSCATT00000042947	5	0	0	0	77.313	0	0	0	Group I
Cercocebus.atys|ENSCATT00000062152	6	0	0	95.283	0	0	0	0	Group II
Cercocebus.atys|ENSCATT00000065466	3	0	89.382	0	0	0	0	0	Group IV
Cervus.canadensis|XM_043461016.1	2	79.118	0	0	0	0	0	0	Group V
Cervus.canadensis|XM_043461017.1	3	0	79.873	0	0	0	0	0	Group IV
Cervus.canadensis|XM_043466906.1	6	0	0	72.803	0	0	0	0	Group II
Cervus.canadensis|XM_043467331.1	5	0	0	0	70.968	0	0	0	Group I
Cervus.canadensis|XM_043488526.1	7	26.987	0	0	0	87.16	30.521	0	Group III
Cervus.elaphus|XM_043876032.1	2	78.886	0	0	0	0	0	0	Group V
Cervus.elaphus|XM_043876033.1	3	0	79.715	0	0	0	0	0	Group IV
Cervus.elaphus|XM_043887209.1	7	26.987	0	0	0	87.051	30.521	0	Group III
Cervus.elaphus|XM_043910966.1	5	0	0	0	70.353	0	0	0	Group I
Cervus.elaphus|XM_043911250.1	6	0	0	72.968	0	0	0	0	Group II
Cervus.hanglu.yarkandensis|ENSCHYT00000013524	6	0	0	72.803	0	0	0	0	Group II
Cervus.hanglu.yarkandensis|ENSCHYT00000035866	5	0	0	0	70.661	0	0	0	Group I
Cervus.hanglu.yarkandensis|ENSCHYT00000040654	2	78.77	0	0	0	0	0	0	Group V
Cervus.hanglu.yarkandensis|ENSCHYT00000040851	1	0	71.053	0	0	0	0	0	Group IV
Cervus.hanglu.yarkandensis|ENSCHYT00000040891	3	0	84.77	0	0	0	0	0	Group IV
Cervus.hanglu.yarkandensis|ENSCHYT00000042820	2	79.002	0	0	0	0	0	0	Group V
Cervus.hanglu.yarkandensis|ENSCHYT00000042939	3	0	80.032	0	0	0	0	0	Group IV
Chaetura.pelagica|XM_009994594.1	4	36.676	29.236	24.605	0	0	0	0	Group IV
Chaetura.pelagica|XM_010005343.1	7	0	28.261	0	0	59.335	0	0	Group III
Charadrius.vociferus|XM_009883998.1	7	36.429	32.87	23.443	0	0	0	0	Group V
Charadrius.vociferus|XM_009894692.1	7	26.418	25.397	0	0	60.902	29.55	0	Group III
Chelonia.mydas|XM_027823174.3	4	0	0	23.377	0	30.238	0	0	Group III
Chelonia.mydas|XM_027828401.3	7	0	24.927	0	0	61.695	0	0	Group III
Chelonia.mydas|XM_027834347.3	4	0	0	0	31.553	0	0	0	Group I
Chelonia.mydas|XM_037888031.2	4	28.007	0	33.529	0	0	0	26.484	Group II
Chelonia.mydas|XM_037907423.2	7	37.747	29.085	23.582	0	0	0	0	Group V
Chelonia.mydas|XM_037907440.2	1	0	44.654	0	0	0	0	0	Group IV
Chelonia.mydas|XM_043546458.1	4	0	0	0	21.505	0	0	0	Group I
Chelonoidis.abingdonii|ENSCABT00000003690	7	37.268	34.234	0	0	0	0	0	Group V
Chelonoidis.abingdonii|ENSCABT00000003691	1	0	40.032	0	0	0	0	0	Group IV
Chelonoidis.abingdonii|ENSCABT00000006074	4	27.158	0	32.353	0	0	0	0	Group II
Chelydra.serpentina|ENSCSRT00000001080	7	38.608	29.703	0	0	0	0	0	Group V
Chelydra.serpentina|ENSCSRT00000001270	1	0	39.187	0	0	0	0	0	Group IV
Chelydra.serpentina|ENSCSRT00000023333	7	0	26.524	0	0	60.931	0	0	Group III
Chelydra.serpentina|ENSCSRT00000025037	7	38.191	31.818	23.252	0	0	0	0	Group V
Chelydra.serpentina|ENSCSRT00000025500	1	0	39.187	0	0	0	0	0	Group IV
Chelydra.serpentina|ENSCSRT00000028094	4	28.007	0	33.529	0	0	0	0	Group II
Chinchilla.lanigera|ENSCLAT00000009368	7	26.667	0	0	0	84.205	29.505	0	Group III
Chinchilla.lanigera|ENSCLAT00000012582	3	0	61.994	0	0	0	0	0	Group IV
Chinchilla.lanigera|ENSCLAT00000020267	6	0	0	65.954	0	0	0	0	Group II
Chionomys.nivalis|XM_057752725.1	5	0	0	0	54.667	0	0	0	Group I
Chionomys.nivalis|XM_057753850.1	6	0	0	65.225	0	0	0	0	Group II
Chionomys.nivalis|XM_057777871.1	3	0	68.68	0	0	0	0	0	Group IV
Chionomys.nivalis|XM_057781132.1	2	64.344	0	25.577	0	0	0	0	Group V
Chionomys.nivalis|XM_057789737.1	7	0	0	21.776	0	78.128	0	0	Group III
Chlamydotis.macqueenii|XM_010118635.1	4	34.684	30.415	0	0	0	0	0	Group V
Chlorocebus.sabaeus|ENSCSAT00000003466	5	0	0	0	93.202	0	0	0	Group I
Chlorocebus.sabaeus|ENSCSAT00000004424	6	0	0	94.065	0	0	0	0	Group II
Chlorocebus.sabaeus|ENSCSAT00000017169	2	94.63	0	0	0	0	0	0	Group V
Chlorocebus.sabaeus|ENSCSAT00000017170	3	0	94.603	0	0	0	0	0	Group IV
Choloepus.didactylus|XM_037817990.1	5	0	0	0	65.7	0	0	0	Group I
Choloepus.didactylus|XM_037818364.1	6	0	0	74.013	0	0	0	0	Group II
Choloepus.didactylus|XM_037826949.1	3	0	79.905	0	0	0	0	0	Group IV
Choloepus.didactylus|XM_037826956.1	2	77.278	0	0	0	0	0	0	Group V
Choloepus.hoffmanni|ENSCHOT00000000911	2	81.017	0	0	0	0	0	0	Group V
Choloepus.hoffmanni|ENSCHOT00000003648	3	0	62.401	0	0	0	0	0	Group IV
Chrysemys.picta.bellii|ENSCPBT00000002157	1	0	45.741	0	0	0	0	0	Group IV
Chrysemys.picta.bellii|ENSCPBT00000002209	7	38.488	32.735	23.404	0	0	0	0	Group V
Chrysemys.picta.bellii|ENSCPBT00000008663	7	0	25.369	0	0	60.944	0	0	Group III
Chrysemys.picta.bellii|ENSCPBT00000020915	4	0	0	0	32.507	0	0	0	Group I
Chrysemys.picta.bellii|ENSCPBT00000039991	4	0	0	31.26	0	0	0	0	Group II
Chrysochloris.asiatica|XM_006862430.1	2	72.844	0	25.771	0	0	0	0	Group V
Chrysochloris.asiatica|XM_006862496.1	3	0	73.962	0	0	0	0	0	Group IV
Chrysochloris.asiatica|XM_006874316.1	6	0	0	65.149	0	0	0	0	Group II
Chrysochloris.asiatica|XM_006874650.1	4	0	0	0	21.601	0	66.349	0	Group III
Chrysochloris.asiatica|XM_006876328.1	5	0	0	0	63.708	0	0	0	Group I
Chrysolophus.pictus|ENSCPIT00010007267	7	0	25.904	0	0	59.506	0	0	Group III
Chrysolophus.pictus|ENSCPIT00010015347	4	45.364	0	0	0	0	0	0	Group V
Clupea.harengus|ENSCHAT00000060396	7	26.902	0	0	0	0	0	0	Group V
Colobus.angolensis.palliatus|ENSCANT00000026811	3	0	95.072	0	0	0	0	0	Group IV
Colobus.angolensis.palliatus|ENSCANT00000041503	2	93.743	0	26.625	0	0	0	0	Group V
Colobus.angolensis.palliatus|ENSCANT00000042685	5	0	0	0	93.656	0	0	0	Group I
Colobus.angolensis.palliatus|ENSCANT00000048590	6	0	0	94.479	0	0	0	0	Group II
Columba.livia|XM_005500892.2	7	0	26.875	0	0	57.783	0	0	Group III
Columba.livia|XM_013368151.2	4	0	0	0	21.536	0	0	0	Group I
Columba.livia|XM_021291608.1	4	0	0	0	28.855	0	0	0	Group I
Columba.livia|XM_021296451.1	7	31.585	29.773	0	0	0	0	0	Group V
Columba.livia|XM_021297222.1	1	0	35.583	0	0	0	0	0	Group IV
Columba.livia|XM_021297444.1	4	0	0	25.664	0	0	0	0	Group III
Condylura.cristata|XM_004678311.2	7	25.793	0	0	0	86.754	30.672	0	Group III
Condylura.cristata|XM_004679094.2	2	70.882	0	0	0	0	0	0	Group V
Condylura.cristata|XM_004679517.1	3	0	75.52	0	0	0	0	0	Group IV
Condylura.cristata|XM_004688693.2	6	0	0	71.987	0	0	0	0	Group II
Condylura.cristata|XM_012728928.1	5	0	0	0	62.096	0	0	0	Group I
Corvus.brachyrhynchos|XM_008643037.2	7	27.663	0	0	0	57.957	0	0	Group III
Corvus.brachyrhynchos|XM_017740600.1	1	0	33.333	0	0	0	0	0	Group IV
Corvus.brachyrhynchos|XM_017740604.1	7	34.884	28.99	26.148	0	0	0	0	Group V
Corvus.brachyrhynchos|XM_017747065.1	4	0	0	0	21.909	0	0	0	Group I
Corvus.moneduloides|ENSCMUT00000004461	7	27.663	0	0	0	57.957	0	0	Group III
Corvus.moneduloides|ENSCMUT00000012087	4	0	32.328	0	0	0	0	0	Group IV
Corvus.moneduloides|ENSCMUT00000012092	7	33.8	28.99	25.972	0	0	0	0	Group V
Cottoperca.gobio|ENSCGOT00000026655	4	0	0	0	25.284	0	0	0	Group I
Cottoperca.gobio|ENSCGOT00000049391	4	0	0	0	23.656	0	0	0	Group I
Coturnix.japonica|ENSCJPT00005002206	7	0	25.826	0	0	59.442	0	0	Group III
Coturnix.japonica|ENSCJPT00005024835	7	35.762	27.869	0	0	0	0	0	Group V
Coturnix.japonica|ENSCJPT00005024836	4	0	31.208	0	0	0	0	0	Group IV
Cricetulus.griseus|ENSCGRT00001017795	3	0	66.096	0	0	0	0	0	Group IV
Cricetulus.griseus|ENSCGRT00001025137	6	0	0	63.875	0	0	0	0	Group II
Cricetulus.griseus|ENSCGRT00001025596	5	0	0	0	53.208	0	0	0	Group I
Cricetulus.griseus|ENSCGRT00001028930	7	68.156	0	26.923	0	0	0	0	Group V
Crocodylus.porosus|ENSCPRT00005019470	1	0	42.547	0	0	0	0	0	Group IV
Crocodylus.porosus|ENSCPRT00005019491	7	32.378	0	0	0	0	0	0	Group V
Crocodylus.porosus|ENSCPRT00005028546	7	27.219	0	0	0	59.135	0	0	Group III
Ctenopharyngodon.idella|XM_051896487.1	7	28.509	0	0	0	0	0	0	Group V
Cuculus.canorus|XM_054053401.1	4	0	0	0	20.833	0	0	0	Group I
Cuculus.canorus|XM_054054148.1	7	26.687	0	0	0	60.108	0	0	Group III
Cuculus.canorus|XM_054073395.1	7	33.951	32.42	25.126	0	0	0	0	Group V
Cuculus.canorus|XM_054073402.1	1	0	36.42	0	0	0	0	0	Group IV
Cyanistes.caeruleus|ENSCCET00000027222	7	27.463	0	0	0	58.11	0	0	Group III
Cyprinodon.variegatus|ENSCVAT00000001198	7	24.735	24.776	25.298	0	0	0	0	Group V
Cyprinodon.variegatus|ENSCVAT00000001222	4	0	23.284	22.703	0	0	0	0	Group V
Cyprinodon.variegatus|ENSCVAT00000005937	4	0	0	0	22.821	0	0	0	Group I
Danio.rerio|ENSDART00000016388	7	29.027	0	0	0	0	0	0	Group V
Danio.rerio|ENSDART00000161638	4	0	0	0	20.855	0	0	0	Group I
Dasypus.novemcinctus|ENSDNOT00000007769	2	74.362	0	24.958	0	0	0	0	Group V
Dasypus.novemcinctus|ENSDNOT00000008684	3	0	79.43	0	0	0	0	0	Group IV
Dasypus.novemcinctus|ENSDNOT00000045665	6	0	0	73.122	0	0	0	0	Group II
Dasypus.novemcinctus|ENSDNOT00000050653	5	0	0	0	52.059	0	0	0	Group I
Delphinapterus.leucas|ENSDLET00000008485	5	0	0	0	69.8	0	0	0	Group I
Delphinapterus.leucas|ENSDLET00000013654	7	27.136	0	0	0	91.621	30.672	0	Group III
Delphinapterus.leucas|ENSDLET00000032945	3	0	82.567	0	0	0	0	0	Group IV
Delphinapterus.leucas|ENSDLET00000032947	2	83.226	0	0	0	0	0	0	Group V
Delphinapterus.leucas|ENSDLET00000033786	6	0	0	77.517	0	0	0	0	Group II
Denticeps.clupeoides|ENSDCDT00000038122	7	28.944	0	0	0	0	0	0	Group V
Denticeps.clupeoides|ENSDCDT00000038127	4	0	26.599	0	0	0	0	0	Group V
Denticeps.clupeoides|ENSDCDT00000055323	4	0	0	25.483	0	35.122	0	0	Group III
Dicentrarchus.labrax|ENSDLAT00005043803	4	0	0	24.544	0	0	0	0	Group V
Dicentrarchus.labrax|ENSDLAT00005084793	4	0	0	0	24.855	0	0	0	Group I
Dipodomys.ordii|ENSDORT00000001451	7	0	0	21.643	0	85.417	28.727	0	Group III
Dipodomys.ordii|ENSDORT00000013263	6	0	0	68.671	0	0	0	0	Group II
Dipodomys.spectabilis|XM_042671239.1	5	0	0	0	46.041	0	0	0	Group I
Dipodomys.spectabilis|XM_042683721.1	2	67.633	0	25.383	0	0	0	0	Group V
Dipodomys.spectabilis|XM_042683913.1	3	0	72.583	0	0	0	0	0	Group IV
Dipodomys.spectabilis|XM_042690998.1	7	0	0	21.844	0	86.616	28.727	0	Group III
Dipodomys.spectabilis|XM_042694016.1	6	0	0	67.031	0	0	0	0	Group II
Dromaius.novaehollandiae|ENSDNVT00000025219	1	0	32.781	0	0	0	0	0	Group IV
Dromaius.novaehollandiae|ENSDNVT00000025262	7	34.379	31.579	24.161	0	0	0	0	Group V
Dryobates.pubescens|XM_054164963.1	7	0	25.732	0	0	0	0	0	Group V
Dryobates.pubescens|XM_054164964.1	1	0	32.628	0	0	0	0	0	Group IV
Dryobates.pubescens|XM_054170660.1	4	0	0	23.87	0	0	0	0	Group III
Dryobates.pubescens|XM_054175426.1	4	0	0	0	28.209	0	0	0	Group I
Dryobates.pubescens|XM_054178239.1	7	25.898	0	0	0	59.291	0	0	Group III
Echeneis.naucrates|ENSENLT00000009951	4	0	0	25.737	0	0	0	0	Group V
Echinops.telfairi|ENSETET00000005546	5	0	0	0	49.785	0	0	0	Group I
Echinops.telfairi|ENSETET00000010021	2	67.321	0	26.62	0	0	0	0	Group V
Echinops.telfairi|ENSETET00000014302	6	0	0	70.196	0	0	0	0	Group II
Echinops.telfairi|ENSETET00000016752	1	0	57.837	0	0	0	0	0	Group IV
Egretta.garzetta|XM_009648260.2	7	26.036	27.778	0	0	59.574	0	0	Group III
Egretta.garzetta|XM_035889031.1	4	0	0	0	30.5	0	0	0	Group I
Egretta.garzetta|XM_035891827.1	7	36.364	28.803	24.061	0	0	0	0	Group V
Egretta.garzetta|XM_035902278.1	4	0	0	0	20.652	0	0	0	Group I
Electrophorus.electricus|ENSEEET00000014456	7	27.159	0	0	0	0	0	0	Group V
Elephantulus.edwardii|XM_006879746.1	3	0	71.203	0	0	0	0	0	Group IV
Elephantulus.edwardii|XM_006879779.1	2	68.097	0	0	0	0	0	0	Group V
Elephantulus.edwardii|XM_006885985.1	5	0	0	0	60.065	0	0	0	Group I
Elephantulus.edwardii|XM_006900819.1	6	0	0	62.323	0	0	0	0	Group II
Elephas.maximus|XM_049877118.1	6	0	0	70.762	0	0	0	0	Group II
Elephas.maximus|XM_049877405.1	5	0	0	0	67.454	0	0	0	Group I
Elephas.maximus|XM_049879540.1	2	77.404	0	27.778	0	0	0	0	Group V
Elephas.maximus|XM_049879541.1	3	0	77.971	0	0	0	0	0	Group IV
Enhydra.lutris|XM_022496570.1	2	77.262	0	28.009	0	0	0	0	Group V
Enhydra.lutris|XM_022496853.1	3	0	81.646	0	0	0	0	0	Group IV
Enhydra.lutris|XM_022498231.1	5	0	0	0	67.683	0	0	0	Group I
Enhydra.lutris|XM_022518120.1	7	26.686	0	0	0	89.445	30.45	0	Group III
Enhydra.lutris|XM_022526820.1	6	0	0	77.944	0	0	0	0	Group II
Eptesicus.fuscus|XM_028132498.2	5	0	0	0	66.617	0	0	0	Group I
Eptesicus.fuscus|XM_054717358.1	6	0	0	79.214	0	0	0	0	Group II
Eptesicus.fuscus|XM_054721122.1	3	0	79.398	0	0	0	0	0	Group IV
Eptesicus.fuscus|XM_054721148.1	2	76.102	0	26.931	0	0	0	0	Group V
Equus.asinus|ENSEAST00005009032	5	0	0	0	68.043	0	0	0	Group I
Equus.asinus|ENSEAST00005012215	3	0	78.413	0	0	0	0	0	Group IV
Equus.asinus|ENSEAST00005018930	4	0	0	0	25.641	0	69.421	0	Group III
Equus.asinus|ENSEAST00005024286	6	0	0	70	0	0	0	0	Group II
Equus.asinus|ENSEAST00005071512	2	74.478	0	26.931	0	0	0	0	Group V
Equus.caballus|ENSECAT00000017598	2	71.003	0	0	0	0	0	0	Group V
Equus.caballus|ENSECAT00000018253	3	0	78.413	0	0	0	0	0	Group IV
Equus.caballus|ENSECAT00000023411	5	0	0	0	68.96	0	0	0	Group I
Equus.caballus|ENSECAT00000084566	4	0	0	0	23.616	0	74.863	0	Group III
Equus.caballus|ENSECAT00000122339	6	0	0	70.152	0	0	0	0	Group II
Equus.przewalskii|XM_008515868.1	4	0	0	0	25.641	0	75.63	0	Group III
Equus.przewalskii|XM_008533216.1	3	0	78.571	0	0	0	0	0	Group IV
Equus.przewalskii|XM_008536219.1	5	0	0	0	68.96	0	0	0	Group I
Equus.przewalskii|XM_008536757.1	2	75.565	0	0	0	0	0	0	Group V
Equus.przewalskii|XM_008542167.1	6	0	0	74.536	0	0	0	0	Group II
Equus.quagga|XM_046638098.1	6	0	0	69.697	0	0	0	0	Group II
Equus.quagga|XM_046645625.1	2	74.594	0	27.083	0	0	0	0	Group V
Equus.quagga|XM_046645861.1	3	0	78.254	0	0	0	0	0	Group IV
Equus.quagga|XM_046672324.1	4	0	0	0	22.838	0	73.948	0	Group III
Equus.quagga|XM_046672433.1	5	0	0	0	67.89	0	0	0	Group I
Erinaceus.europaeus|ENSEEUT00000005796	1	0	51.765	0	0	0	0	0	Group IV
Erinaceus.europaeus|ENSEEUT00000014947	5	0	0	47.289	0	0	0	0	Group II
Erpetoichthys.calabaricus|ENSECRT00000017329	7	28.422	28.428	0	0	0	0	0	Group V
Erythrura.gouldiae|ENSEGOT00005005083	7	26.975	0	0	0	57.742	0	0	Group III
Erythrura.gouldiae|ENSEGOT00005024247	4	0	27.798	0	0	0	0	0	Group IV
Erythrura.gouldiae|ENSEGOT00005024305	4	0	27.798	0	0	0	0	0	Group IV
Erythrura.gouldiae|ENSEGOT00005024328	4	0	31.429	0	0	0	0	0	Group IV
Erythrura.gouldiae|ENSEGOT00005024388	4	0	31.405	0	0	0	0	0	Group IV
Esox.lucius|ENSELUT00000001403	4	0	29.137	0	0	0	0	0	Group V
Esox.lucius|ENSELUT00000001573	7	29.553	0	0	0	0	0	0	Group V
Eumetopias.jubatus|XM_028087077.1	5	0	0	0	67.873	0	0	0	Group I
Eumetopias.jubatus|XM_028088773.1	6	0	0	77.152	0	0	0	0	Group II
Eumetopias.jubatus|XM_028102501.1	3	0	83.07	0	0	0	0	0	Group IV
Eumetopias.jubatus|XM_028102524.1	2	77.61	0	28.241	0	0	0	0	Group V
Eurypyga.helias|XM_010148635.1	7	34.708	32.735	25.704	0	0	0	0	Group V
Falco.cherrug|XM_005434414.3	7	0	27.07	0	0	60.43	0	0	Group III
Falco.cherrug|XM_027804023.1	7	33.766	34.862	23.232	0	0	0	0	Group V
Falco.cherrug|XM_027804025.1	1	0	34.524	0	0	0	0	0	Group IV
Falco.peregrinus|XM_005241986.3	7	26.308	27.07	0	0	60.43	0	0	Group III
Falco.peregrinus|XM_027796828.1	1	0	34.431	0	0	0	0	0	Group IV
Falco.peregrinus|XM_027796842.1	7	33.53	34.862	23.361	0	0	0	0	Group V
Falco.tinnunculus|ENSFTIT00000008820	1	0	34.132	0	0	0	0	0	Group IV
Falco.tinnunculus|ENSFTIT00000009221	7	32.974	32.864	0	0	0	0	0	Group V
Falco.tinnunculus|ENSFTIT00000012526	7	0	27.07	0	0	60.323	0	0	Group III
Falco.tinnunculus|ENSFTIT00000013779	4	0	0	23.363	0	0	0	0	Group III
Falco.tinnunculus|ENSFTIT00000013865	4	0	0	0	28.381	0	0	0	Group I
Felis.catus|ENSFCAT00000001939	3	0	81.804	0	0	0	0	0	Group IV
Felis.catus|ENSFCAT00000001940	2	77.378	0	28.661	0	0	0	0	Group V
Felis.catus|ENSFCAT00000007524	5	0	0	0	62.72	0	0	0	Group I
Felis.catus|ENSFCAT00000069199	6	0	0	72.205	0	0	0	0	Group II
Ficedula.albicollis|ENSFALT00000034290	7	27.126	0	0	0	58.817	29.256	0	Group III
Fukomys.damarensis|ENSFDAT00000007570	7	27.182	0	0	0	82.372	29.277	0	Group III
Fukomys.damarensis|ENSFDAT00000028656	5	0	0	0	49.867	0	0	0	Group I
Fukomys.damarensis|ENSFDAT00000029664	3	0	62.422	0	0	0	0	0	Group IV
Fulmarus.glacialis|XM_009585714.1	7	26.537	26.603	0	0	59.936	28.667	0	Group III
Fulmarus.glacialis|XM_009585839.1	7	34.229	32.719	24.694	0	0	0	0	Group V
Fundulus.heteroclitus|ENSFHET00000028250	4	0	0	0	21.972	0	0	0	Group I
Galeopterus.variegatus|XM_008566016.1	6	0	0	79.56	0	0	0	0	Group II
Galeopterus.variegatus|XM_008574591.1	7	79.007	0	28.302	0	0	0	0	Group V
Galeopterus.variegatus|XM_008576712.1	5	0	0	0	78.14	0	0	0	Group I
Galeopterus.variegatus|XM_008585068.1	3	0	82.884	0	0	0	0	0	Group IV
Gallus.gallus|ENSGALT00010024561	4	0	0	0	19.654	0	0	0	Group I
Gallus.gallus|ENSGALT00010031044	7	26.234	26.126	0	0	58.969	28.83	0	Group III
Gallus.gallus|ENSGALT00010056660	1	0	34.754	0	0	0	0	0	Group IV
Gallus.gallus|ENSGALT00010056686	7	35.853	30.719	24.779	0	0	0	0	Group V
Gallus.gallus|ENSGALT00010066287	4	0	0	0	28.474	0	0	0	Group I
Gambusia.affinis|ENSGAFT00000009067	7	0	24.458	23.845	0	0	0	0	Group V
Gambusia.affinis|ENSGAFT00000009098	4	0	24.837	0	0	0	0	0	Group V
Gambusia.affinis|ENSGAFT00000012118	4	0	0	23.256	0	32.649	0	0	Group III
Gambusia.affinis|ENSGAFT00000021458	4	0	0	0	30.222	0	0	0	Group I
Gavia.stellata|XM_009816632.1	4	34.347	32.258	0	0	0	0	0	Group V
Gavia.stellata|XM_009817102.1	7	26.537	26.752	0	0	60.473	0	0	Group III
Gekko.japonicus|XM_015410695.1	4	0	0	28.571	0	0	0	0	Group II
Gekko.japonicus|XM_015415782.1	1	0	37.828	0	0	0	0	0	Group IV
Gekko.japonicus|XM_015422861.1	5	0	0	35.135	0	0	0	0	Group II
Geospiza.fortis|ENSGFOT00000003163	7	26.895	0	0	0	57.849	29.256	0	Group III
Globicephala.melas|XM_030843495.1	7	26.987	0	0	0	91.73	30.672	0	Group III
Globicephala.melas|XM_030865889.1	3	0	82.884	0	0	0	0	0	Group IV
Globicephala.melas|XM_030865892.1	2	79.35	0	28.636	0	0	0	0	Group V
Globicephala.melas|XM_030879863.1	6	0	0	76.911	0	0	0	0	Group II
Globicephala.melas|XM_030880141.1	5	0	0	0	69.925	0	0	0	Group I
Gopherus.agassizii|ENSGAGT00000006202	4	27.289	0	33.138	0	0	0	0	Group II
Gopherus.agassizii|ENSGAGT00000009415	7	0	26.531	0	0	61.093	0	0	Group III
Gopherus.agassizii|ENSGAGT00000021337	1	0	39.898	0	0	0	0	0	Group IV
Gopherus.agassizii|ENSGAGT00000021360	7	36.395	32.727	0	0	0	0	0	Group V
Gopherus.evgoodei|ENSGEVT00005009148	7	38.089	32.338	0	0	0	0	0	Group V
Gopherus.evgoodei|ENSGEVT00005009486	1	0	40.568	0	0	0	0	0	Group IV
Gopherus.evgoodei|ENSGEVT00005009977	7	0	26.822	0	0	61.2	0	0	Group III
Gopherus.evgoodei|ENSGEVT00005022992	4	27.469	0	32.941	0	0	0	0	Group II
Gorilla.gorilla.gorilla|ENSGGOT00000003024	5	0	0	0	99.094	0	0	0	Group I
Gorilla.gorilla.gorilla|ENSGGOT00000006421	2	98.608	0	26.834	0	0	0	0	Group V
Gorilla.gorilla.gorilla|ENSGGOT00000006573	3	0	98.41	0	0	0	0	0	Group IV
Gorilla.gorilla.gorilla|ENSGGOT00000011557	6	0	0	97.956	0	0	0	0	Group II
Gorilla.gorilla|XM_004060148.4	6	0	0	97.799	0	0	0	0	Group II
Gorilla.gorilla|XM_055350414.1	2	98.608	0	26.834	0	0	0	0	Group V
Gorilla.gorilla|XM_055350429.1	3	0	93.02	0	0	0	0	0	Group IV
Gorilla.gorilla|XM_055372138.1	5	0	0	0	94.517	0	0	0	Group I
Gouania.willdenowi|ENSGWIT00000004183	4	0	0	0	22.605	0	0	0	Group I
Gouania.willdenowi|ENSGWIT00000010455	4	0	0	27.933	0	0	0	0	Group V
Gouania.willdenowi|ENSGWIT00000028092	4	0	0	23.899	0	34.525	0	0	Group III
Gouania.willdenowi|ENSGWIT00000055410	4	0	0	0	29.286	0	0	0	Group I
Gracilinanus.agilis|XM_044674672.1	1	0	45.177	0	0	0	0	0	Group IV
Gracilinanus.agilis|XM_044685117.1	5	0	0	42.788	0	0	0	0	Group II
Grammomys.surdaster|XM_028782437.1	2	65.108	0	23.519	0	0	0	0	Group V
Grammomys.surdaster|XM_028782464.1	3	0	68.78	0	0	0	0	0	Group IV
Grammomys.surdaster|XM_028786097.1	5	0	0	0	51.574	0	0	0	Group I
Grammomys.surdaster|XM_028786311.1	6	0	0	60.283	0	0	0	0	Group II
Haliaeetus.albicilla|XM_009913577.1	7	26.826	26.433	0	0	60.15	28.667	0	Group III
Haliaeetus.albicilla|XM_009924315.1	7	34.993	34.101	26.21	0	0	0	0	Group V
Haliaeetus.leucocephalus|XM_010561514.1	7	32.864	34.101	26.411	0	0	0	0	Group V
Haliaeetus.leucocephalus|XM_010561538.1	1	0	35.39	0	0	0	0	0	Group IV
Haliaeetus.leucocephalus|XM_010562305.1	4	0	0	0	29.139	0	0	0	Group I
Haliaeetus.leucocephalus|XM_010575962.1	4	0	0	23.732	0	0	0	0	Group III
Haliaeetus.leucocephalus|XM_010580571.1	7	26.677	26.433	0	0	60.043	28.5	0	Group III
Halichoerus.grypus|XM_036065681.1	7	26.58	0	0	0	90.316	0	0	Group III
Halichoerus.grypus|XM_036066510.1	6	0	0	77.742	0	0	0	0	Group II
Halichoerus.grypus|XM_036077671.1	3	0	88.365	0	0	0	0	0	Group IV
Halichoerus.grypus|XM_036093940.1	5	0	0	0	68.81	0	0	0	Group I
Halichoerus.grypus|XM_036103722.1	1	0	78.662	0	0	0	0	0	Group IV
Halichoerus.grypus|XM_036103723.1	2	77.494	0	28.539	0	0	0	0	Group V
Haplochromis.burtoni|ENSHBUT00000001238	4	0	27.24	0	0	0	0	0	Group V
Haplochromis.burtoni|ENSHBUT00000001305	7	27.104	0	0	0	0	0	0	Group V
Haplochromis.burtoni|ENSHBUT00000033090	4	0	0	0	23.239	0	0	0	Group I
Heterocephalus.glaber|ENSHGLT00000003583	7	27.119	0	0	0	84.657	28.796	0	Group III
Heterocephalus.glaber|ENSHGLT00000012023	6	0	0	64.648	0	0	0	0	Group II
Heterocephalus.glaber|ENSHGLT00000039080	5	0	0	0	56.808	0	0	0	Group I
Heterocephalus.glaber|ENSHGLT00000044353	7	50.539	0	0	0	0	0	0	Group V
Heterocephalus.glaber|ENSHGLT00000046331	3	0	69.51	0	0	0	0	0	Group IV
Hippopotamus.amphibius|XM_057710213.1	5	0	0	0	68.413	0	0	0	Group I
Hippopotamus.amphibius|XM_057710418.1	6	0	0	75.835	0	0	0	0	Group II
Hippopotamus.amphibius|XM_057716807.1	2	80.394	0	28.798	0	0	0	0	Group V
Hippopotamus.amphibius|XM_057716977.1	3	0	82.726	0	0	0	0	0	Group IV
Hippopotamus.amphibius|XM_057743352.1	7	26.074	0	0	0	91.513	30.49	0	Group III
Hipposideros.armiger|XM_019641770.1	5	0	0	0	69.266	0	0	0	Group I
Hipposideros.armiger|XM_019646773.1	2	76.941	0	27.964	0	0	0	0	Group V
Hipposideros.armiger|XM_019646776.1	3	0	80.696	0	0	0	0	0	Group IV
Hipposideros.armiger|XM_019664131.1	6	0	0	74.895	0	0	0	0	Group II
Hipposideros.armiger|XM_019664236.1	5	0	0	71.223	0	0	0	0	Group II
Homo.sapiens|ENST00000262345	2	100	0	27.044	0	0	0	0	Group V
Homo.sapiens|ENST00000263379	6	0	0	100	0	0	0	0	Group II
Homo.sapiens|ENST00000347310	3	0	100	0	0	0	0	0	Group IV
Homo.sapiens|ENST00000593993	5	0	0	0	100	0	0	0	Group I
Hyaena.hyaena|XM_039233410.1	3	0	80.854	0	0	0	0	0	Group IV
Hyaena.hyaena|XM_039233463.1	2	76.682	0	28.145	0	0	0	0	Group V
Hyaena.hyaena|XM_039243256.1	5	0	0	0	65.802	0	0	0	Group I
Hyaena.hyaena|XM_039252309.1	6	0	0	75.323	0	0	0	0	Group II
Hylobates.moloch|XM_032151992.1	3	0	95.707	0	0	0	0	0	Group IV
Hylobates.moloch|XM_032155650.1	2	96.636	0	27.254	0	0	0	0	Group V
Hylobates.moloch|XM_032169933.1	6	0	0	96.541	0	0	0	0	Group II
Hylobates.moloch|XM_032170129.1	5	0	0	0	96.526	0	0	0	Group I
Ictalurus.punctatus|ENSIPUT00000020821	4	0	0	0	23.227	0	0	0	Group I
Ictidomys.tridecemlineatus|ENSSTOT00000005247	3	0	77.215	0	0	0	0	0	Group IV
Ictidomys.tridecemlineatus|ENSSTOT00000008699	6	0	0	74.472	0	0	0	0	Group II
Jaculus.jaculus|XM_004663180.2	2	69.097	0	24.18	0	0	0	0	Group V
Jaculus.jaculus|XM_045139417.1	6	0	0	61.938	0	0	0	0	Group II
Jaculus.jaculus|XM_045142495.1	5	0	0	0	56.508	0	0	0	Group I
Jaculus.jaculus|XM_045148628.1	3	0	70.759	0	0	0	0	0	Group IV
Kryptolebias.marmoratus|ENSKMAT00000009142	4	0	25.316	0	0	0	0	0	Group V
Labrus.bergylta|ENSLBET00000007108	4	0	24	0	0	0	0	0	Group V
Lagenorhynchus.obliquidens|XM_027084678.1	5	0	0	0	70.075	0	0	0	Group I
Lagenorhynchus.obliquidens|XM_027084971.1	6	0	0	76.911	0	0	0	0	Group II
Lagenorhynchus.obliquidens|XM_027101092.1	7	26.987	0	0	0	91.948	30.672	0	Group III
Lagenorhynchus.obliquidens|XM_027114021.1	3	0	82.884	0	0	0	0	0	Group IV
Lagenorhynchus.obliquidens|XM_027114026.1	2	79.466	0	28.636	0	0	0	0	Group V
Larimichthys.crocea|ENSLCRT00005024758	4	0	26.74	23.792	0	0	0	0	Group V
Larimichthys.crocea|ENSLCRT00005051271	4	0	0	0	23.569	0	0	0	Group I
Lates.calcarifer|ENSLCAT00010014986	4	0	0	0	24.923	0	0	0	Group I
Laticauda.laticaudata|ENSLLTT00000010449	4	0	0	28.378	0	0	0	0	Group II
Laticauda.laticaudata|ENSLLTT00000010681	1	0	38.989	0	0	0	0	0	Group IV
Latimeria.chalumnae|ENSLACT00000008013	7	32.992	27.576	22.798	0	0	0	0	Group V
Latimeria.chalumnae|ENSLACT00000009782	4	0	30.584	0	0	0	0	0	Group IV
Latimeria.chalumnae|ENSLACT00000010295	7	0	0	21.793	0	45.978	32.578	0	Group III
Latimeria.chalumnae|ENSLACT00000010575	4	0	39.367	0	0	0	0	0	Group V
Lemur.catta|XM_045547791.1	2	83.527	0	27.315	0	0	0	0	Group V
Lemur.catta|XM_045547792.1	3	0	82.306	0	0	0	0	0	Group IV
Lemur.catta|XM_045550689.1	6	0	0	80.938	0	0	0	0	Group II
Lemur.catta|XM_045565664.1	4	0	0	0	22.039	0	79.589	0	Group III
Lemur.catta|XM_045565668.1	7	0	0	21.042	0	90.523	29.101	0	Group III
Leopardus.geoffroyi|XM_045477786.1	2	78.074	0	28.87	0	0	0	0	Group V
Leopardus.geoffroyi|XM_045477790.1	3	0	81.962	0	0	0	0	0	Group IV
Leopardus.geoffroyi|XM_045492226.1	6	0	0	77.83	0	0	0	0	Group II
Leopardus.geoffroyi|XM_045496613.1	5	0	0	0	69.077	0	0	0	Group I
Lepidothrix.coronata|ENSLCOT00000005169	1	0	28.411	0	0	0	0	0	Group IV
Lepidothrix.coronata|ENSLCOT00000005172	7	30.769	0	0	0	0	0	0	Group V
Lepidothrix.coronata|ENSLCOT00000011058	7	25.821	25.316	0	0	58.602	29.667	0	Group III
Lepisosteus.oculatus|ENSLOCT00000001699	4	0	0	0	25.559	0	0	0	Group I
Lepisosteus.oculatus|ENSLOCT00000008567	4	26.263	29.851	0	0	0	0	0	Group V
Lepisosteus.oculatus|ENSLOCT00000008585	7	29.976	27.077	0	0	0	0	0	Group V
Lepisosteus.oculatus|ENSLOCT00000013432	7	0	0	22.998	0	40.499	0	0	Group III
Leptobrachium.leishanense|ENSLLET00000023635	4	0	0	29.842	0	0	0	0	Group II
Leptobrachium.leishanense|ENSLLET00000037136	4	0	30.619	0	0	0	0	0	Group IV
Leptobrachium.leishanense|ENSLLET00000037585	7	31.954	26.807	0	0	0	0	0	Group V
Leptonychotes.weddellii|XM_006735428.2	3	0	83.703	0	0	0	0	0	Group IV
Leptonychotes.weddellii|XM_006735435.2	2	74.362	0	27.123	0	0	0	0	Group V
Leptonychotes.weddellii|XM_031017127.1	5	0	0	0	68.645	0	0	0	Group I
Leptonychotes.weddellii|XM_031025126.1	6	0	0	77.581	0	0	0	0	Group II
Leptosomus.discolor|XM_009956403.1	7	34.316	32.889	24.32	0	0	0	0	Group V
Lipotes.vexillifer|XM_007460100.1	3	0	82.409	0	0	0	0	0	Group IV
Lipotes.vexillifer|XM_007460101.1	2	79.698	0	28.182	0	0	0	0	Group V
Lipotes.vexillifer|XM_007461106.1	5	0	0	0	72.965	0	0	0	Group I
Lipotes.vexillifer|XM_007469062.1	6	0	0	76.592	0	0	0	0	Group II
Lipotes.vexillifer|XM_007469267.1	7	26.687	0	0	0	91.621	30.49	0	Group III
Lonchura.striata.domestica|ENSLSDT00000008584	4	30.872	0	0	0	0	0	0	Group V
Lonchura.striata.domestica|ENSLSDT00000027614	7	27.612	0	0	0	57.634	0	0	Group III
Lontra.canadensis|XM_032835887.1	6	0	0	77.302	0	0	0	0	Group II
Lontra.canadensis|XM_032850400.1	7	26.54	0	0	0	90.098	30.45	0	Group III
Lontra.canadensis|XM_032867650.1	5	0	0	0	67.988	0	0	0	Group I
Lontra.canadensis|XM_032870059.1	3	0	80.854	0	0	0	0	0	Group IV
Lontra.canadensis|XM_032870062.1	2	77.378	0	28.228	0	0	0	0	Group V
Loxodonta.africana|ENSLAFT00000000010	2	77.146	0	27.778	0	0	0	0	Group V
Loxodonta.africana|ENSLAFT00000003583	5	0	0	0	66.013	0	0	0	Group I
Loxodonta.africana|ENSLAFT00000005273	6	0	0	71.039	0	0	0	0	Group II
Loxodonta.africana|ENSLAFT00000017639	3	0	72.741	0	0	0	0	0	Group IV
Lutra.lutra|XM_047697789.1	5	0	0	0	67.226	0	0	0	Group I
Lutra.lutra|XM_047700439.1	6	0	0	76.825	0	0	0	0	Group II
Lutra.lutra|XM_047726341.1	3	0	81.329	0	0	0	0	0	Group IV
Lutra.lutra|XM_047728694.1	2	76.914	0	0	0	0	0	0	Group V
Lutra.lutra|XM_047730607.1	4	0	0	0	21.273	0	71.623	0	Group III
Lynx.canadensis|ENSLCNT00005010191	5	0	0	0	66.825	0	0	0	Group I
Lynx.canadensis|ENSLCNT00005015029	3	0	85.185	0	0	0	0	0	Group IV
Lynx.canadensis|ENSLCNT00005015367	2	77.958	0	28.87	0	0	0	0	Group V
Lynx.canadensis|ENSLCNT00005019407	6	0	0	77.419	0	0	0	0	Group II
Lynx.rufus|XM_047082191.1	2	77.958	0	28.87	0	0	0	0	Group V
Lynx.rufus|XM_047085305.1	3	0	81.487	0	0	0	0	0	Group IV
Lynx.rufus|XM_047094891.1	5	0	0	0	68.885	0	0	0	Group I
Lynx.rufus|XM_047095040.1	6	0	0	77.516	0	0	0	0	Group II
Macaca.fascicularis|ENSMFAT00000000527	2	93.163	0	0	0	0	0	0	Group V
Macaca.fascicularis|ENSMFAT00000003468	5	0	0	0	94.109	0	0	0	Group I
Macaca.fascicularis|ENSMFAT00000008613	3	0	94.913	0	0	0	0	0	Group IV
Macaca.fascicularis|ENSMFAT00000011816	6	0	0	94.139	0	0	0	0	Group II
Macaca.mulatta|ENSMMUT00000000935	3	0	94.436	0	0	0	0	0	Group IV
Macaca.mulatta|ENSMMUT00000000941	2	93.627	0	0	0	0	0	0	Group V
Macaca.mulatta|ENSMMUT00000016939	5	0	0	0	93.958	0	0	0	Group I
Macaca.mulatta|ENSMMUT00000064906	6	0	0	92.512	0	0	0	0	Group II
Macaca.nemestrina|ENSMNET00000026704	5	0	0	0	93.656	0	0	0	Group I
Macaca.nemestrina|ENSMNET00000041612	2	90.382	0	26.77	0	0	0	0	Group V
Macaca.nemestrina|ENSMNET00000060841	3	0	86.804	0	0	0	0	0	Group IV
Macaca.nemestrina|ENSMNET00000068604	6	0	0	94.811	0	0	0	0	Group II
Macaca.thibetana|XM_050763863.1	3	0	94.913	0	0	0	0	0	Group IV
Macaca.thibetana|XM_050763965.1	2	93.859	0	0	0	0	0	0	Group V
Macaca.thibetana|XM_050769529.1	5	0	0	0	93.958	0	0	0	Group I
Macaca.thibetana|XM_050769935.1	6	0	0	94.654	0	0	0	0	Group II
Malurus.cyaneus.samueli|ENSMCST00000001785	7	37.228	0	0	0	0	0	0	Group V
Manacus.vitellinus|ENSMVIT00005011062	7	33.166	0	0	0	0	0	0	Group V
Manacus.vitellinus|ENSMVIT00005011148	1	0	28.864	0	0	0	0	0	Group IV
Manacus.vitellinus|ENSMVIT00005013454	7	26.269	25.868	0	0	58.71	29.5	0	Group III
Mandrillus.leucophaeus|ENSMLET00000045673	2	93.163	0	0	0	0	0	0	Group V
Mandrillus.leucophaeus|ENSMLET00000046995	5	0	0	0	93.458	0	0	0	Group I
Mandrillus.leucophaeus|ENSMLET00000047252	3	0	95.231	0	0	0	0	0	Group IV
Manis.javanica|XM_017670700.2	6	0	0	77.575	0	0	0	0	Group II
Manis.javanica|XM_037024365.1	2	78.422	0	29.412	0	0	0	0	Group V
Manis.javanica|XM_037024392.1	3	0	83.386	0	0	0	0	0	Group IV
Manis.pentadactyla|XM_036876094.1	5	0	0	0	69.692	0	0	0	Group I
Manis.pentadactyla|XM_036879051.1	6	0	0	77.243	0	0	0	0	Group II
Manis.pentadactyla|XM_036933142.1	2	78.19	0	29.439	0	0	0	0	Group V
Manis.pentadactyla|XM_036933150.1	3	0	84.335	0	0	0	0	0	Group IV
Marmota.flaviventris|XM_027932595.1	5	0	0	0	61.883	0	0	0	Group I
Marmota.flaviventris|XM_027949464.1	3	0	77.215	0	0	0	0	0	Group IV
Marmota.flaviventris|XM_027949552.1	2	73.696	0	0	0	0	0	0	Group V
Marmota.flaviventris|XM_027955100.1	6	0	0	74.342	0	0	0	0	Group II
Marmota.marmota.marmota|ENSMMMT00000015541	7	76.199	0	0	0	0	0	0	Group V
Marmota.marmota.marmota|ENSMMMT00000015605	3	0	75.327	0	0	0	0	0	Group IV
Marmota.marmota.marmota|ENSMMMT00000028262	6	0	0	74.342	0	0	0	0	Group II
Marmota.monax|XM_046436760.1	6	0	0	74.204	0	0	0	0	Group II
Marmota.monax|XM_046437089.1	5	0	0	0	61.404	0	0	0	Group I
Marmota.monax|XM_046451128.1	2	73.233	0	0	0	0	0	0	Group V
Marmota.monax|XM_046451144.1	3	0	76.899	0	0	0	0	0	Group IV
Mastacembelus.armatus|XM_026322930.1	4	0	0	0	23.241	0	0	0	Group I
Mastomys.coucha|XM_031340174.1	5	0	0	0	51.952	0	0	0	Group I
Mastomys.coucha|XM_031340547.1	6	0	0	63.487	0	0	0	0	Group II
Mastomys.coucha|XM_031382097.1	2	65.222	0	0	0	0	0	0	Group V
Mastomys.coucha|XM_031382102.1	3	0	70.794	0	0	0	0	0	Group IV
Maylandia.zebra|ENSMZET00005016084	4	0	26.493	0	0	0	0	0	Group V
Maylandia.zebra|ENSMZET00005022609	4	0	26.119	0	0	0	0	0	Group V
Meleagris.gallopavo|ENSMGAT00000007238	7	0	25.625	0	0	59.613	0	0	Group III
Meleagris.gallopavo|ENSMGAT00000013457	7	39.107	29.375	25.546	0	0	0	0	Group V
Meles.meles|XM_045989620.1	5	0	0	0	67.835	0	0	0	Group I
Meles.meles|XM_045991320.1	6	0	0	77.937	0	0	0	0	Group II
Meles.meles|XM_045997959.1	2	77.61	0	28.2	0	0	0	0	Group V
Meles.meles|XM_045999458.1	7	26.725	0	0	0	89.989	30.505	0	Group III
Meles.meles|XM_046019315.1	3	0	81.171	0	0	0	0	0	Group IV
Melopsittacus.undulatus|XM_005140790.3	4	0	0	0	28.341	0	0	0	Group I
Melopsittacus.undulatus|XM_005151945.3	7	25.782	26.266	0	0	60.15	0	0	Group III
Melopsittacus.undulatus|XM_034063510.1	1	0	34.835	0	0	0	0	0	Group IV
Melopsittacus.undulatus|XM_034064039.1	7	35.343	33.028	26.68	0	0	0	0	Group V
Meriones.unguiculatus|ENSMUGT00000019092	5	0	0	0	50.081	0	0	0	Group I
Meriones.unguiculatus|ENSMUGT00000020349	6	0	0	64.345	0	0	0	0	Group II
Meriones.unguiculatus|ENSMUGT00000021432	2	61.458	0	24.576	0	0	0	0	Group V
Meriones.unguiculatus|ENSMUGT00000021496	2	61.663	0	24.576	0	0	0	0	Group V
Meriones.unguiculatus|ENSMUGT00000033203	1	0	69.136	0	0	0	0	0	Group IV
Merops.nubicus|XM_008945930.1	7	33.373	28.214	25.865	0	0	0	0	Group V
Merops.nubicus|XM_008947631.1	7	26.379	27.95	0	0	59.828	0	0	Group III
Mesitornis.unicolor|XM_010183227.1	4	0	0	0	26.232	0	0	0	Group I
Mesitornis.unicolor|XM_010192837.1	7	26.677	0	0	0	59.208	0	0	Group III
Mesocricetus.auratus|ENSMAUT00000005567	6	0	0	59.164	0	0	0	0	Group II
Mesocricetus.auratus|ENSMAUT00000016485	7	69.245	0	28.06	0	0	0	0	Group V
Mesocricetus.auratus|ENSMAUT00000018680	3	0	67.347	0	0	0	0	0	Group IV
Mesocricetus.auratus|ENSMAUT00000020300	5	0	0	0	56.291	0	0	0	Group I
Microcebus.murinus|ENSMICT00000000498	3	0	81.646	0	0	0	0	0	Group IV
Microcebus.murinus|ENSMICT00000003469	6	0	0	68.464	0	0	0	0	Group II
Microcebus.murinus|ENSMICT00000063314	2	82.831	0	28.009	0	0	0	0	Group V
Microtus.fortis|XM_050120661.1	6	0	0	65.557	0	0	0	0	Group II
Microtus.fortis|XM_050127641.1	5	0	0	0	55.468	0	0	0	Group I
Microtus.fortis|XM_050130332.1	3	0	67.091	0	0	0	0	0	Group IV
Microtus.fortis|XM_050130338.1	2	63.573	25.914	24.555	0	0	0	0	Group V
Microtus.ochrogaster|ENSMOCT00000000508	7	0	0	21.702	0	78.128	0	0	Group III
Microtus.ochrogaster|ENSMOCT00000013892	3	0	67.305	0	0	0	0	0	Group IV
Microtus.ochrogaster|ENSMOCT00000019838	6	0	0	64.333	0	0	0	0	Group II
Microtus.ochrogaster|ENSMOCT00000031006	2	61.877	25.466	0	0	0	0	0	Group V
Microtus.oregoni|XM_041630778.1	3	0	66.932	0	0	0	0	0	Group IV
Microtus.oregoni|XM_041663610.1	6	0	0	64.892	0	0	0	0	Group II
Microtus.oregoni|XM_041674184.1	5	0	0	0	55.505	0	0	0	Group I
Microtus.oregoni|XM_041679521.1	2	64.344	24.845	25.4	0	0	0	0	Group V
Miniopterus.natalensis|XM_016208136.1	2	77.958	0	26.279	0	0	0	0	Group V
Miniopterus.natalensis|XM_016208776.1	3	0	81.141	0	0	0	0	0	Group IV
Miniopterus.natalensis|XM_016210806.1	5	0	0	0	67.776	0	0	0	Group I
Miniopterus.natalensis|XM_016219665.1	4	0	0	80.851	0	0	0	0	Group I
Miniopterus.natalensis|XM_016222205.1	6	0	0	80.597	0	0	0	0	Group II
Mirounga.angustirostris|XM_045862874.2	6	0	0	78.226	0	0	0	0	Group II
Mirounga.angustirostris|XM_045895061.1	7	26.686	0	0	0	90.098	29.947	0	Group III
Mirounga.angustirostris|XM_045897442.2	2	77.262	0	28.306	0	0	0	0	Group V
Mirounga.angustirostris|XM_045897448.2	3	0	83.386	0	0	0	0	0	Group IV
Mirounga.angustirostris|XM_054504028.1	5	0	0	0	68.63	0	0	0	Group I
Mirounga.leonina|XM_034996666.1	6	0	0	78.226	0	0	0	0	Group II
Mirounga.leonina|XM_034997090.1	5	0	0	0	68.594	0	0	0	Group I
Mirounga.leonina|XM_035018306.1	2	77.146	0	28.306	0	0	0	0	Group V
Mirounga.leonina|XM_035018312.1	3	0	83.544	0	0	0	0	0	Group IV
Mola.mola|ENSMMOT00000001754	7	28.201	0	0	0	0	0	0	Group V
Mola.mola|ENSMMOT00000001788	4	0	26.073	0	0	0	0	0	Group V
Molossus.molossus|XM_036241775.1	6	0	0	77.944	0	0	0	0	Group II
Molossus.molossus|XM_036256423.1	2	74.942	0	27.579	0	0	0	0	Group V
Molossus.molossus|XM_036256718.1	3	0	80.922	0	0	0	0	0	Group IV
Molossus.molossus|XM_036280160.1	7	26.866	0	0	0	77.609	29.369	0	Group III
Molossus.molossus|XM_036282192.1	5	0	0	0	68.237	0	0	0	Group I
Monodelphis.domestica|ENSMODT00000001040	7	38.951	0	0	0	0	0	0	Group V
Monodelphis.domestica|ENSMODT00000001061	1	0	44.724	0	0	0	0	0	Group IV
Monodon.monoceros|ENSMMNT00015000702	5	0	0	0	72.298	0	0	0	Group I
Monodon.monoceros|ENSMMNT00015002105	7	27.136	0	0	0	91.73	30.672	0	Group III
Monodon.monoceros|ENSMMNT00015006165	6	0	0	77.229	0	0	0	0	Group II
Monodon.monoceros|ENSMMNT00015021144	2	79.234	0	28.018	0	0	0	0	Group V
Monodon.monoceros|ENSMMNT00015022249	3	0	82.409	0	0	0	0	0	Group IV
Monopterus.albus|ENSMALT00000004316	4	0	0	20.767	0	36.994	0	0	Group III
Monopterus.albus|ENSMALT00000028567	4	0	0	0	25	0	0	0	Group I
Monopterus.albus|ENSMALT00000032639	7	27.778	0	0	0	0	0	0	Group V
Moschus.berezovskii|XM_055401489.1	2	78.886	0	27.397	0	0	0	0	Group V
Moschus.berezovskii|XM_055403587.1	3	0	80.349	0	0	0	0	0	Group IV
Moschus.berezovskii|XM_055422034.1	7	27.286	0	0	0	88.357	30.45	0	Group III
Moschus.berezovskii|XM_055429844.1	6	0	0	72.259	0	0	0	0	Group II
Moschus.berezovskii|XM_055431171.1	5	0	0	0	71.275	0	0	0	Group I
Moschus.moschiferus|ENSMMST00000001484	7	27.286	0	0	0	88.248	30.45	0	Group III
Moschus.moschiferus|ENSMMST00000009292	2	79.002	0	27.397	0	0	0	0	Group V
Moschus.moschiferus|ENSMMST00000009493	3	0	80.666	0	0	0	0	0	Group IV
Moschus.moschiferus|ENSMMST00000010853	6	0	0	72.924	0	0	0	0	Group II
Moschus.moschiferus|ENSMMST00000030664	5	0	0	0	71.233	0	0	0	Group I
Mus.musculus|NM_010560.3	7	26.248	0	0	0	77.04	29	0	Group III
Mus.musculus|NM_016671.4	6	0	0	63.621	0	0	0	0	Group II
Mus.musculus|NM_144548.2	3	0	66.615	0	0	0	0	0	Group IV
Mus.musculus|XM_006505617.5	2	65.906	0	25.349	0	0	0	0	Group V
Mus.musculus|XM_006509557.4	5	0	0	0	52.915	0	0	0	Group I
Mus.spicilegus|ENSMSIT00000018835	6	0	0	63.787	0	0	0	0	Group II
Mus.spicilegus|ENSMSIT00000019383	7	26.391	0	0	0	76.931	0	0	Group III
Mus.spicilegus|ENSMSIT00000033877	1	0	73.746	0	0	0	0	0	Group IV
Mus.spicilegus|ENSMSIT00000033997	2	65.906	0	25.581	0	0	0	0	Group V
Mus.spicilegus|ENSMSIT00000048576	5	0	0	0	53.433	0	0	0	Group I
Mustela.erminea|XM_032301926.1	3	0	81.171	0	0	0	0	0	Group IV
Mustela.erminea|XM_032303827.1	2	77.146	0	27.571	0	0	0	0	Group V
Mustela.erminea|XM_032313310.1	6	0	0	77.67	0	0	0	0	Group II
Mustela.erminea|XM_032315632.1	5	0	0	0	68.349	0	0	0	Group I
Mustela.erminea|XM_032336211.1	7	26.833	0	0	0	89.663	30.473	0	Group III
Mustela.putorius.furo|ENSMPUT00000000793	3	0	80.253	0	0	0	0	0	Group IV
Mustela.putorius.furo|ENSMPUT00000000806	2	75.553	0	27.729	0	0	0	0	Group V
Mustela.putorius.furo|ENSMPUT00000003151	6	0	0	76.508	0	0	0	0	Group II
Mustela.putorius.furo|ENSMPUT00000007596	7	26.686	0	0	0	89.88	30.298	0	Group III
Mustela.putorius.furo|ENSMPUT00000015870	5	0	0	0	68.14	0	0	0	Group I
Mustela.putorius|XM_004744639.3	7	26.686	0	0	0	89.88	30.298	0	Group III
Mustela.putorius|XM_004748250.3	6	0	0	76.508	0	0	0	0	Group II
Mustela.putorius|XM_004760970.3	5	0	0	0	68.14	0	0	0	Group I
Mustela.putorius|XM_004762972.3	3	0	80.38	0	0	0	0	0	Group IV
Mustela.putorius|XM_004762973.3	2	76.682	0	27.729	0	0	0	0	Group V
Myodes.glareolus|XM_048427196.1	5	0	0	0	55.352	0	0	0	Group I
Myodes.glareolus|XM_048439978.1	2	64.925	25.982	24.911	0	0	0	0	Group V
Myodes.glareolus|XM_048439985.1	3	0	67.61	0	0	0	0	0	Group IV
Myodes.glareolus|XM_048443015.1	7	0	0	22.535	0	78.02	0	0	Group III
Myodes.glareolus|XM_048444488.1	6	0	0	65.724	0	0	0	0	Group II
Myotis.brandtii|XM_005857264.2	6	0	0	76.199	0	0	0	0	Group II
Myotis.brandtii|XM_005868041.2	3	0	79.081	0	0	0	0	0	Group IV
Myotis.brandtii|XM_014538623.1	5	0	0	75.455	0	0	0	0	Group II
Myotis.brandtii|XM_014541058.1	2	76.185	0	26.71	0	0	0	0	Group V
Myotis.brandtii|XM_014545785.1	5	0	0	0	66.87	0	0	0	Group I
Myotis.davidii|XM_006766904.1	3	0	78.797	0	0	0	0	0	Group IV
Myotis.davidii|XM_006766905.2	2	74.942	0	28.392	0	0	0	0	Group V
Myotis.davidii|XM_006779512.2	6	0	0	76.761	0	0	0	0	Group II
Myotis.davidii|XM_015562212.1	5	0	0	0	61.014	0	0	0	Group I
Myotis.lucifugus|ENSMLUT00000001415	2	75.782	0	27.917	0	0	0	0	Group V
Myotis.lucifugus|ENSMLUT00000013018	6	0	0	77.213	0	0	0	0	Group II
Myotis.lucifugus|ENSMLUT00000013802	5	0	0	0	61.963	0	0	0	Group I
Myotis.lucifugus|ENSMLUT00000017298	3	0	78.605	0	0	0	0	0	Group IV
Myotis.myotis|XM_036302814.1	6	0	0	77.833	0	0	0	0	Group II
Myotis.myotis|XM_036315206.1	5	0	0	0	65.798	0	0	0	Group I
Myotis.myotis|XM_036349845.1	2	75.406	0	27.708	0	0	0	0	Group V
Myotis.myotis|XM_036351805.1	3	0	77.971	0	0	0	0	0	Group IV
Naja.naja|ENSNNAT00000029013	1	0	38.214	0	0	0	0	0	Group IV
Naja.naja|ENSNNAT00000029017	7	32.487	0	0	0	0	0	0	Group V
Naja.naja|ENSNNAT00000031132	4	0	0	29.032	0	0	0	0	Group II
Nannospalax.galili|ENSNGAT00000007076	5	0	0	0	58.085	0	0	0	Group I
Nannospalax.galili|ENSNGAT00000014889	6	0	0	66.945	0	0	0	0	Group II
Nannospalax.galili|ENSNGAT00000017683	7	71.349	0	0	0	0	0	0	Group V
Nannospalax.galili|ENSNGAT00000022546	3	0	72.381	0	0	0	0	0	Group IV
Neogale.vison|XM_044224650.1	4	0	0	0	21.008	0	71.214	0	Group III
Neogale.vison|XM_044236431.1	3	0	80.222	0	0	0	0	0	Group IV
Neogale.vison|XM_044238435.1	2	77.146	0	0	0	0	0	0	Group V
Neogale.vison|XM_044254046.1	6	0	0	77.46	0	0	0	0	Group II
Neogale.vison|XM_044255346.1	5	0	0	0	67.835	0	0	0	Group I
Neogobius.melanostomus|ENSNMLT00000025626	4	0	0	0	22.099	0	0	0	Group I
Neolamprologus.brichardi|ENSNBRT00000032075	4	0	26.241	0	0	0	0	0	Group V
Neomonachus.schauinslandi|XM_021679975.1	3	0	82.911	0	0	0	0	0	Group IV
Neomonachus.schauinslandi|XM_021679977.1	2	77.494	0	28.345	0	0	0	0	Group V
Neomonachus.schauinslandi|XM_021683198.1	5	0	0	0	68.817	0	0	0	Group I
Neomonachus.schauinslandi|XM_021701752.1	7	26.868	0	0	0	89.771	29.772	0	Group III
Neomonachus.schauinslandi|XM_021704985.2	6	0	0	79.592	0	0	0	0	Group II
Neophocaena.asiaeorientalis|XM_024734588.1	3	0	82.567	0	0	0	0	0	Group IV
Neophocaena.asiaeorientalis|XM_024734589.1	2	79.582	0	27.517	0	0	0	0	Group V
Neophocaena.asiaeorientalis|XM_024765354.1	7	27.136	0	0	0	91.73	30.672	0	Group III
Neophocaena.asiaeorientalis|XM_024767383.1	5	0	0	0	71.733	0	0	0	Group I
Neophocaena.asiaeorientalis|XM_024767515.1	6	0	0	77.229	0	0	0	0	Group II
Neovison.vison|ENSNVIT00000010061	6	0	0	76.575	0	0	0	0	Group II
Neovison.vison|ENSNVIT00000016327	3	0	80.032	0	0	0	0	0	Group IV
Neovison.vison|ENSNVIT00000016498	2	77.146	0	0	0	0	0	0	Group V
Neovison.vison|ENSNVIT00000025983	5	0	0	0	68.175	0	0	0	Group I
Nestor.notabilis|XM_010010752.1	7	0	25	0	0	60.15	0	0	Group III
Nestor.notabilis|XM_010023589.1	7	34.035	33.641	26.273	0	0	0	0	Group V
Nipponia.nippon|XM_009461303.1	7	34.434	33.641	24.61	0	0	0	0	Group V
Nipponia.nippon|XM_009466268.1	7	26.537	0	0	0	60.473	0	0	Group III
Nomascus.leucogenys|ENSNLET00000007523	5	0	0	0	96.674	0	0	0	Group I
Nomascus.leucogenys|ENSNLET00000011801	2	96.868	0	27.673	0	0	0	0	Group V
Nomascus.leucogenys|ENSNLET00000017029	6	0	0	97.013	0	0	0	0	Group II
Nomascus.leucogenys|ENSNLET00000057583	3	0	94.754	0	0	0	0	0	Group IV
Notamacropus.eugenii|ENSMEUT00000000651	7	45.714	0	0	0	0	0	0	Group V
Notamacropus.eugenii|ENSMEUT00000001270	1	0	41.667	0	0	0	0	0	Group IV
Notamacropus.eugenii|ENSMEUT00000009079	5	0	0	39.211	0	0	0	0	Group II
Notechis.scutatus|ENSNSUT00000004751	1	0	38.908	0	0	0	0	0	Group IV
Nothobranchius.furzeri|ENSNFUT00015022479	7	27.964	0	23.315	0	0	0	0	Group V
Nothoprocta.perdicaria|ENSNPET00000001783	1	0	28.9	0	0	0	0	0	Group IV
Nothoprocta.perdicaria|ENSNPET00000001792	7	37.479	27.139	24.038	0	0	0	0	Group V
Notothenia.coriiceps|XM_010778835.1	4	0	24.478	23.591	0	0	0	0	Group V
Numida.meleagris|ENSNMET00000006317	4	0	0	0	27.575	0	0	0	Group I
Numida.meleagris|ENSNMET00000011065	7	0	25.826	0	0	60.043	0	0	Group III
Numida.meleagris|ENSNMET00000018239	1	0	34.754	0	0	0	0	0	Group IV
Numida.meleagris|ENSNMET00000018240	7	35.943	29.18	26.491	0	0	0	0	Group V
Nyctereutes.procyonoides|XM_055306252.1	2	76.682	0	28.414	0	0	0	0	Group V
Nyctereutes.procyonoides|XM_055306253.1	3	0	84.311	0	0	0	0	0	Group IV
Nyctereutes.procyonoides|XM_055344006.1	5	0	0	0	70.229	0	0	0	Group I
Nyctereutes.procyonoides|XM_055344011.1	6	0	0	78.956	0	0	0	0	Group II
Nycticebus.coucang|XM_053583454.1	5	0	0	0	75.153	0	0	0	Group I
Nycticebus.coucang|XM_053586710.1	6	0	0	77.85	0	0	0	0	Group II
Nycticebus.coucang|XM_053590420.1	4	0	0	0	22.513	0	71.654	0	Group III
Nycticebus.coucang|XM_053592604.1	3	0	74.444	0	0	0	0	0	Group IV
Nycticebus.coucang|XM_053592925.1	2	70.139	0	25.495	0	0	0	0	Group V
Ochotona.curzoniae|XM_040978395.1	2	68.961	0	28.538	0	0	0	0	Group V
Ochotona.curzoniae|XM_040978396.1	3	0	70.998	0	0	0	0	0	Group IV
Ochotona.curzoniae|XM_040990758.1	5	0	0	0	60.837	0	0	0	Group I
Ochotona.curzoniae|XM_040990777.1	6	0	0	64.959	0	0	0	0	Group II
Octodon.degus|ENSODET00000013557	6	0	0	61.146	0	0	0	0	Group II
Octodon.degus|ENSODET00000023334	7	26.087	0	0	0	80.413	0	0	Group III
Odobenus.rosmarus.divergens|XM_004398974.1	6	0	0	78.548	0	0	0	0	Group II
Odobenus.rosmarus.divergens|XM_004404718.1	5	0	0	0	69.585	0	0	0	Group I
Odobenus.rosmarus.divergens|XM_004415181.1	2	76.566	0	27.378	0	0	0	0	Group V
Odobenus.rosmarus.divergens|XM_004415185.1	3	0	83.228	0	0	0	0	0	Group IV
Odocoileus.virginianus|XM_020884503.1	5	0	0	0	70.788	0	0	0	Group I
Odocoileus.virginianus|XM_020896137.1	3	0	81.141	0	0	0	0	0	Group IV
Odocoileus.virginianus|XM_020896170.1	2	78.19	0	0	0	0	0	0	Group V
Odocoileus.virginianus|XM_020904166.1	7	27.108	0	0	0	87.051	30.09	0	Group III
Odocoileus.virginianus|XM_020916618.1	6	0	0	73.3	0	0	0	0	Group II
Onychomys.torridus|XM_036166335.1	5	0	0	0	55.134	0	0	0	Group I
Onychomys.torridus|XM_036180681.1	2	64.393	0	23.118	0	0	0	0	Group V
Onychomys.torridus|XM_036182796.1	3	0	68.889	0	0	0	0	0	Group IV
Onychomys.torridus|XM_036188571.1	6	0	0	64.793	0	0	0	0	Group II
Onychomys.torridus|XM_036206963.1	7	26.998	0	0	0	77.802	0	0	Group III
Ophiophagus.hannah|L345_00749.mrna	4	0	0	0	32.065	0	0	0	Group I
Ophisthocomus.hoazin|XM_009943782.1	7	0	27.76	0	0	57.94	0	0	Group III
Ophisthocomus.hoazin|XM_009944351.1	7	32.201	28.896	0	0	0	0	0	Group V
Orcinus.orca|XM_004275156.3	7	26.987	0	0	0	91.948	30.672	0	Group III
Orcinus.orca|XM_004277428.3	6	0	0	77.07	0	0	0	0	Group II
Orcinus.orca|XM_004280762.4	2	79.002	0	27.955	0	0	0	0	Group V
Orcinus.orca|XM_004280764.3	3	0	82.726	0	0	0	0	0	Group IV
Orcinus.orca|XM_033401452.2	5	0	0	0	70.526	0	0	0	Group I
Oreochromis.aureus|ENSOABT00000006843	4	0	27.138	0	0	0	0	0	Group V
Oreochromis.niloticus|ENSONIT00000003260	4	0	0	26.128	0	0	0	0	Group V
Oreochromis.niloticus|ENSONIT00000057342	4	0	0	0	23.034	0	0	0	Group I
Oreochromis.niloticus|ENSONIT00000080957	4	0	27.74	0	0	0	0	0	Group V
Ornithorhynchus.anatinus|ENSOANT00000002060	4	0	0	0	42.834	0	0	0	Group I
Ornithorhynchus.anatinus|ENSOANT00000012379	1	0	43.739	0	0	0	0	0	Group IV
Ornithorhynchus.anatinus|ENSOANT00000058794	5	0	0	48.19	0	0	0	0	Group II
Ornithorhynchus.anatinus|ENSOANT00000061637	7	43.936	0	25.819	0	0	0	0	Group V
Orycteropus.afer|XM_007945466.1	5	0	0	0	63.404	0	0	0	Group I
Orycteropus.afer|XM_007954366.1	6	0	0	70.016	0	0	0	0	Group II
Orycteropus.afer|XM_007959338.1	3	0	75.475	0	0	0	0	0	Group IV
Orycteropus.afer|XM_007959344.1	2	73.696	0	27.311	0	0	0	0	Group V
Oryctolagus.cuniculus|ENSOCUT00000007840	7	26.204	0	0	0	86.819	29.877	0	Group III
Oryctolagus.cuniculus|ENSOCUT00000008940	2	70.911	0	27.778	0	0	0	0	Group V
Oryctolagus.cuniculus|ENSOCUT00000014514	6	0	0	71.123	0	0	0	0	Group II
Oryctolagus.cuniculus|ENSOCUT00000026021	3	0	76.424	0	0	0	0	0	Group IV
Oryx.dammah|XM_040231932.1	2	78.791	25.161	0	0	0	0	0	Group V
Oryx.dammah|XM_040231933.1	3	0	80.511	0	0	0	0	0	Group IV
Oryx.dammah|XM_040240909.1	6	0	0	72.305	0	0	0	0	Group II
Oryx.dammah|XM_040241103.1	5	0	0	0	69.532	0	0	0	Group I
Oryx.dammah|XM_040262548.1	7	27.504	0	0	0	87.269	30.27	0	Group III
Oryzias.javanicus|ENSOJAT00000016960	4	0	0	0	20.758	0	0	0	Group I
Oryzias.javanicus|ENSOJAT00000019220	4	0	0	25.09	0	33.495	0	0	Group III
Oryzias.javanicus|ENSOJAT00000020355	4	0	24.207	0	0	0	0	0	Group V
Oryzias.latipes|ENSORLT00000034994	4	0	25	0	0	0	0	0	Group V
Oryzias.melastigma|ENSOMET00000014184	4	26.866	25.321	0	0	0	0	0	Group V
Oryzias.sinensis|ENSOSIT00000039753	4	0	26.619	0	0	0	0	0	Group V
Otolemur.garnettii|ENSOGAT00000000810	2	69.676	0	24.541	0	0	0	0	Group V
Otolemur.garnettii|ENSOGAT00000001140	5	0	0	0	73.354	0	0	0	Group I
Otolemur.garnettii|ENSOGAT00000002461	6	0	0	78.536	0	0	0	0	Group II
Otolemur.garnettii|ENSOGAT00000006647	1	0	75.258	0	0	0	0	0	Group IV
Otus.sunia|ENSOSUT00000011767	7	29.222	0	0	0	0	0	0	Group V
Otus.sunia|ENSOSUT00000011819	1	0	35.165	0	0	0	0	0	Group IV
Otus.sunia|ENSOSUT00000013680	7	26.387	0	0	0	60.15	0	0	Group III
Ovis.aries|NM_001317360.1	5	0	0	0	69.453	0	0	0	Group I
Ovis.aries|XM_004003558.4	3	0	80.511	0	0	0	0	0	Group IV
Ovis.aries|XM_004008476.5	6	0	0	72.019	0	0	0	0	Group II
Ovis.aries|XM_012096909.3	7	26.987	0	0	0	87.378	30.27	0	Group III
Ovis.aries|XM_042243522.1	2	77.842	0	0	0	0	0	0	Group V
Pan.paniscus|ENSPPAT00000021745	3	0	99.046	0	0	0	0	0	Group IV
Pan.paniscus|ENSPPAT00000034688	2	99.459	0	27.273	0	0	0	0	Group V
Pan.paniscus|ENSPPAT00000047775	5	0	0	0	99.094	0	0	0	Group I
Pan.paniscus|ENSPPAT00000051224	6	0	0	98.113	0	0	0	0	Group II
Pan.troglodytes|ENSPTRT00000001592	2	99.304	0	27.254	0	0	0	0	Group V
Pan.troglodytes|ENSPTRT00000019719	5	0	0	0	99.094	0	0	0	Group I
Pan.troglodytes|ENSPTRT00000085378	6	0	0	75.117	0	0	0	0	Group II
Pan.troglodytes|ENSPTRT00000094949	3	0	98.728	0	0	0	0	0	Group IV
Panthera.leo|ENSPLOT00000006204	5	0	0	0	68.493	0	0	0	Group I
Panthera.leo|ENSPLOT00000017746	2	77.61	0	28.931	0	0	0	0	Group V
Panthera.leo|ENSPLOT00000017985	3	0	81.804	0	0	0	0	0	Group IV
Panthera.leo|ENSPLOT00000034005	6	0	0	72.303	0	0	0	0	Group II
Panthera.pardus|ENSPPRT00000008290	3	0	81.646	0	0	0	0	0	Group IV
Panthera.pardus|ENSPPRT00000013774	2	77.494	0	28.931	0	0	0	0	Group V
Panthera.pardus|ENSPPRT00000021649	5	0	0	0	66.119	0	0	0	Group I
Panthera.pardus|ENSPPRT00000022351	6	0	0	74.839	0	0	0	0	Group II
Panthera.tigris.altaica|ENSPTIT00000008879	2	77.726	0	27.821	0	0	0	0	Group V
Panthera.tigris.altaica|ENSPTIT00000017698	3	0	81.646	0	0	0	0	0	Group IV
Panthera.uncia|XM_049617036.1	2	77.842	0	28.721	0	0	0	0	Group V
Panthera.uncia|XM_049617043.1	3	0	81.646	0	0	0	0	0	Group IV
Panthera.uncia|XM_049639999.1	6	0	0	76.415	0	0	0	0	Group II
Panthera.uncia|XM_049640222.1	5	0	0	0	68.971	0	0	0	Group I
Pantherophis.guttatus|XM_034410375.1	4	0	0	0	34.409	0	0	0	Group IV
Pantherophis.guttatus|XM_034433247.1	7	31.886	0	0	0	0	0	0	Group V
Pantherophis.guttatus|XM_034433248.1	1	0	37.461	0	0	0	0	0	Group IV
Pantherophis.guttatus|XM_034434411.1	4	0	0	30.956	0	0	0	0	Group II
Pantherophis.guttatus|XM_034437569.1	4	0	0	0	28.874	0	0	0	Group I
Papio.anubis|ENSPANT00000006788	3	0	95.072	0	0	0	0	0	Group IV
Papio.anubis|ENSPANT00000011375	6	0	0	92.151	0	0	0	0	Group II
Papio.anubis|ENSPANT00000019902	2	82.503	0	0	0	0	0	0	Group V
Papio.anubis|ENSPANT00000057757	5	0	0	0	93.807	0	0	0	Group I
Parambassis.ranga|ENSPRNT00000002035	4	0	0	0	22.822	0	0	0	Group I
Paramormyrops.kingsleyae|ENSPKIT00000003546	4	0	0	0	20.498	0	0	0	Group I
Paramormyrops.kingsleyae|ENSPKIT00000017484	7	27.73	24.308	0	0	0	0	0	Group V
Paramormyrops.kingsleyae|ENSPKIT00000023828	7	29.322	23.913	0	0	0	0	0	Group V
Parus.major|ENSPMJT00000018692	4	0	0	0	27.178	0	0	0	Group I
Parus.major|ENSPMJT00000021406	1	0	25.645	0	0	0	0	0	Group IV
Parus.major|ENSPMJT00000028151	7	27.612	0	0	0	58.432	0	0	Group III
Pavo.cristatus|ENSPSTT00000002731	7	35.781	31.023	25.043	0	0	0	0	Group V
Pelecanus.crispus|XM_009486284.1	4	0	30.877	0	0	0	0	0	Group IV
Pelecanus.crispus|XM_009488956.1	7	26.237	0	0	0	60.795	0	0	Group III
Pelecanus.crispus|XM_009489471.1	7	33.061	34.101	24.9	0	0	0	0	Group V
Pelodiscus.sinensis|ENSPSIT00000002164	4	0	0	0	30.656	0	0	0	Group I
Pelodiscus.sinensis|ENSPSIT00000007186	7	36.385	31.982	22.581	0	0	0	0	Group V
Pelodiscus.sinensis|ENSPSIT00000007376	1	0	41.022	0	0	0	0	0	Group IV
Pelodiscus.sinensis|ENSPSIT00000018965	4	0	0	29.075	0	0	0	0	Group II
Pelusios.castaneus|ENSPCET00000000403	7	25.904	27.596	0	0	60.865	0	0	Group III
Pelusios.castaneus|ENSPCET00000001069	7	36.667	0	26.039	0	0	0	0	Group V
Pelusios.castaneus|ENSPCET00000001098	1	0	39.086	0	0	0	0	0	Group IV
Pelusios.castaneus|ENSPCET00000024192	4	0	0	31.37	0	0	0	0	Group II
Perognathus.longimembris.pacificus|XM_048340693.1	5	0	0	0	47.28	0	0	0	Group I
Perognathus.longimembris.pacificus|XM_048342374.1	6	0	0	71.049	0	0	0	0	Group II
Perognathus.longimembris.pacificus|XM_048349934.1	3	0	70.523	0	0	0	0	0	Group IV
Perognathus.longimembris.pacificus|XM_048351545.1	2	67.944	0	24.411	0	0	0	0	Group V
Peromyscus.californicus|XM_052721316.1	2	65.087	0	25.968	0	0	0	0	Group V
Peromyscus.californicus|XM_052721960.1	3	0	69.524	0	0	0	0	0	Group IV
Peromyscus.californicus|XM_052728538.1	6	0	0	65.95	0	0	0	0	Group II
Peromyscus.californicus|XM_052743288.1	7	27.149	0	0	0	76.931	0	0	Group III
Peromyscus.californicus|XM_052752595.1	5	0	0	0	53.514	0	0	0	Group I
Peromyscus.leucopus|XM_028880748.2	3	0	66.722	0	0	0	0	0	Group IV
Peromyscus.leucopus|XM_037203798.1	2	61.556	0	0	0	0	0	0	Group V
Peromyscus.leucopus|XM_037206034.1	6	0	0	65.025	0	0	0	0	Group II
Peromyscus.leucopus|XM_037209439.1	7	0	0	21.915	0	78.128	0	0	Group III
Peromyscus.maniculatus.bairdii|ENSPEMT00000005981	5	0	0	0	51.946	0	0	0	Group I
Peromyscus.maniculatus.bairdii|ENSPEMT00000015362	6	0	0	65.391	0	0	0	0	Group II
Peromyscus.maniculatus.bairdii|ENSPEMT00000028332	3	0	66.404	0	0	0	0	0	Group IV
Peromyscus.maniculatus.bairdii|ENSPEMT00000029309	2	64.925	0	25.459	0	0	0	0	Group V
Phacochoerus.africanus|XM_047758651.1	7	27.477	0	0	0	91.295	30.127	0	Group III
Phacochoerus.africanus|XM_047776566.1	5	0	0	0	70.561	0	0	0	Group I
Phacochoerus.africanus|XM_047776846.1	6	0	0	76.312	0	0	0	0	Group II
Phacochoerus.africanus|XM_047788715.1	2	78.306	0	0	0	0	0	0	Group V
Phacochoerus.africanus|XM_047788723.1	3	0	81.487	0	0	0	0	0	Group IV
Phaethon.lepturus|XM_010288361.1	4	33.742	28.713	0	0	0	0	0	Group V
Phaethon.lepturus|XM_010293227.1	7	26.374	26.543	0	0	59.209	0	0	Group III
Phalacrocorax.carbo|XM_009504429.1	4	34.557	34.101	0	0	0	0	0	Group V
Phalacrocorax.carbo|XM_009505047.1	4	32.203	0	0	0	0	0	0	Group V
Phalacrocorax.carbo|XM_009506445.1	7	26.387	0	0	0	60.365	0	0	Group III
Phascolarctos.cinereus|ENSPCIT00000045400	4	0	0	0	40.498	0	0	0	Group I
Phascolarctos.cinereus|ENSPCIT00000048500	7	49.252	0	24.441	0	0	0	0	Group V
Phascolarctos.cinereus|ENSPCIT00000048506	1	0	49.278	0	0	0	0	0	Group IV
Phascolarctos.cinereus|ENSPCIT00000050090	5	0	0	44.975	0	0	0	0	Group II
Phasianus.colchicus|ENSPCLT00000009839	1	0	33.473	0	0	0	0	0	Group IV
Phasianus.colchicus|ENSPCLT00000009840	7	36.749	29.545	26.056	0	0	0	0	Group V
Phasianus.colchicus|ENSPCLT00000019652	4	0	0	0	28.906	0	0	0	Group I
Phasianus.colchicus|ENSPCLT00000021922	7	0	25.68	0	0	59.506	0	0	Group III
Phoca.vitulina|XM_032396086.1	6	0	0	77.903	0	0	0	0	Group II
Phoca.vitulina|XM_032412125.1	5	0	0	0	68.997	0	0	0	Group I
Phoca.vitulina|XM_032416499.1	3	0	83.544	0	0	0	0	0	Group IV
Phoca.vitulina|XM_032426481.1	2	77.494	0	28.146	0	0	0	0	Group V
Phocoena.sinus|ENSPSNT00000000164	3	0	82.567	0	0	0	0	0	Group IV
Phocoena.sinus|ENSPSNT00000000469	2	79.582	0	27.517	0	0	0	0	Group V
Phocoena.sinus|ENSPSNT00000004152	6	0	0	77.229	0	0	0	0	Group II
Phocoena.sinus|ENSPSNT00000005616	5	0	0	0	72.59	0	0	0	Group I
Phocoena.sinus|ENSPSNT00000012259	7	27.136	0	0	0	91.982	30.672	0	Group III
Phodopus.roborovskii|XM_051178126.1	5	0	0	0	55.589	0	0	0	Group I
Phodopus.roborovskii|XM_051194942.1	6	0	0	65.124	0	0	0	0	Group II
Phodopus.roborovskii|XM_051203102.1	3	0	65.819	0	0	0	0	0	Group IV
Phodopus.roborovskii|XM_051203111.1	2	66.241	0	23.862	0	0	0	0	Group V
Phyllostomus.discolor|XM_028512454.2	2	75.723	0	26.25	0	0	0	0	Group V
Phyllostomus.discolor|XM_028514133.2	3	0	80.892	0	0	0	0	0	Group IV
Phyllostomus.discolor|XM_028520941.2	6	0	0	74.228	0	0	0	0	Group II
Phyllostomus.discolor|XM_036020030.1	4	0	0	0	21.379	0	59.358	0	Group III
Phyllostomus.discolor|XM_036032564.1	5	0	0	0	67.273	0	0	0	Group I
Phyllostomus.hastatus|XM_045835444.1	2	75.638	0	0	0	0	0	0	Group V
Phyllostomus.hastatus|XM_045835564.1	3	0	80.255	0	0	0	0	0	Group IV
Phyllostomus.hastatus|XM_045839885.1	4	0	0	0	23.002	0	57.103	0	Group III
Phyllostomus.hastatus|XM_045853156.1	5	0	0	0	67.221	0	0	0	Group I
Phyllostomus.hastatus|XM_045853408.1	6	0	0	77.903	0	0	0	0	Group II
Physeter.catodon|ENSPCTT00005012289	7	27.286	0	0	0	91.513	30.49	0	Group III
Physeter.catodon|ENSPCTT00005026127	2	79.35	0	27.955	0	0	0	0	Group V
Physeter.catodon|ENSPCTT00005027066	3	0	78.922	0	0	0	0	0	Group IV
Physeter.catodon|ENSPCTT00005033543	5	0	0	0	72.755	0	0	0	Group I
Physeter.catodon|ENSPCTT00005034433	6	0	0	76.355	0	0	0	0	Group II
Piliocolobus.tephrosceles|ENSPTET00000017930	2	93.859	0	26.778	0	0	0	0	Group V
Piliocolobus.tephrosceles|ENSPTET00000018197	3	0	93.959	0	0	0	0	0	Group IV
Piliocolobus.tephrosceles|ENSPTET00000044229	5	0	0	0	90.56	0	0	0	Group I
Pipistrellus.kuhlii|XM_036445758.2	3	0	77.338	0	0	0	0	0	Group IV
Pipistrellus.kuhlii|XM_036447887.2	2	74.13	0	27.356	0	0	0	0	Group V
Pipistrellus.kuhlii|XM_045571486.1	7	27.2	0	22.41	0	72.149	0	0	Group III
Pipistrellus.kuhlii|XM_045585815.1	5	0	0	0	63.04	0	0	0	Group I
Pipistrellus.kuhlii|XM_045589301.1	6	0	0	75.253	0	0	0	0	Group II
Podarcis.muralis|ENSPMRT00000016720	4	32.203	29.358	0	0	0	0	0	Group V
Podarcis.muralis|ENSPMRT00000016733	1	0	35.385	0	0	0	0	0	Group IV
Poecilia.formosa|ENSPFOT00000007737	7	0	23.975	0	0	0	0	0	Group V
Poecilia.formosa|ENSPFOT00000022238	4	0	25.649	0	0	0	0	0	Group V
Poecilia.formosa|ENSPFOT00000024144	4	0	0	0	28.939	0	0	0	Group I
Poecilia.latipinna|ENSPLAT00000009396	4	0	0	0	32.061	0	0	0	Group I
Poecilia.mexicana|ENSPMET00000006826	7	0	25.472	0	0	0	0	0	Group V
Poecilia.mexicana|ENSPMET00000006847	4	0	26.299	0	0	0	0	0	Group V
Poecilia.mexicana|ENSPMET00000013779	4	0	0	23.679	0	33.081	0	0	Group III
Poecilia.mexicana|ENSPMET00000021276	4	0	0	0	32.061	0	0	0	Group I
Poecilia.mexicana|ENSPMET00000027718	4	0	0	0	28.939	0	0	0	Group I
Poecilia.reticulata|ENSPRET00000008285	4	0	25	0	0	0	0	0	Group V
Poecilia.reticulata|ENSPRET00000013002	4	0	0	0	27.761	0	0	0	Group I
Poecilia.reticulata|ENSPRET00000018342	4	0	0	24.313	0	32.76	0	0	Group III
Pogona.vitticeps|ENSPVIT00000006016	1	0	37.578	0	0	0	0	0	Group IV
Pogona.vitticeps|ENSPVIT00000006019	4	0	29.63	0	0	0	0	0	Group IV
Pogona.vitticeps|ENSPVIT00000006022	7	33.793	0	0	0	0	0	0	Group V
Pogona.vitticeps|ENSPVIT00000014733	4	0	0	30.108	0	0	0	0	Group II
Pogona.vitticeps|ENSPVIT00000029057	4	0	0	0	28.395	0	0	0	Group I
Pongo.abelii|ENSPPYT00000001509	2	98.26	0	27.254	0	0	0	0	Group V
Pongo.abelii|ENSPPYT00000001510	3	0	98.092	0	0	0	0	0	Group IV
Pongo.abelii|ENSPPYT00000011219	6	0	0	97.799	0	0	0	0	Group II
Pongo.abelii|ENSPPYT00000011325	5	0	0	0	97.281	0	0	0	Group I
Pongo.pygmaeus|XM_054461727.1	6	0	0	96.568	0	0	0	0	Group II
Pongo.pygmaeus|XM_054463205.1	5	0	0	0	96.692	0	0	0	Group I
Pongo.pygmaeus|XM_054483528.1	2	98.376	0	27.254	0	0	0	0	Group V
Pongo.pygmaeus|XM_054483609.1	3	0	97.774	0	0	0	0	0	Group IV
Prionailurus.bengalensis|XM_043573344.1	3	0	81.962	0	0	0	0	0	Group IV
Prionailurus.bengalensis|XM_043575221.1	2	77.404	0	29.079	0	0	0	0	Group V
Prionailurus.bengalensis|XM_043586793.1	6	0	0	77.358	0	0	0	0	Group II
Prionailurus.bengalensis|XM_043587016.1	5	0	0	0	69.385	0	0	0	Group I
Prionailurus.viverrinus|XM_047850730.1	5	0	0	0	69.692	0	0	0	Group I
Prionailurus.viverrinus|XM_047851043.1	6	0	0	77.358	0	0	0	0	Group II
Prionailurus.viverrinus|XM_047869312.1	2	77.404	0	28.295	0	0	0	0	Group V
Prionailurus.viverrinus|XM_047871372.1	3	0	81.962	0	0	0	0	0	Group IV
Procavia.capensis|ENSPCAT00000001457	5	0	0	53.039	0	0	0	0	Group II
Procavia.capensis|ENSPCAT00000003191	2	68.128	0	0	0	0	0	0	Group V
Procavia.capensis|ENSPCAT00000010303	5	0	0	0	54.209	0	0	0	Group I
Procavia.capensis|ENSPCAT00000014120	3	0	79.31	0	0	0	0	0	Group IV
Prolemur.simus|ENSPSMT00000001017	6	0	0	80.781	0	0	0	0	Group II
Prolemur.simus|ENSPSMT00000008744	2	83.759	0	25.487	0	0	0	0	Group V
Prolemur.simus|ENSPSMT00000008759	3	0	82.492	0	0	0	0	0	Group IV
Prolemur.simus|ENSPSMT00000042587	5	0	0	0	78.582	0	0	0	Group I
Propithecus.coquereli|XM_012641368.1	6	0	0	80.781	0	0	0	0	Group II
Propithecus.coquereli|XM_012653758.1	3	0	82.495	0	0	0	0	0	Group IV
Propithecus.coquereli|XM_012653759.1	2	77.726	0	29.352	0	0	0	0	Group V
Propithecus.coquereli|XM_012653996.1	5	0	0	0	78.516	0	0	0	Group I
Psammomys.obesus|XM_055612524.1	3	0	67.619	0	0	0	0	0	Group IV
Psammomys.obesus|XM_055613026.1	2	61.663	0	24.101	0	0	0	0	Group V
Psammomys.obesus|XM_055618774.1	5	0	0	0	53.153	0	0	0	Group I
Psammomys.obesus|XM_055621118.1	6	0	0	62.397	0	0	0	0	Group II
Pseudonaja.textilis|ENSPTXT00000009298	1	0	39.382	0	0	0	0	0	Group IV
Pseudopodoces.humilis|XM_005521317.1	7	36.324	31.163	28.247	0	0	0	0	Group V
Pseudopodoces.humilis|XM_005531161.2	7	27.612	0	0	0	58.324	0	0	Group III
Pseudopodoces.humilis|XM_014250596.1	4	0	33.115	0	0	0	0	0	Group IV
Pseudopodoces.humilis|XM_014259908.1	4	0	0	0	23.79	0	0	0	Group I
Pterocles.gutturalis|XM_010078266.1	4	0	25.478	0	0	53.364	0	0	Group III
Pterocles.gutturalis|XM_010080570.1	4	35.398	30.876	0	0	0	0	0	Group V
Pteronotus.parnellii.mesoamericanus|XM_054562228.1	6	0	0	78.778	0	0	0	0	Group II
Pteronotus.parnellii.mesoamericanus|XM_054572667.1	3	0	80.732	0	0	0	0	0	Group IV
Pteronotus.parnellii.mesoamericanus|XM_054574453.1	2	76.798	0	27.423	0	0	0	0	Group V
Pteronotus.parnellii.mesoamericanus|XM_054575349.1	7	25.434	0	0	0	75.599	29.636	0	Group III
Pteronotus.parnellii.mesoamericanus|XM_054575367.1	4	0	0	0	22.769	0	59.613	0	Group III
Pteronotus.parnellii.mesoamericanus|XM_054578721.1	5	0	0	0	66.768	0	0	0	Group I
Pteropus.alecto|XM_006912469.3	7	25.755	0	21.6	0	90.414	30.672	0	Group III
Pteropus.alecto|XM_006919301.1	3	0	81.329	0	0	0	0	0	Group IV
Pteropus.alecto|XM_025043890.1	5	0	0	0	69.08	0	0	0	Group I
Pteropus.alecto|XM_025051635.1	6	0	0	79.825	0	0	0	0	Group II
Pteropus.alecto|XM_025051947.1	2	77.378	0	26.769	0	0	0	0	Group V
Pteropus.giganteus|XM_039838534.1	3	0	81.962	0	0	0	0	0	Group IV
Pteropus.giganteus|XM_039838536.1	2	77.378	0	27.129	0	0	0	0	Group V
Pteropus.giganteus|XM_039867845.1	5	0	0	0	69.231	0	0	0	Group I
Pteropus.giganteus|XM_039869959.1	7	25.755	0	21.6	0	90.414	30.672	0	Group III
Pteropus.giganteus|XM_039882733.1	6	0	0	79.398	0	0	0	0	Group II
Pteropus.vampyrus|ENSPVAT00000002041	5	0	0	0	70.455	0	0	0	Group I
Pteropus.vampyrus|ENSPVAT00000004052	2	78.378	0	27.129	0	0	0	0	Group V
Pteropus.vampyrus|ENSPVAT00000017551	6	0	0	79.396	0	0	0	0	Group II
Pteropus.vampyrus|ENSPVAT00000017656	3	0	84.632	0	0	0	0	0	Group IV
Puma.concolor|XM_025915801.1	6	0	0	71.25	0	0	0	0	Group II
Puma.concolor|XM_025915879.1	5	0	0	0	65.714	0	0	0	Group I
Puma.concolor|XM_025935132.1	2	77.842	0	29.019	0	0	0	0	Group V
Puma.concolor|XM_025935196.1	3	0	80.696	0	0	0	0	0	Group IV
Puma.yagouaroundi|XM_040444918.1	5	0	0	0	69.231	0	0	0	Group I
Puma.yagouaroundi|XM_040450123.1	6	0	0	77.673	0	0	0	0	Group II
Puma.yagouaroundi|XM_040470585.1	3	0	81.487	0	0	0	0	0	Group IV
Puma.yagouaroundi|XM_040470586.1	2	77.958	0	28.958	0	0	0	0	Group V
Pundamilia.nyererei|ENSPNYT00000026049	4	0	27.706	0	0	0	0	0	Group V
Pundamilia.nyererei|ENSPNYT00000026114	7	27.825	0	0	0	0	0	0	Group V
Pygocentrus.nattereri|ENSPNAT00000002046	4	0	0	0	23.49	0	0	0	Group I
Pygocentrus.nattereri|ENSPNAT00000006504	7	27.831	29.699	0	0	0	0	0	Group V
Pygoscelis.adeliae|XM_009320655.1	1	0	35.913	0	0	0	0	0	Group IV
Pygoscelis.adeliae|XM_009320656.1	7	36.795	34.222	23.693	0	0	0	0	Group V
Pygoscelis.adeliae|XM_009326930.1	7	25.826	27.76	0	0	60.622	0	0	Group III
Python.bivittatus|XM_007435543.3	4	27.289	0	31.083	0	0	0	0	Group II
Python.bivittatus|XM_025164252.1	4	0	0	0	30.877	0	0	0	Group I
Python.bivittatus|XM_025171311.1	4	0	0	0	21.414	0	34.239	0	Group III
Python.bivittatus|XM_025171752.1	1	0	38.079	0	0	0	0	0	Group IV
Python.bivittatus|XM_025171754.1	7	32.982	0	0	0	0	0	0	Group V
Rangifer.tarandus|nbis-mrna-12624	7	27.108	0	0	0	87.16	30.27	0	Group III
Rangifer.tarandus|nbis-mrna-24326	5	0	0	0	70.743	0	0	0	Group I
Rangifer.tarandus|nbis-mrna-24483	6	0	0	73.134	0	0	0	0	Group II
Rangifer.tarandus|nbis-mrna-577	3	0	80.507	0	0	0	0	0	Group IV
Rangifer.tarandus|nbis-mrna-578	2	78.538	0	0	0	0	0	0	Group V
Rattus.norvegicus|ENSRNOT00000007726	6	0	0	63.201	0	0	0	0	Group II
Rattus.norvegicus|ENSRNOT00000009883	2	64.983	0	24.773	0	0	0	0	Group V
Rattus.norvegicus|ENSRNOT00000010151	3	0	70.317	0	0	0	0	0	Group IV
Rattus.norvegicus|ENSRNOT00000025977	5	0	0	0	51.719	0	0	0	Group I
Rattus.rattus|XM_032888018.1	6	0	0	62.175	0	0	0	0	Group II
Rattus.rattus|XM_032898892.1	7	27.753	0	0	0	79.108	0	0	Group III
Rattus.rattus|XM_032906387.1	2	64.868	0	0	0	0	0	0	Group V
Rattus.rattus|XM_032907244.1	3	0	70.159	0	0	0	0	0	Group IV
Rattus.rattus|XM_032918978.1	5	0	0	0	52.765	0	0	0	Group I
Rhinolophus.ferrumequinum|ENSRFET00010007446	3	0	81.487	0	0	0	0	0	Group IV
Rhinolophus.ferrumequinum|ENSRFET00010007509	2	73.984	0	26.809	0	0	0	0	Group V
Rhinolophus.ferrumequinum|ENSRFET00010016567	6	0	0	77.814	0	0	0	0	Group II
Rhinolophus.ferrumequinum|ENSRFET00010022392	7	26.457	0	0	0	90.642	30.309	0	Group III
Rhinolophus.ferrumequinum|ENSRFET00010031102	5	0	0	0	66.003	0	0	0	Group I
Rhinopithecus.bieti|ENSRBIT00000037050	3	0	95.39	0	0	0	0	0	Group IV
Rhinopithecus.bieti|ENSRBIT00000037436	6	0	0	94.34	0	0	0	0	Group II
Rhinopithecus.bieti|ENSRBIT00000043336	5	0	0	0	93.558	0	0	0	Group I
Rhinopithecus.bieti|ENSRBIT00000065981	2	88.76	0	0	0	0	0	0	Group V
Rhinopithecus.roxellana|ENSRROT00000028340	5	0	0	0	93.656	0	0	0	Group I
Rhinopithecus.roxellana|ENSRROT00000049603	6	0	0	94.025	0	0	0	0	Group II
Rhinopithecus.roxellana|ENSRROT00000054654	2	93.975	0	26.778	0	0	0	0	Group V
Rhinopithecus.roxellana|ENSRROT00000065658	3	0	95.39	0	0	0	0	0	Group IV
Rousettus.aegyptiacus|XM_016162158.2	6	0	0	78.889	0	0	0	0	Group II
Rousettus.aegyptiacus|XM_036225562.1	7	0	0	21.8	0	88.139	30.309	0	Group III
Rousettus.aegyptiacus|XM_036235079.1	3	0	80.854	0	0	0	0	0	Group IV
Rousettus.aegyptiacus|XM_036235089.1	2	75.986	0	27.255	0	0	0	0	Group V
Saimiri.boliviensis.boliviensis|ENSSBOT00000047308	3	0	90.635	0	0	0	0	0	Group IV
Saimiri.boliviensis.boliviensis|ENSSBOT00000051832	2	89.498	0	0	0	0	0	0	Group V
Saimiri.boliviensis.boliviensis|ENSSBOT00000052890	6	0	0	88.684	0	0	0	0	Group II
Salarias.fasciatus|ENSSFAT00005058253	4	0	0	0	23.23	0	0	0	Group I
Salvator.merianae|ENSSMRT00000008184	4	0	0	0	27.259	0	0	0	Group I
Salvator.merianae|ENSSMRT00000025700	4	0	0	29.194	0	0	0	0	Group II
Salvator.merianae|ENSSMRT00000028621	7	0	27.485	0	0	53.398	0	0	Group III
Salvator.merianae|ENSSMRT00000030246	1	0	37.188	0	0	0	0	0	Group IV
Sander.lucioperca|ENSSLUT00000005265	7	28.659	0	0	0	0	0	0	Group V
Sander.lucioperca|ENSSLUT00000005277	4	0	25.749	26.545	0	0	0	0	Group V
Sapajus.apella|XM_032265715.1	6	0	0	91.223	0	0	0	0	Group II
Sapajus.apella|XM_032267814.1	5	0	0	0	83.628	0	0	0	Group I
Sapajus.apella|XM_032296642.1	2	89.758	0	25.551	0	0	0	0	Group V
Sapajus.apella|XM_032296645.1	3	0	90.476	0	0	0	0	0	Group IV
Sarcophilus.harrisii|ENSSHAT00000007649	1	0	53.75	0	0	0	0	0	Group IV
Sarcophilus.harrisii|ENSSHAT00000008948	7	49.137	0	25.901	0	0	0	0	Group V
Sarcophilus.harrisii|ENSSHAT00000009696	4	0	0	0	39.347	0	0	0	Group I
Sarcophilus.harrisii|ENSSHAT00000011368	5	0	0	44.373	0	0	0	0	Group II
Sciurus.vulgaris|ENSSVLT00005020031	3	0	77.619	0	0	0	0	0	Group IV
Sciurus.vulgaris|ENSSVLT00005020930	2	73.666	0	0	0	0	0	0	Group V
Sciurus.vulgaris|ENSSVLT00005035598	6	0	0	74.016	0	0	0	0	Group II
Sciurus.vulgaris|ENSSVLT00005035843	5	0	0	0	66.147	0	0	0	Group I
Scleropages.formosus|ENSSFOT00015002692	4	0	25.484	0	0	0	0	0	Group V
Scleropages.formosus|ENSSFOT00015002813	7	27.128	0	0	0	0	0	0	Group V
Scleropages.formosus|ENSSFOT00015017091	4	0	0	23.888	0	0	0	0	Group II
Scleropages.formosus|ENSSFOT00015019483	4	0	26.408	0	0	0	0	0	Group V
Scleropages.formosus|ENSSFOT00015032983	4	0	0	0	22.222	0	0	0	Group I
Scophthalmus.maximus|ENSSMAT00000030284	4	0	25.581	25.528	0	0	0	0	Group V
Scophthalmus.maximus|ENSSMAT00000035099	4	0	0	0	22.948	0	0	0	Group I
Serinus.canaria|ENSSCAT00000011249	4	33.893	27.368	0	0	0	0	0	Group V
Serinus.canaria|ENSSCAT00000014032	7	26.866	0	0	0	57.312	29.256	0	Group III
Seriola.dumerili|ENSSDUT00000003259	4	0	25.672	0	0	0	0	0	Group V
Seriola.dumerili|ENSSDUT00000011268	4	0	0	0	22.449	0	0	0	Group I
Seriola.lalandi.dorsalis|ENSSLDT00000008098	4	0	24.251	0	0	0	0	0	Group V
Sorex.araneus|ENSSART00000004036	5	0	0	55.122	0	0	0	0	Group II
Sorex.araneus|ENSSART00000008623	1	0	66.953	0	0	0	0	0	Group IV
Sorex.cinereus|XM_056119677.1	5	0	0	0	48.678	0	0	0	Group I
Sorex.cinereus|XM_056119686.1	5	0	0	56.931	0	0	0	0	Group II
Sorex.cinereus|XM_056122200.1	3	0	63.354	0	0	0	0	0	Group IV
Sorex.cinereus|XM_056122361.1	2	60.55	0	0	0	0	0	0	Group V
Sparus.aurata|ENSSAUT00010033373	7	27.443	0	0	0	0	0	0	Group V
Spermophilus.dauricus|ENSSDAT00000023422	3	0	75	0	0	0	0	0	Group IV
Spermophilus.dauricus|ENSSDAT00000023535	2	70.276	0	0	0	0	0	0	Group V
Sphaeramia.orbicularis|ENSSORT00005032214	4	0	0	0	23.241	0	0	0	Group I
Sphenodon.punctatus|ENSSPUT00000010006	7	25.263	0	0	0	59.486	0	0	Group III
Stachyris.ruficeps|ENSCRFT00000008639	7	28.134	0	0	0	58.11	28.76	0	Group III
Stegastes.partitus|ENSSPAT00000004557	4	0	0	0	25.073	0	0	0	Group I
Stegastes.partitus|ENSSPAT00000030111	4	0	0	0	22.868	0	0	0	Group I
Strigops.habroptila|ENSSHBT00005003943	7	26.756	0	0	0	61.454	0	0	Group III
Strigops.habroptila|ENSSHBT00005021670	1	0	31.07	0	0	0	0	0	Group IV
Strigops.habroptila|ENSSHBT00005021678	7	35.953	32.87	0	0	0	0	0	Group V
Strigops.habroptila|ENSSHBT00005023860	4	26.8	0	0	0	28.914	0	0	Group III
Strix.occidentalis.caurina|ENSSOCT00000023608	1	0	33.118	0	0	0	0	0	Group IV
Strix.occidentalis.caurina|ENSSOCT00000023612	7	34.891	0	0	0	0	0	0	Group V
Struthio.camelus.australis|ENSSCUT00000007597	7	34.994	29.26	23.924	0	0	0	0	Group V
Struthio.camelus.australis|ENSSCUT00000021355	7	0	26.923	0	0	59.125	0	0	Group III
Struthio.camelus.australis|ENSSCUT00000021895	4	0	0	0	20.3	0	0	0	Group I
Sturnira.hondurensis|XM_037028853.1	5	0	0	0	65.25	0	0	0	Group I
Sturnira.hondurensis|XM_037038455.1	7	26.276	0	0	0	72.44	0	0	Group III
Sturnira.hondurensis|XM_037038479.1	4	0	0	0	25.597	0	60.938	0	Group III
Sturnira.hondurensis|XM_037041818.1	6	0	0	75.49	0	0	0	0	Group II
Sturnira.hondurensis|XM_037042792.1	2	76.218	0	27.235	0	0	0	0	Group V
Sturnira.hondurensis|XM_037044273.1	3	0	78.662	0	0	0	0	0	Group IV
Suncus.etruscus|XM_049774392.1	2	63.109	0	0	0	0	0	0	Group V
Suncus.etruscus|XM_049774397.1	3	0	67.829	0	0	0	0	0	Group IV
Suncus.etruscus|XM_049788361.1	5	0	0	56.645	0	0	0	0	Group II
Suncus.etruscus|XM_049788378.1	5	0	0	0	46.657	0	0	0	Group I
Suricata.suricatta|ENSSSUT00005024063	5	0	0	0	66.922	0	0	0	Group I
Suricata.suricatta|ENSSSUT00005026850	2	77.262	0	28.21	0	0	0	0	Group V
Suricata.suricatta|ENSSSUT00005027335	3	0	79.715	0	0	0	0	0	Group IV
Suricata.suricatta|ENSSSUT00005034515	6	0	0	74.359	0	0	0	0	Group II
Sus.scrofa|ENSSSCT00000004204	2	78.422	0	0	0	0	0	0	Group V
Sus.scrofa|ENSSSCT00000018422	7	27.628	0	0	0	91.621	30.127	0	Group III
Sus.scrofa|ENSSSCT00000034954	6	0	0	76.63	0	0	0	0	Group II
Sus.scrofa|ENSSSCT00000084931	5	0	0	0	70.898	0	0	0	Group I
Sus.scrofa|ENSSSCT00000085477	3	0	81.804	0	0	0	0	0	Group IV
Symphalangus.syndactylus|XM_055237895.1	5	0	0	0	96.096	0	0	0	Group I
Symphalangus.syndactylus|XM_055238151.1	6	0	0	96.069	0	0	0	0	Group II
Tachyglossus.aculeatus|XM_038739850.1	5	0	0	46.87	0	0	0	0	Group II
Tachyglossus.aculeatus|XM_038740658.1	4	0	0	0	42.654	0	0	0	Group I
Tachyglossus.aculeatus|XM_038752684.1	1	0	46.252	0	0	0	0	0	Group IV
Tachyglossus.aculeatus|XM_038753004.1	7	44.637	25	26.721	0	0	0	0	Group V
Taeniopygia.guttata|ENSTGUT00000032921	4	0	0	0	26.944	0	0	0	Group I
Taeniopygia.guttata|ENSTGUT00000037007	7	27.448	0	0	0	57.634	0	0	Group III
Taeniopygia.guttata|ENSTGUT00000038278	7	37.181	24.745	25.75	0	0	0	0	Group V
Taeniopygia.guttata|ENSTGUT00000039246	7	37.181	24.808	25.75	0	0	0	0	Group V
Takifugu.flavidus|XM_057038958.1	4	0	0	0	22.303	0	0	0	Group I
Takifugu.flavidus|XM_057039032.1	4	0	27.899	0	0	0	0	0	Group V
Talpa.occidentalis|XM_037499887.2	3	0	76.244	0	0	0	0	0	Group IV
Talpa.occidentalis|XM_037501061.1	2	71.694	0	0	0	0	0	0	Group V
Talpa.occidentalis|XM_037505988.2	6	0	0	75.41	0	0	0	0	Group II
Talpa.occidentalis|XM_054693911.1	5	0	0	0	60.648	0	0	0	Group I
Tauraco.erythrolophus|XM_009977565.1	4	36.391	26.073	0	0	0	0	0	Group V
Tauraco.erythrolophus|XM_009979197.1	7	26.087	25.796	0	0	60.642	0	0	Group III
Tauraco.erythrolophus|XM_009989427.1	4	30.534	0	0	0	0	0	0	Group V
Terrapene.carolina.triunguis|ENSTMTT00000012934	4	0	0	32.229	0	0	0	0	Group II
Terrapene.carolina.triunguis|ENSTMTT00000014248	7	37.931	31.818	23.033	0	0	0	0	Group V
Terrapene.carolina.triunguis|ENSTMTT00000014641	1	0	41.109	0	0	0	0	0	Group IV
Terrapene.carolina.triunguis|ENSTMTT00000025907	7	36.948	31.818	23.033	0	0	0	0	Group V
Terrapene.carolina.triunguis|ENSTMTT00000026014	1	0	41.056	0	0	0	0	0	Group IV
Theropithecus.gelada|ENSTGET00000009979	6	0	0	94.969	0	0	0	0	Group II
Theropithecus.gelada|ENSTGET00000020159	5	0	0	0	93.807	0	0	0	Group I
Theropithecus.gelada|ENSTGET00000020819	3	0	95.231	0	0	0	0	0	Group IV
Theropithecus.gelada|ENSTGET00000021457	2	93.627	0	26.549	0	0	0	0	Group V
Tinamus.guttatus|XM_010216415.1	7	34.08	27.508	25.203	0	0	0	0	Group V
Tinamus.guttatus|XM_010226726.1	7	26.457	0	0	0	59.973	29.004	0	Group III
Trachypithecus.francoisi|XM_033195883.1	6	0	0	93.711	0	0	0	0	Group II
Trachypithecus.francoisi|XM_033196666.1	5	0	0	0	94.411	0	0	0	Group I
Trachypithecus.francoisi|XM_033225240.1	3	0	95.39	0	0	0	0	0	Group IV
Trachypithecus.francoisi|XM_033225241.1	2	93.743	0	26.778	0	0	0	0	Group V
Trichechus.manatus|XM_004369035.2	3	0	81.013	0	0	0	0	0	Group IV
Trichechus.manatus|XM_004380477.2	7	0	0	21.844	0	88.03	29.545	0	Group III
Trichechus.manatus|XM_023724745.1	6	0	0	71.807	0	0	0	0	Group II
Trichechus.manatus|XM_023730397.1	2	66.591	0	0	0	0	0	0	Group V
Trichechus.manatus|XM_023738749.1	5	0	0	0	66.927	0	0	0	Group I
Trichosurus.vulpecula|XM_036740946.1	5	0	0	44.389	0	0	0	0	Group II
Trichosurus.vulpecula|XM_036741334.1	4	0	0	0	38.769	0	0	0	Group I
Trichosurus.vulpecula|XM_036742785.1	4	0	0	24.885	0	0	0	0	Group III
Trichosurus.vulpecula|XM_036753307.1	1	0	49.436	0	0	0	0	0	Group IV
Trichosurus.vulpecula|XM_036757806.1	7	48.502	0	0	0	0	0	0	Group V
Tupaia.belangeri.chinensis|XM_006171403.2	3	0	78.13	0	0	0	0	0	Group IV
Tupaia.belangeri.chinensis|XM_006171404.3	2	76.218	0	26.941	0	0	0	0	Group V
Tupaia.belangeri.chinensis|XM_014587989.2	4	0	0	0	21.967	0	72.049	0	Group III
Tupaia.belangeri.chinensis|XM_027771277.1	5	0	0	0	65.517	0	0	0	Group I
Tupaia.belangeri.chinensis|XM_027776779.1	6	0	0	73.077	0	0	0	0	Group II
Tupaia.belangeri|ENSTBET00000003383	3	0	77.179	0	0	0	0	0	Group IV
Tupaia.belangeri|ENSTBET00000003558	2	67.622	0	29.254	0	0	0	0	Group V
Tupaia.belangeri|ENSTBET00000004082	4	0	0	0	23.476	0	69.031	0	Group III
Tursiops.truncatus|ENSTTRT00000002372	6	0	0	77.547	0	0	0	0	Group II
Tursiops.truncatus|ENSTTRT00000003519	2	78.592	0	26.941	0	0	0	0	Group V
Tursiops.truncatus|ENSTTRT00000009451	3	0	82.567	0	0	0	0	0	Group IV
Tursiops.truncatus|ENSTTRT00000012338	5	0	0	0	64.898	0	0	0	Group I
Tursiops.truncatus|ENSTTRT00000016012	7	26.987	0	0	0	91.839	30.672	0	Group III
Tyto.alba|XM_042794526.1	4	0	0	0	27.937	0	0	0	Group I
Tyto.alba|XM_042804569.1	7	26.237	0	0	0	59.936	0	0	Group III
Tyto.alba|XM_042808430.1	7	35.013	33.18	24.126	0	0	0	0	Group V
Tyto.alba|XM_042808434.1	1	0	33.739	0	0	0	0	0	Group IV
Urocitellus.parryii|ENSUPAT00010016834	6	0	0	75	0	0	0	0	Group II
Urocitellus.parryii|ENSUPAT00010019878	3	0	76.108	0	0	0	0	0	Group IV
Urocitellus.parryii|ENSUPAT00010019924	2	72.654	0	0	0	0	0	0	Group V
Urocitellus.parryii|ENSUPAT00010027159	5	0	0	0	57.863	0	0	0	Group I
Ursus.americanus|ENSUAMT00000009734	6	0	0	76.48	0	0	0	0	Group II
Ursus.americanus|ENSUAMT00000019947	5	0	0	0	62.5	0	0	0	Group I
Ursus.americanus|ENSUAMT00000029354	3	0	81.962	0	0	0	0	0	Group IV
Ursus.americanus|ENSUAMT00000030842	2	77.378	0	28.176	0	0	0	0	Group V
Ursus.americanus|ENSUAMT00000033407	7	27.192	0	0	0	89.554	29.597	0	Group III
Ursus.arctos|XM_026497847.4	2	77.61	0	28.176	0	0	0	0	Group V
Ursus.arctos|XM_026497852.4	3	0	81.804	0	0	0	0	0	Group IV
Ursus.arctos|XM_026498945.4	7	27.192	0	0	0	89.445	29.597	0	Group III
Ursus.arctos|XM_026500508.3	5	0	0	0	68.485	0	0	0	Group I
Ursus.arctos|XM_057311562.1	6	0	0	73.343	0	0	0	0	Group II
Ursus.maritimus|ENSUMAT00000006983	6	0	0	78.899	0	0	0	0	Group II
Ursus.maritimus|ENSUMAT00000010794	2	77.61	0	28.176	0	0	0	0	Group V
Ursus.maritimus|ENSUMAT00000010805	3	0	81.804	0	0	0	0	0	Group IV
Ursus.maritimus|ENSUMAT00000014637	7	27.192	0	0	0	89.554	29.597	0	Group III
Ursus.maritimus|ENSUMAT00000015788	5	0	0	0	68.405	0	0	0	Group I
Ursus.thibetanus.thibetanus|ENSUTTT00000002205	7	27.34	0	0	0	89.445	29.597	0	Group III
Ursus.thibetanus.thibetanus|ENSUTTT00000007924	2	77.61	0	28.176	0	0	0	0	Group V
Ursus.thibetanus.thibetanus|ENSUTTT00000008115	3	0	82.12	0	0	0	0	0	Group IV
Ursus.thibetanus.thibetanus|ENSUTTT00000010239	5	0	0	0	68.405	0	0	0	Group I
Ursus.thibetanus.thibetanus|ENSUTTT00000020272	6	0	0	79.174	0	0	0	0	Group II
Varanus.komodoensis|ENSVKKT00000003168	1	0	38.721	0	0	0	0	0	Group IV
Varanus.komodoensis|ENSVKKT00000019129	4	0	0	28.08	0	0	0	0	Group II
Vicugna.pacos|ENSVPAT00000000921	3	0	81.458	0	0	0	0	0	Group IV
Vicugna.pacos|ENSVPAT00000000922	2	75	0	0	0	0	0	0	Group V
Vicugna.pacos|ENSVPAT00000003574	6	0	0	68.337	0	0	0	0	Group II
Vombatus.ursinus|ENSVURT00010020893	7	49.004	0	26.339	0	0	0	0	Group V
Vombatus.ursinus|ENSVURT00010020974	1	0	46.468	0	0	0	0	0	Group IV
Vombatus.ursinus|ENSVURT00010022152	4	0	0	0	39.875	0	0	0	Group I
Vombatus.ursinus|ENSVURT00010036095	5	0	0	38.384	0	0	0	0	Group II
Vulpes.lagopus|XM_041763159.1	5	0	0	0	70.489	0	0	0	Group I
Vulpes.lagopus|XM_041763252.1	6	0	0	78.956	0	0	0	0	Group II
Vulpes.lagopus|XM_041770150.1	2	77.146	0	27.876	0	0	0	0	Group V
Vulpes.lagopus|XM_041771812.1	3	0	84.335	0	0	0	0	0	Group IV
Vulpes.vulpes|ENSVVUT00000018120	5	0	0	0	70.706	0	0	0	Group I
Vulpes.vulpes|ENSVVUT00000028074	3	0	84.177	0	0	0	0	0	Group IV
Vulpes.vulpes|ENSVVUT00000028112	2	77.262	0	27.655	0	0	0	0	Group V
Vulpes.vulpes|ENSVVUT00000049182	6	0	0	77.365	0	0	0	0	Group II
Xenopus.tropicalis|ENSXETT00000099797	4	0	0	28.125	0	0	0	0	Group II
Xenopus.tropicalis|ENSXETT00000105157	4	0	29.526	24.39	0	0	0	0	Group IV
Xenopus.tropicalis|ENSXETT00000106185	7	31.215	0	0	0	0	0	0	Group V
Xiphophorus.couchianus|ENSXCOT00000007899	4	0	0	0	32.061	0	0	0	Group I
Xiphophorus.maculatus|ENSXMAT00000006491	4	0	0	0	24.126	0	0	0	Group I
Xiphophorus.maculatus|ENSXMAT00000011707	4	0	26.645	0	0	0	0	0	Group V
Xiphophorus.maculatus|ENSXMAT00000011710	7	25.707	25.08	23.519	0	0	0	0	Group V
Zalophus.californianus|ENSZCAT00015000187	6	0	0	78.13	0	0	0	0	Group II
Zalophus.californianus|ENSZCAT00015012020	5	0	0	0	69.008	0	0	0	Group I
Zalophus.californianus|ENSZCAT00015028836	3	0	83.07	0	0	0	0	0	Group IV
Zalophus.californianus|ENSZCAT00015029140	2	77.378	0	28.241	0	0	0	0	Group V
Zonotrichia.albicollis|ENSZALT00000018871	7	26.449	0	0	0	57.634	29.667	0	Group III
Zosterops.lateralis.melanops|ENSZLMT00000007475	1	0	24.398	0	0	0	0	0	Group IV
Zosterops.lateralis.melanops|ENSZLMT00000020098	7	27.786	26.82	0	0	58.172	29.752	0	Group III
