# Supplementary material for: Evolutionary insights into Interleukin-12 family targets across 405 species
Source: Front Immunol. 2025 May 30;16:1584460. doi: 10.3389/fimmu.2025.1584460 (PMC12162339; doi:10.3389/fimmu.2025.1584460)
Supplement: Supplementary file 4 [file Table2.xlsx]

## Sheet: IL-12s
node	Start	End	Domain	DomainName	Group
Acanthisitta.chloris|XM_009079566.1	124	206	PF10420.14	IL12p40_C	Group I
Acanthochromis.polyacanthus|ENSAPOT00000010561	111	187	PF10420.14	IL12p40_C	Group I
Accipiter.nisus|ENSANIT00000010282	83	166	PF10420.14	IL12p40_C	Group I
Acinonyx.jubatus|XM_027033365.2	172	261	PF10420.14	IL12p40_C	Group I
Acomys.russatus|XM_051168410.1	126	215	PF10420.14	IL12p40_C	Group I
Ailuropoda.melanoleuca|ENSAMET00000028944	212	301	PF10420.14	IL12p40_C	Group I
Ailuropoda.melanoleura|XM_019794949.2	128	217	PF10420.14	IL12p40_C	Group I
Alligator.sinensis|XM_025200885.1	127	210	PF10420.14	IL12p40_C	Group I
Amazona.collaria|ENSACOT00000006533	125	209	PF10420.14	IL12p40_C	Group I
Amphiprion.ocellaris|ENSAOCT00000030120	106	203	PF10420.14	IL12p40_C	Group I
Amphiprion.ocellaris|ENSAOCT00000032476	126	200	PF10420.14	IL12p40_C	Group I
Amphiprion.percula|ENSAPET00000016655	126	223	PF10420.14	IL12p40_C	Group I
Amphiprion.percula|ENSAPET00000022999	98	172	PF10420.14	IL12p40_C	Group I
Anabas.testudineus|ENSATET00000013245	127	202	PF10420.14	IL12p40_C	Group I
Anabas.testudineus|ENSATET00000031233	120	207	PF10420.14	IL12p40_C	Group I
Anas.platyrhynchos.platyrhynchos|ENSAPLT00000009477	126	209	PF10420.14	IL12p40_C	Group I
Anas.platyrhynchos|ENSAPLT00020024177	133	216	PF10420.14	IL12p40_C	Group I
Anas.zonorhyncha|ENSAZOT00000022804	126	209	PF10420.14	IL12p40_C	Group I
Anolis.carolinensis|ENSACAT00000015869	127	213	PF10420.14	IL12p40_C	Group I
Anser.brachyrhynchus|ENSABRT00000002041	126	209	PF10420.14	IL12p40_C	Group I
Anser.cygnoides|ENSACDT00005010681	126	209	PF10420.14	IL12p40_C	Group I
Antechinus.flavipes|XM_051973691.1	44	92	PF00047.30	ig	Group I
Antechinus.flavipes|XM_051973691.1	127	218	PF10420.14	IL12p40_C	Group I
Antrostomus.carolinensis|XM_010173437.2	126	209	PF10420.14	IL12p40_C	Group I
Aotus.nancymaae|ENSANAT00000008095	126	216	PF10420.14	IL12p40_C	Group I
Apaloderma.vittatum|XM_009867496.1	126	209	PF10420.14	IL12p40_C	Group I
Apodemus.sylvaticus|XM_052195124.1	123	214	PF10420.14	IL12p40_C	Group I
Aptenodytes.forsteri|XM_009285728.2	126	209	PF10420.14	IL12p40_C	Group I
Apteryx.haastii|ENSAHAT00000003776	126	208	PF10420.14	IL12p40_C	Group I
Apteryx.haastii|ENSAHAT00000016330	151	222	PF10420.14	IL12p40_C	Group I
Apteryx.owenii|ENSAOWT00000007844	126	208	PF10420.14	IL12p40_C	Group I
Apteryx.rowi|ENSARWT00000006329	562	633	PF10420.14	IL12p40_C	Group I
Aquila.chrysaetos.chrysaetos|ENSACCT00020025396	121	204	PF10420.14	IL12p40_C	Group I
Artibeus.jamaicensis|XM_037152266.2	126	217	PF10420.14	IL12p40_C	Group I
Arvicanthis.niloticus|XM_034507162.1	123	213	PF10420.14	IL12p40_C	Group I
Arvicola.amphibius|XM_038324577.1	43	104	PF16681.10	Ig_5	Group I
Arvicola.amphibius|XM_038324577.1	126	217	PF10420.14	IL12p40_C	Group I
Astatotilapia.calliptera|ENSACLT00000012261	125	200	PF10420.14	IL12p40_C	Group I
Astatotilapia.calliptera|ENSACLT00000015353	128	202	PF10420.14	IL12p40_C	Group I
Astyanax.mexicanus|ENSAMXT00000001221	122	199	PF10420.14	IL12p40_C	Group I
Astyanax.mexicanus|ENSAMXT00000017769	117	192	PF10420.14	IL12p40_C	Group I
Athene.cunicularia|ENSACUT00000015441	111	197	PF10420.14	IL12p40_C	Group I
Balaenoptera.musculus|ENSBMST00010015771	126	217	PF10420.14	IL12p40_C	Group I
Balearica.regulorum|XM_010310315.1	121	204	PF10420.14	IL12p40_C	Group I
Betta.splendens|ENSBSLT00000031899	140	217	PF10420.14	IL12p40_C	Group I
Bison.bison.bison|ENSBBBT00000025232	126	217	PF10420.14	IL12p40_C	Group I
Bison.bison|XM_010855306.1	126	217	PF10420.14	IL12p40_C	Group I
Bos.indicus|XM_019963681.1	126	217	PF10420.14	IL12p40_C	Group I
Bos.mutus|ENSBMUT00000004940	126	217	PF10420.14	IL12p40_C	Group I
Bos.taurus|ENSBTAT00000006222	126	217	PF10420.14	IL12p40_C	Group I
Bubalus.bubalis|XM_045166528.1	128	219	PF10420.14	IL12p40_C	Group I
Bubalus.carabanensis|XM_055566818.1	126	217	PF10420.14	IL12p40_C	Group I
Bubo.bubo|ENSBOBT00000020719	111	197	PF10420.14	IL12p40_C	Group I
Buceros.rhinoceros|XM_010145030.1	125	208	PF10420.14	IL12p40_C	Group I
Budorcas.taxicolor|XM_052644135.1	126	217	PF10420.14	IL12p40_C	Group I
Buteo.japonicus|ENSBJAT00000018847	126	209	PF10420.14	IL12p40_C	Group I
Cairina.moschata.domestica|ENSCMMT00000007998	126	209	PF10420.14	IL12p40_C	Group I
Calidris.pugnax|ENSCPUT00000013051	126	209	PF10420.14	IL12p40_C	Group I
Calidris.pygmaea|ENSCPGT00000005803	126	209	PF10420.14	IL12p40_C	Group I
Callithrix.jacchus|ENSCJAT00000037396	126	216	PF10420.14	IL12p40_C	Group I
Callorhinus.ursinus|XM_025866630.1	42	102	PF16681.10	Ig_5	Group I
Callorhinus.ursinus|XM_025866630.1	128	217	PF10420.14	IL12p40_C	Group I
Calypte.anna|XM_008498698.1	126	209	PF10420.14	IL12p40_C	Group I
Camarhynchus.parvulus|ENSCPVT00000019594	128	209	PF10420.14	IL12p40_C	Group I
Camelus.bactrianus|XM_010950311.2	127	218	PF10420.14	IL12p40_C	Group I
Camelus.dromedarius|ENSCDRT00005016577	127	218	PF10420.14	IL12p40_C	Group I
Camelus.ferus|XM_006177970.3	127	218	PF10420.14	IL12p40_C	Group I
Canis.lupus.dingo|ENSCAFT00020038047	128	217	PF10420.14	IL12p40_C	Group I
Canis.lupus.familiaris|ENSCAFT00845002222	128	217	PF10420.14	IL12p40_C	Group I
Capra.hircus|ENSCHIT00000024824	132	221	PF10420.14	IL12p40_C	Group I
Cariama.cristata|XM_009701112.1	121	204	PF10420.14	IL12p40_C	Group I
Carlito.syrichta|ENSTSYT00000014562	43	102	PF16681.10	Ig_5	Group I
Carlito.syrichta|ENSTSYT00000014562	126	216	PF10420.14	IL12p40_C	Group I
Castor.canadensis|ENSCCNT00000011544	126	207	PF10420.14	IL12p40_C	Group I
Catagonus.wagneri|ENSCWAT00000004758	126	212	PF10420.14	IL12p40_C	Group I
Cathartes.aura|mrna.N323_02658	126	209	PF10420.14	IL12p40_C	Group I
Catharus.ustulatus|ENSCUST00005016213	42	105	PF16681.10	Ig_5	Group I
Catharus.ustulatus|ENSCUST00005016213	124	207	PF10420.14	IL12p40_C	Group I
Cavia.aperea|ENSCAPT00000008709	42	101	PF16681.10	Ig_5	Group I
Cavia.aperea|ENSCAPT00000008709	132	201	PF10420.14	IL12p40_C	Group I
Cavia.porcellus|ENSCPOT00000001643	42	100	PF16681.10	Ig_5	Group I
Cavia.porcellus|ENSCPOT00000001643	126	212	PF10420.14	IL12p40_C	Group I
Cebus.imitator|ENSCCAT00000030124	126	216	PF10420.14	IL12p40_C	Group I
Ceratotherium.simum.simum|XM_014786225.1	126	217	PF10420.14	IL12p40_C	Group I
Cercocebus.atys|ENSCATT00000049200	126	216	PF10420.14	IL12p40_C	Group I
Cervus.canadensis|XM_043464828.1	126	217	PF10420.14	IL12p40_C	Group I
Cervus.elaphus|XM_043914040.1	126	217	PF10420.14	IL12p40_C	Group I
Cervus.hanglu.yarkandensis|ENSCHYT00000030273	126	217	PF10420.14	IL12p40_C	Group I
Chaetura.pelagica|XM_010001958.1	123	205	PF10420.14	IL12p40_C	Group I
Charadrius.vociferus|XM_009882075.1	127	210	PF10420.14	IL12p40_C	Group I
Chelonia.mydas|XM_007057267.4	128	215	PF10420.14	IL12p40_C	Group I
Chelonia.mydas|XM_037898596.2	142	223	PF10420.14	IL12p40_C	Group I
Chelonoidis.abingdonii|ENSCABT00000018105	31	89	PF13927.11	Ig_3	Group I
Chelonoidis.abingdonii|ENSCABT00000018105	128	207	PF10420.14	IL12p40_C	Group I
Chelydra.serpentina|ENSCSRT00000018322	33	84	PF13895.11	Ig_2	Group I
Chelydra.serpentina|ENSCSRT00000018322	120	201	PF10420.14	IL12p40_C	Group I
Chinchilla.lanigera|ENSCLAT00000018124	126	217	PF10420.14	IL12p40_C	Group I
Chionomys.nivalis|XM_057776896.1	126	217	PF10420.14	IL12p40_C	Group I
Chlamydotis.macqueenii|XM_010124343.1	124	207	PF10420.14	IL12p40_C	Group I
Chlorocebus.sabaeus|ENSCSAT00000008535	128	218	PF10420.14	IL12p40_C	Group I
Choloepus.didactylus|XM_037799126.1	126	217	PF10420.14	IL12p40_C	Group I
Choloepus.hoffmanni|ENSCHOT00000000421	126	217	PF10420.14	IL12p40_C	Group I
Chrysemys.picta.bellii|ENSCPBT00000012494	128	207	PF10420.14	IL12p40_C	Group I
Chrysochloris.asiatica|XM_006864920.1	126	217	PF10420.14	IL12p40_C	Group I
Chrysolophus.pictus|ENSCPIT00010008908	125	158	PF10420.14	IL12p40_C	Group I
Clupea.harengus|ENSCHAT00000022114	131	205	PF10420.14	IL12p40_C	Group I
Colius.striatus|XM_010209606.1	126	208	PF10420.14	IL12p40_C	Group I
Colobus.angolensis.palliatus|ENSCANT00000056979	126	216	PF10420.14	IL12p40_C	Group I
Columba.livia|XM_021288848.1	126	209	PF10420.14	IL12p40_C	Group I
Condylura.cristata|XM_004689824.1	126	217	PF10420.14	IL12p40_C	Group I
Corvus.brachyrhynchos|XM_008629010.2	42	105	PF16681.10	Ig_5	Group I
Corvus.brachyrhynchos|XM_008629010.2	125	208	PF10420.14	IL12p40_C	Group I
Corvus.moneduloides|ENSCMUT00000009852	42	105	PF16681.10	Ig_5	Group I
Corvus.moneduloides|ENSCMUT00000009852	125	208	PF10420.14	IL12p40_C	Group I
Cottoperca.gobio|ENSCGOT00000004097	124	197	PF10420.14	IL12p40_C	Group I
Cottoperca.gobio|ENSCGOT00000035964	169	263	PF10420.14	IL12p40_C	Group I
Coturnix.japonica|ENSCJPT00005014919	237	321	PF10420.14	IL12p40_C	Group I
Cricetulus.griseus|ENSCGRT00001001509	126	217	PF10420.14	IL12p40_C	Group I
Crocodylus.porosus|ENSCPRT00005011713	127	210	PF10420.14	IL12p40_C	Group I
Ctenopharyngodon.idella|XM_051860989.1	132	209	PF10420.14	IL12p40_C	Group I
Cuculus.canorus|XM_054066279.1	107	178	PF10420.14	IL12p40_C	Group I
Cuculus.canorus|XM_054079786.1	126	209	PF10420.14	IL12p40_C	Group I
Cyanistes.caeruleus|ENSCCET00000032043	101	164	PF16681.10	Ig_5	Group I
Cyanistes.caeruleus|ENSCCET00000032043	184	267	PF10420.14	IL12p40_C	Group I
Cynoglossus.semilaevis|ENSCSET00000031517	127	202	PF10420.14	IL12p40_C	Group I
Cyprinodon.variegatus|ENSCVAT00000018993	127	202	PF10420.14	IL12p40_C	Group I
Cyprinodon.variegatus|ENSCVAT00000023740	119	215	PF10420.14	IL12p40_C	Group I
Danio.rerio|ENSDART00000115105	121	198	PF10420.14	IL12p40_C	Group I
Danio.rerio|ENSDART00000155140	118	194	PF10420.14	IL12p40_C	Group I
Dasypus.novemcinctus|ENSDNOT00000002929	42	102	PF16681.10	Ig_5	Group I
Dasypus.novemcinctus|ENSDNOT00000002929	128	219	PF10420.14	IL12p40_C	Group I
Delphinapterus.leucas|ENSDLET00000017602	126	217	PF10420.14	IL12p40_C	Group I
Denticeps.clupeoides|ENSDCDT00000041389	107	203	PF10420.14	IL12p40_C	Group I
Denticeps.clupeoides|ENSDCDT00000068106	110	182	PF10420.14	IL12p40_C	Group I
Dicentrarchus.labrax|ENSDLAT00005002583	127	201	PF10420.14	IL12p40_C	Group I
Dipodomys.ordii|ENSDORT00000007934	41	98	PF16681.10	Ig_5	Group I
Dipodomys.ordii|ENSDORT00000007934	124	215	PF10420.14	IL12p40_C	Group I
Dipodomys.spectabilis|XM_042699600.1	41	98	PF16681.10	Ig_5	Group I
Dipodomys.spectabilis|XM_042699600.1	124	215	PF10420.14	IL12p40_C	Group I
Dromaius.novaehollandiae|ENSDNVT00000004885	126	209	PF10420.14	IL12p40_C	Group I
Dryobates.pubescens|XM_009904731.2	126	209	PF10420.14	IL12p40_C	Group I
Dryobates.pubescens|XM_054172113.1	104	175	PF10420.14	IL12p40_C	Group I
Echeneis.naucrates|ENSENLT00000015347	127	202	PF10420.14	IL12p40_C	Group I
Echeneis.naucrates|ENSENLT00000044029	127	223	PF10420.14	IL12p40_C	Group I
Echinops.telfairi|ENSETET00000014982	43	102	PF16681.10	Ig_5	Group I
Echinops.telfairi|ENSETET00000014982	126	161	PF10420.14	IL12p40_C	Group I
Egretta.garzetta|XM_009647078.2	126	209	PF10420.14	IL12p40_C	Group I
Electrophorus.electricus|ENSEEET00000004529	122	186	PF10420.14	IL12p40_C	Group I
Elephantulus.edwardii|XM_006897049.1	41	103	PF16681.10	Ig_5	Group I
Elephantulus.edwardii|XM_006897049.1	126	216	PF10420.14	IL12p40_C	Group I
Elephas.maximus|XM_049858775.1	126	217	PF10420.14	IL12p40_C	Group I
Enhydra.lutris|XM_022493509.1	128	217	PF10420.14	IL12p40_C	Group I
Eptesicus.fuscus|XM_008147661.2	126	217	PF10420.14	IL12p40_C	Group I
Equus.asinus|ENSEAST00005000906	126	217	PF10420.14	IL12p40_C	Group I
Equus.caballus|ENSECAT00000013594	126	217	PF10420.14	IL12p40_C	Group I
Equus.przewalskii|XM_008515193.1	126	217	PF10420.14	IL12p40_C	Group I
Equus.quagga|XM_046665531.1	126	217	PF10420.14	IL12p40_C	Group I
Erinaceus.europaeus|ENSEEUT00000010759	121	212	PF10420.14	IL12p40_C	Group I
Erpetoichthys.calabaricus|ENSECRT00000020045	93	173	PF10420.14	IL12p40_C	Group I
Erythrura.gouldiae|ENSEGOT00005002228	105	176	PF10420.14	IL12p40_C	Group I
Erythrura.gouldiae|ENSEGOT00005007835	42	105	PF16681.10	Ig_5	Group I
Erythrura.gouldiae|ENSEGOT00005007835	124	207	PF10420.14	IL12p40_C	Group I
Esox.lucius|ENSELUT00000034448	125	201	PF10420.14	IL12p40_C	Group I
Eumetopias.jubatus|XM_028106661.1	42	102	PF16681.10	Ig_5	Group I
Eumetopias.jubatus|XM_028106661.1	128	217	PF10420.14	IL12p40_C	Group I
Eurypyga.helias|XM_010151854.1	126	209	PF10420.14	IL12p40_C	Group I
Falco.cherrug|XM_005446650.3	126	209	PF10420.14	IL12p40_C	Group I
Falco.cherrug|XM_027800001.1	149	220	PF10420.14	IL12p40_C	Group I
Falco.peregrinus|XM_005231720.3	126	209	PF10420.14	IL12p40_C	Group I
Falco.peregrinus|XM_027789661.1	149	220	PF10420.14	IL12p40_C	Group I
Falco.tinnunculus|ENSFTIT00000015567	149	220	PF10420.14	IL12p40_C	Group I
Falco.tinnunculus|ENSFTIT00000019169	126	209	PF10420.14	IL12p40_C	Group I
Felis.catus|ENSFCAT00000045080	158	247	PF10420.14	IL12p40_C	Group I
Ficedula.albicollis|ENSFALT00000030904	143	205	PF16681.10	Ig_5	Group I
Ficedula.albicollis|ENSFALT00000030904	224	308	PF10420.14	IL12p40_C	Group I
Fukomys.damarensis|ENSFDAT00000007781	125	216	PF10420.14	IL12p40_C	Group I
Fulmarus.glacialis|XM_009581749.1	126	209	PF10420.14	IL12p40_C	Group I
Fundulus.heteroclitus|ENSFHET00000000461	130	233	PF10420.14	IL12p40_C	Group I
Fundulus.heteroclitus|ENSFHET00000017571	100	175	PF10420.14	IL12p40_C	Group I
Gadus.morhua|ENSGMOT00000012173	140	212	PF10420.14	IL12p40_C	Group I
Gadus.morhua|ENSGMOT00000051790	112	192	PF10420.14	IL12p40_C	Group I
Galeopterus.variegatus|XM_008591761.1	126	217	PF10420.14	IL12p40_C	Group I
Gallus.gallus|ENSGALT00010012673	105	175	PF10420.14	IL12p40_C	Group I
Gallus.gallus|ENSGALT00010022366	136	220	PF10420.14	IL12p40_C	Group I
Gambusia.affinis|ENSGAFT00000004963	127	202	PF10420.14	IL12p40_C	Group I
Gambusia.affinis|ENSGAFT00000010288	126	223	PF10420.14	IL12p40_C	Group I
Gasterosteus.aculeatus|ENSGACT00000005668	80	156	PF10420.14	IL12p40_C	Group I
Gasterosteus.aculeatus|ENSGACT00000027101	129	202	PF10420.14	IL12p40_C	Group I
Gavia.stellata|XM_009815889.1	126	209	PF10420.14	IL12p40_C	Group I
Geospiza.fortis|ENSGFOT00000016512	128	209	PF10420.14	IL12p40_C	Group I
Globicephala.melas|XM_030841251.1	126	217	PF10420.14	IL12p40_C	Group I
Gopherus.evgoodei|ENSGEVT00005016795	127	206	PF10420.14	IL12p40_C	Group I
Gorilla.gorilla.gorilla|ENSGGOT00000004439	126	216	PF10420.14	IL12p40_C	Group I
Gorilla.gorilla|XM_004042921.4	126	216	PF10420.14	IL12p40_C	Group I
Gouania.willdenowi|ENSGWIT00000003215	119	213	PF10420.14	IL12p40_C	Group I
Gouania.willdenowi|ENSGWIT00000039462	111	191	PF10420.14	IL12p40_C	Group I
Gracilinanus.agilis|XM_044661749.1	128	218	PF10420.14	IL12p40_C	Group I
Grammomys.surdaster|XM_028777714.1	123	214	PF10420.14	IL12p40_C	Group I
Haliaeetus.albicilla|XM_009916988.1	126	209	PF10420.14	IL12p40_C	Group I
Haliaeetus.leucocephalus|XM_010579102.1	126	209	PF10420.14	IL12p40_C	Group I
Halichoerus.grypus|XM_036103645.1	128	217	PF10420.14	IL12p40_C	Group I
Haplochromis.burtoni|ENSHBUT00000011265	154	229	PF10420.14	IL12p40_C	Group I
Haplochromis.burtoni|ENSHBUT00000018388	112	191	PF10420.14	IL12p40_C	Group I
Heterocephalus.glaber|ENSHGLT00000019613	126	217	PF10420.14	IL12p40_C	Group I
Hippopotamus.amphibius|XM_057747650.1	126	217	PF10420.14	IL12p40_C	Group I
Hipposideros.armiger|XM_019653969.1	126	217	PF10420.14	IL12p40_C	Group I
Homo.sapiens|ENST00000231228	126	216	PF10420.14	IL12p40_C	Group I
Hyaena.hyaena|XM_039245358.1	42	95	PF16681.10	Ig_5	Group I
Hyaena.hyaena|XM_039245358.1	128	217	PF10420.14	IL12p40_C	Group I
Hylobates.moloch|XM_032158517.1	126	216	PF10420.14	IL12p40_C	Group I
Ictidomys.tridecemlineatus|ENSSTOT00000004994	125	216	PF10420.14	IL12p40_C	Group I
Jaculus.jaculus|XM_004657484.2	126	216	PF10420.14	IL12p40_C	Group I
Junco.hyemalis|ENSJHYT00000010588	127	209	PF10420.14	IL12p40_C	Group I
Kryptolebias.marmoratus|ENSKMAT00000010637	127	202	PF10420.14	IL12p40_C	Group I
Kryptolebias.marmoratus|ENSKMAT00000012617	124	220	PF10420.14	IL12p40_C	Group I
Labrus.bergylta|ENSLBET00000017732	130	220	PF10420.14	IL12p40_C	Group I
Labrus.bergylta|ENSLBET00000033632	115	194	PF10420.14	IL12p40_C	Group I
Lagenorhynchus.obliquidens|XM_027084409.1	126	217	PF10420.14	IL12p40_C	Group I
Larimichthys.crocea|ENSLCRT00005033382	124	199	PF10420.14	IL12p40_C	Group I
Lates.calcarifer|ENSLCAT00010015316	132	228	PF10420.14	IL12p40_C	Group I
Lates.calcarifer|ENSLCAT00010045354	127	201	PF10420.14	IL12p40_C	Group I
Latimeria.chalumnae|ENSLACT00000002247	136	220	PF10420.14	IL12p40_C	Group I
Latimeria.chalumnae|ENSLACT00000002247	240	329	PF09294.15	Interfer-bind	Group I
Lemur.catta|XM_045551262.1	126	214	PF10420.14	IL12p40_C	Group I
Leopardus.geoffroyi|XM_045503251.1	158	247	PF10420.14	IL12p40_C	Group I
Lepidothrix.coronata|ENSLCOT00000016429	125	208	PF10420.14	IL12p40_C	Group I
Lepisosteus.oculatus|ENSLOCT00000001270	111	192	PF10420.14	IL12p40_C	Group I
Lepisosteus.oculatus|ENSLOCT00000011383	132	211	PF10420.14	IL12p40_C	Group I
Leptobrachium.leishanense|ENSLLET00000011387	105	180	PF10420.14	IL12p40_C	Group I
Leptonychotes.weddellii|XM_006741470.1	43	102	PF16681.10	Ig_5	Group I
Leptonychotes.weddellii|XM_006741470.1	128	217	PF10420.14	IL12p40_C	Group I
Leptosomus.discolor|XM_009957163.1	126	209	PF10420.14	IL12p40_C	Group I
Lipotes.vexillifer|XM_007464413.1	126	217	PF10420.14	IL12p40_C	Group I
Lonchura.striata.domestica|ENSLSDT00000014048	41	105	PF16681.10	Ig_5	Group I
Lonchura.striata.domestica|ENSLSDT00000014048	125	206	PF10420.14	IL12p40_C	Group I
Lontra.canadensis|XM_032851689.1	128	217	PF10420.14	IL12p40_C	Group I
Loxodonta.africana|ENSLAFT00000015755	128	219	PF10420.14	IL12p40_C	Group I
Lutra.lutra|XM_047731609.1	128	217	PF10420.14	IL12p40_C	Group I
Lynx.canadensis|ENSLCNT00005007834	128	217	PF10420.14	IL12p40_C	Group I
Lynx.rufus|XM_047091735.1	128	217	PF10420.14	IL12p40_C	Group I
Macaca.fascicularis|ENSMFAT00000029278	126	216	PF10420.14	IL12p40_C	Group I
Macaca.mulatta|ENSMMUT00000030533	177	267	PF10420.14	IL12p40_C	Group I
Macaca.nemestrina|ENSMNET00000043971	126	216	PF10420.14	IL12p40_C	Group I
Macaca.thibetana|XM_050794818.1	126	216	PF10420.14	IL12p40_C	Group I
Malurus.cyaneus.samueli|ENSMCST00000017976	105	188	PF10420.14	IL12p40_C	Group I
Manacus.vitellinus|ENSMVIT00005028215	125	208	PF10420.14	IL12p40_C	Group I
Mandrillus.leucophaeus|ENSMLET00000042563	126	216	PF10420.14	IL12p40_C	Group I
Manis.javanica|XM_017679613.2	126	217	PF10420.14	IL12p40_C	Group I
Manis.pentadactyla|XM_036916696.1	126	217	PF10420.14	IL12p40_C	Group I
Marmota.flaviventris|XM_027938570.1	125	216	PF10420.14	IL12p40_C	Group I
Marmota.marmota.marmota|ENSMMMT00000016588	125	216	PF10420.14	IL12p40_C	Group I
Marmota.monax|XM_046462216.1	125	216	PF10420.14	IL12p40_C	Group I
Mastacembelus.armatus|XM_026321762.1	112	191	PF10420.14	IL12p40_C	Group I
Mastacembelus.armatus|XM_026329220.1	164	239	PF10420.14	IL12p40_C	Group I
Mastomys.coucha|XM_031352351.1	123	214	PF10420.14	IL12p40_C	Group I
Maylandia.zebra|ENSMZET00005000893	125	200	PF10420.14	IL12p40_C	Group I
Maylandia.zebra|ENSMZET00005014421	126	202	PF10420.14	IL12p40_C	Group I
Meleagris.gallopavo|ENSMGAT00000003355	125	209	PF10420.14	IL12p40_C	Group I
Meles.meles|XM_045998886.1	130	219	PF10420.14	IL12p40_C	Group I
Melopsittacus.undulatus|XM_005144979.4	125	209	PF10420.14	IL12p40_C	Group I
Melopsittacus.undulatus|XM_034064760.1	102	173	PF10420.14	IL12p40_C	Group I
Meriones.unguiculatus|ENSMUGT00000011249	43	101	PF16681.10	Ig_5	Group I
Meriones.unguiculatus|ENSMUGT00000011249	125	216	PF10420.14	IL12p40_C	Group I
Merops.nubicus|XM_008936785.1	126	209	PF10420.14	IL12p40_C	Group I
Mesitornis.unicolor|XM_010186301.1	121	204	PF10420.14	IL12p40_C	Group I
Mesocricetus.auratus|ENSMAUT00000014115	42	102	PF16681.10	Ig_5	Group I
Mesocricetus.auratus|ENSMAUT00000014115	126	217	PF10420.14	IL12p40_C	Group I
Microcebus.murinus|ENSMICT00000010059	126	214	PF10420.14	IL12p40_C	Group I
Microtus.fortis|XM_050138765.1	126	216	PF10420.14	IL12p40_C	Group I
Microtus.ochrogaster|ENSMOCT00000015770	126	217	PF10420.14	IL12p40_C	Group I
Microtus.oregoni|XM_041676602.1	126	217	PF10420.14	IL12p40_C	Group I
Miniopterus.natalensis|XM_016214003.1	126	217	PF10420.14	IL12p40_C	Group I
Mirounga.angustirostris|XM_045901963.1	128	217	PF10420.14	IL12p40_C	Group I
Mirounga.leonina|XM_035013448.1	128	217	PF10420.14	IL12p40_C	Group I
Mola.mola|ENSMMOT00000012410	126	223	PF10420.14	IL12p40_C	Group I
Mola.mola|ENSMMOT00000014575	127	202	PF10420.14	IL12p40_C	Group I
Mola.mola|ENSMMOT00000017248	105	183	PF10420.14	IL12p40_C	Group I
Molossus.molossus|XM_036240961.1	126	217	PF10420.14	IL12p40_C	Group I
Monodelphis.domestica|ENSMODT00000010196	99	189	PF10420.14	IL12p40_C	Group I
Monodon.monoceros|ENSMMNT00015007418	126	217	PF10420.14	IL12p40_C	Group I
Monopterus.albus|ENSMALT00000029187	127	201	PF10420.14	IL12p40_C	Group I
Monopterus.albus|ENSMALT00000031394	97	172	PF10420.14	IL12p40_C	Group I
Moschus.berezovskii|XM_055430049.1	128	219	PF10420.14	IL12p40_C	Group I
Moschus.moschiferus|ENSMMST00000007342	126	217	PF10420.14	IL12p40_C	Group I
Mus.musculus|NM_001303244.1	123	214	PF10420.14	IL12p40_C	Group I
Mus.spicilegus|ENSMSIT00000034998	123	214	PF10420.14	IL12p40_C	Group I
Mustela.erminea|XM_032337154.1	127	217	PF10420.14	IL12p40_C	Group I
Mustela.putorius.furo|ENSMPUT00000013446	129	219	PF10420.14	IL12p40_C	Group I
Mustela.putorius|XM_004737709.3	127	217	PF10420.14	IL12p40_C	Group I
Myodes.glareolus|XM_048435970.1	126	217	PF10420.14	IL12p40_C	Group I
Myotis.brandtii|XM_005870554.2	126	217	PF10420.14	IL12p40_C	Group I
Myotis.davidii|XM_006766305.1	126	217	PF10420.14	IL12p40_C	Group I
Myotis.lucifugus|ENSMLUT00000006353	126	217	PF10420.14	IL12p40_C	Group I
Myotis.myotis|XM_036315004.1	126	217	PF10420.14	IL12p40_C	Group I
Myripristis.murdjan|ENSMMDT00005050905	150	241	PF10420.14	IL12p40_C	Group I
Nannospalax.galili|ENSNGAT00000019508	126	216	PF10420.14	IL12p40_C	Group I
Neogale.vison|XM_044241032.1	128	217	PF10420.14	IL12p40_C	Group I
Neogobius.melanostomus|ENSNMLT00000020510	124	214	PF10420.14	IL12p40_C	Group I
Neolamprologus.brichardi|ENSNBRT00000005198	125	200	PF10420.14	IL12p40_C	Group I
Neolamprologus.brichardi|ENSNBRT00000027736	99	178	PF10420.14	IL12p40_C	Group I
Neomonachus.schauinslandi|XM_021697875.1	128	217	PF10420.14	IL12p40_C	Group I
Neophocaena.asiaeorientalis|XM_024768051.1	126	217	PF10420.14	IL12p40_C	Group I
Neovison.vison|ENSNVIT00000007751	128	217	PF10420.14	IL12p40_C	Group I
Nestor.notabilis|XM_010016617.1	125	209	PF10420.14	IL12p40_C	Group I
Nipponia.nippon|XM_009472248.1	126	209	PF10420.14	IL12p40_C	Group I
Nomascus.leucogenys|ENSNLET00000005482	126	216	PF10420.14	IL12p40_C	Group I
Notamacropus.eugenii|ENSMEUT00000016494	44	92	PF00047.30	ig	Group I
Notamacropus.eugenii|ENSMEUT00000016494	162	218	PF10420.14	IL12p40_C	Group I
Nothobranchius.furzeri|ENSNFUT00015022443	123	220	PF10420.14	IL12p40_C	Group I
Nothobranchius.furzeri|ENSNFUT00015036590	86	162	PF10420.14	IL12p40_C	Group I
Nothoprocta.perdicaria|ENSNPET00000004125	126	208	PF10420.14	IL12p40_C	Group I
Notothenia.coriiceps|XM_010769933.1	128	200	PF10420.14	IL12p40_C	Group I
Notothenia.coriiceps|XM_010784339.1	108	193	PF10420.14	IL12p40_C	Group I
Numida.meleagris|ENSNMET00000030430	125	209	PF10420.14	IL12p40_C	Group I
Nyctereutes.procyonoides|XM_055325580.1	128	217	PF10420.14	IL12p40_C	Group I
Nycticebus.coucang|XM_053566789.1	126	211	PF10420.14	IL12p40_C	Group I
Ochotona.curzoniae|XM_040975775.1	127	213	PF10420.14	IL12p40_C	Group I
Octodon.degus|ENSODET00000015286	42	103	PF16681.10	Ig_5	Group I
Octodon.degus|ENSODET00000015286	126	211	PF10420.14	IL12p40_C	Group I
Odobenus.rosmarus.divergens|XM_004404783.1	41	90	PF13927.11	Ig_3	Group I
Odobenus.rosmarus.divergens|XM_004404783.1	128	217	PF10420.14	IL12p40_C	Group I
Odocoileus.virginianus|XM_020903308.1	162	253	PF10420.14	IL12p40_C	Group I
Onychomys.torridus|XM_036194844.1	42	104	PF16681.10	Ig_5	Group I
Onychomys.torridus|XM_036194844.1	126	217	PF10420.14	IL12p40_C	Group I
Ophiophagus.hannah|L345_10999.mrna	82	163	PF10420.14	IL12p40_C	Group I
Ophisthocomus.hoazin|XM_009935779.1	126	209	PF10420.14	IL12p40_C	Group I
Orcinus.orca|XM_033415674.2	126	217	PF10420.14	IL12p40_C	Group I
Oreochromis.aureus|ENSOABT00000022418	126	206	PF10420.14	IL12p40_C	Group I
Oreochromis.aureus|ENSOABT00000052728	126	202	PF10420.14	IL12p40_C	Group I
Oreochromis.niloticus|ENSONIT00000062521	126	202	PF10420.14	IL12p40_C	Group I
Ornithorhynchus.anatinus|ENSOANT00000019521	125	215	PF10420.14	IL12p40_C	Group I
Orycteropus.afer|XM_007949919.1	126	217	PF10420.14	IL12p40_C	Group I
Oryctolagus.cuniculus|ENSOCUT00000016318	126	212	PF10420.14	IL12p40_C	Group I
Oryx.dammah|XM_040239493.1	126	217	PF10420.14	IL12p40_C	Group I
Oryzias.javanicus|ENSOJAT00000004536	121	190	PF10420.14	IL12p40_C	Group I
Oryzias.javanicus|ENSOJAT00000014468	116	209	PF10420.14	IL12p40_C	Group I
Oryzias.javanicus|ENSOJAT00000017414	157	232	PF10420.14	IL12p40_C	Group I
Oryzias.latipes|ENSORLT00000002780	126	202	PF10420.14	IL12p40_C	Group I
Oryzias.latipes|ENSORLT00000039603	118	188	PF10420.14	IL12p40_C	Group I
Oryzias.melastigma|ENSOMET00000006164	127	202	PF10420.14	IL12p40_C	Group I
Oryzias.melastigma|ENSOMET00000017196	119	216	PF10420.14	IL12p40_C	Group I
Oryzias.melastigma|ENSOMET00000033862	112	190	PF10420.14	IL12p40_C	Group I
Oryzias.sinensis|ENSOSIT00000016562	126	198	PF10420.14	IL12p40_C	Group I
Oryzias.sinensis|ENSOSIT00000049378	126	223	PF10420.14	IL12p40_C	Group I
Oryzias.sinensis|ENSOSIT00000051287	113	193	PF10420.14	IL12p40_C	Group I
Otolemur.garnettii|ENSOGAT00000014013	128	213	PF10420.14	IL12p40_C	Group I
Otus.sunia|ENSOSUT00000011354	104	175	PF10420.14	IL12p40_C	Group I
Otus.sunia|ENSOSUT00000018360	111	197	PF10420.14	IL12p40_C	Group I
Ovis.aries|XM_042249406.1	126	217	PF10420.14	IL12p40_C	Group I
Pan.paniscus|ENSPPAT00000050876	126	216	PF10420.14	IL12p40_C	Group I
Pan.troglodytes|ENSPTRT00000032327	126	216	PF10420.14	IL12p40_C	Group I
Panthera.leo|ENSPLOT00000003631	128	217	PF10420.14	IL12p40_C	Group I
Panthera.pardus|ENSPPRT00000023848	128	217	PF10420.14	IL12p40_C	Group I
Panthera.tigris.altaica|ENSPTIT00000023229	128	217	PF10420.14	IL12p40_C	Group I
Pantherophis.guttatus|XM_034405901.1	128	211	PF10420.14	IL12p40_C	Group I
Papio.anubis|ENSPANT00000007450	126	216	PF10420.14	IL12p40_C	Group I
Parambassis.ranga|ENSPRNT00000006445	109	189	PF10420.14	IL12p40_C	Group I
Parambassis.ranga|ENSPRNT00000018639	125	200	PF10420.14	IL12p40_C	Group I
Paramormyrops.kingsleyae|ENSPKIT00000021627	269	345	PF10420.14	IL12p40_C	Group I
Paramormyrops.kingsleyae|ENSPKIT00000039910	124	199	PF10420.14	IL12p40_C	Group I
Parus.major|ENSPMJT00000010597	42	105	PF16681.10	Ig_5	Group I
Parus.major|ENSPMJT00000010597	125	208	PF10420.14	IL12p40_C	Group I
Parus.major|ENSPMJT00000032884	104	175	PF10420.14	IL12p40_C	Group I
Pavo.cristatus|ENSPSTT00000009767	129	213	PF10420.14	IL12p40_C	Group I
Pavo.cristatus|ENSPSTT00000014560	123	207	PF10420.14	IL12p40_C	Group I
Pelecanus.crispus|XM_009488720.1	126	209	PF10420.14	IL12p40_C	Group I
Pelodiscus.sinensis|ENSPSIT00000020459	129	216	PF10420.14	IL12p40_C	Group I
Pelusios.castaneus|ENSPCET00000006093	121	200	PF10420.14	IL12p40_C	Group I
Periophthalmus.magnuspinnatus|ENSPMGT00000017139	117	190	PF10420.14	IL12p40_C	Group I
Periophthalmus.magnuspinnatus|ENSPMGT00000025452	124	199	PF10420.14	IL12p40_C	Group I
Periophthalmus.magnuspinnatus|ENSPMGT00000026537	122	217	PF10420.14	IL12p40_C	Group I
Perognathus.longimembris.pacificus|XM_048334209.1	126	217	PF10420.14	IL12p40_C	Group I
Peromyscus.californicus|XM_052755923.1	41	90	PF13927.11	Ig_3	Group I
Peromyscus.californicus|XM_052755923.1	126	217	PF10420.14	IL12p40_C	Group I
Peromyscus.leucopus|XM_028864322.2	41	90	PF13927.11	Ig_3	Group I
Peromyscus.leucopus|XM_028864322.2	126	217	PF10420.14	IL12p40_C	Group I
Peromyscus.maniculatus.bairdii|ENSPEMT00000020395	41	90	PF13927.11	Ig_3	Group I
Peromyscus.maniculatus.bairdii|ENSPEMT00000020395	126	217	PF10420.14	IL12p40_C	Group I
Phacochoerus.africanus|XM_047779581.1	126	212	PF10420.14	IL12p40_C	Group I
Phaethon.lepturus|XM_010285853.1	126	209	PF10420.14	IL12p40_C	Group I
Phalacrocorax.carbo|XM_009514709.1	126	209	PF10420.14	IL12p40_C	Group I
Phascolarctos.cinereus|ENSPCIT00000022427	44	92	PF00047.30	ig	Group I
Phascolarctos.cinereus|ENSPCIT00000022427	127	218	PF10420.14	IL12p40_C	Group I
Phasianus.colchicus|ENSPCLT00000014486	121	205	PF10420.14	IL12p40_C	Group I
Phoca.vitulina|XM_032403465.1	128	217	PF10420.14	IL12p40_C	Group I
Phocoena.sinus|ENSPSNT00000022197	126	217	PF10420.14	IL12p40_C	Group I
Phodopus.roborovskii|XM_051181561.1	43	104	PF16681.10	Ig_5	Group I
Phodopus.roborovskii|XM_051181561.1	126	217	PF10420.14	IL12p40_C	Group I
Phyllostomus.discolor|XM_028528742.2	43	102	PF16681.10	Ig_5	Group I
Phyllostomus.discolor|XM_028528742.2	126	217	PF10420.14	IL12p40_C	Group I
Phyllostomus.hastatus|XM_045827931.1	126	217	PF10420.14	IL12p40_C	Group I
Physeter.catodon|ENSPCTT00005004427	126	217	PF10420.14	IL12p40_C	Group I
Piliocolobus.tephrosceles|ENSPTET00000014410	126	216	PF10420.14	IL12p40_C	Group I
Pipistrellus.kuhlii|XM_036423312.2	126	217	PF10420.14	IL12p40_C	Group I
Podarcis.muralis|ENSPMRT00000024005	125	201	PF10420.14	IL12p40_C	Group I
Podiceps.cristatus|mrna.N338_02861	122	205	PF10420.14	IL12p40_C	Group I
Poecilia.formosa|ENSPFOT00000000247	127	224	PF10420.14	IL12p40_C	Group I
Poecilia.formosa|ENSPFOT00000007094	127	201	PF10420.14	IL12p40_C	Group I
Poecilia.latipinna|ENSPLAT00000007530	127	201	PF10420.14	IL12p40_C	Group I
Poecilia.latipinna|ENSPLAT00000030721	126	223	PF10420.14	IL12p40_C	Group I
Poecilia.mexicana|ENSPMET00000011657	127	201	PF10420.14	IL12p40_C	Group I
Poecilia.mexicana|ENSPMET00000028422	154	251	PF10420.14	IL12p40_C	Group I
Poecilia.reticulata|ENSPRET00000011353	127	202	PF10420.14	IL12p40_C	Group I
Poecilia.reticulata|ENSPRET00000029581	154	251	PF10420.14	IL12p40_C	Group I
Pogona.vitticeps|ENSPVIT00000034629	101	191	PF10420.14	IL12p40_C	Group I
Pongo.abelii|ENSPPYT00000018623	126	216	PF10420.14	IL12p40_C	Group I
Pongo.pygmaeus|XM_054488294.1	126	216	PF10420.14	IL12p40_C	Group I
Prionailurus.bengalensis|XM_043597007.1	128	217	PF10420.14	IL12p40_C	Group I
Prionailurus.viverrinus|XM_047826734.1	128	217	PF10420.14	IL12p40_C	Group I
Procavia.capensis|ENSPCAT00000011081	127	162	PF10420.14	IL12p40_C	Group I
Prolemur.simus|ENSPSMT00000009598	126	214	PF10420.14	IL12p40_C	Group I
Propithecus.coquereli|XM_012644797.1	126	214	PF10420.14	IL12p40_C	Group I
Psammomys.obesus|XM_055610673.1	43	101	PF16681.10	Ig_5	Group I
Psammomys.obesus|XM_055610673.1	125	216	PF10420.14	IL12p40_C	Group I
Pseudopodoces.humilis|XM_005518079.1	104	175	PF10420.14	IL12p40_C	Group I
Pseudopodoces.humilis|XM_005523691.1	42	105	PF16681.10	Ig_5	Group I
Pseudopodoces.humilis|XM_005523691.1	125	208	PF10420.14	IL12p40_C	Group I
Pterocles.gutturalis|XM_010078962.1	125	209	PF10420.14	IL12p40_C	Group I
Pteronotus.parnellii.mesoamericanus|XM_054567890.1	126	217	PF10420.14	IL12p40_C	Group I
Pteropus.alecto|XM_006906473.3	126	217	PF10420.14	IL12p40_C	Group I
Pteropus.giganteus|XM_039876930.1	126	217	PF10420.14	IL12p40_C	Group I
Pteropus.vampyrus|ENSPVAT00000006918	126	217	PF10420.14	IL12p40_C	Group I
Puma.concolor|XM_025924358.1	128	217	PF10420.14	IL12p40_C	Group I
Puma.yagouaroundi|XM_040443484.1	158	247	PF10420.14	IL12p40_C	Group I
Pundamilia.nyererei|ENSPNYT00000009947	126	202	PF10420.14	IL12p40_C	Group I
Pundamilia.nyererei|ENSPNYT00000022506	125	200	PF10420.14	IL12p40_C	Group I
Pygocentrus.nattereri|ENSPNAT00000036543	118	192	PF10420.14	IL12p40_C	Group I
Pygoscelis.adeliae|XM_009318495.1	126	209	PF10420.14	IL12p40_C	Group I
Python.bivittatus|XM_025166605.1	132	218	PF10420.14	IL12p40_C	Group I
Rangifer.tarandus|nbis-mrna-25426	126	217	PF10420.14	IL12p40_C	Group I
Rattus.norvegicus|ENSRNOT00000005898	123	213	PF10420.14	IL12p40_C	Group I
Rattus.rattus|XM_032914397.1	123	213	PF10420.14	IL12p40_C	Group I
Rhinolophus.ferrumequinum|ENSRFET00010030118	126	217	PF10420.14	IL12p40_C	Group I
Rhinopithecus.bieti|ENSRBIT00000027417	126	216	PF10420.14	IL12p40_C	Group I
Rhinopithecus.roxellana|ENSRROT00000035684	126	216	PF10420.14	IL12p40_C	Group I
Rousettus.aegyptiacus|XM_016167057.2	126	217	PF10420.14	IL12p40_C	Group I
Saimiri.boliviensis.boliviensis|ENSSBOT00000034373	126	216	PF10420.14	IL12p40_C	Group I
Salvator.merianae|ENSSMRT00000001823	122	199	PF10420.14	IL12p40_C	Group I
Sander.lucioperca|ENSSLUT00000005019	126	201	PF10420.14	IL12p40_C	Group I
Sapajus.apella|XM_032259541.1	126	216	PF10420.14	IL12p40_C	Group I
Sarcophilus.harrisii|ENSSHAT00000022421	44	92	PF00047.30	ig	Group I
Sarcophilus.harrisii|ENSSHAT00000022421	127	218	PF10420.14	IL12p40_C	Group I
Sciurus.vulgaris|ENSSVLT00005029566	126	217	PF10420.14	IL12p40_C	Group I
Scleropages.formosus|ENSSFOT00015027332	29	106	PF16455.10	UBD	Group I
Scleropages.formosus|ENSSFOT00015027332	248	325	PF10420.14	IL12p40_C	Group I
Scophthalmus.maximus|ENSSMAT00000004385	127	202	PF10420.14	IL12p40_C	Group I
Serinus.canaria|ENSSCAT00000002176	128	210	PF10420.14	IL12p40_C	Group I
Seriola.dumerili|ENSSDUT00000028345	127	202	PF10420.14	IL12p40_C	Group I
Seriola.lalandi.dorsalis|ENSSLDT00000007234	127	202	PF10420.14	IL12p40_C	Group I
Sorex.araneus|ENSSART00000002083	94	185	PF10420.14	IL12p40_C	Group I
Sorex.cinereus|XM_056107982.1	126	217	PF10420.14	IL12p40_C	Group I
Sparus.aurata|ENSSAUT00010028860	124	198	PF10420.14	IL12p40_C	Group I
Sparus.aurata|ENSSAUT00010072518	126	223	PF10420.14	IL12p40_C	Group I
Spermophilus.dauricus|ENSSDAT00000017132	125	216	PF10420.14	IL12p40_C	Group I
Spermophilus.dauricus|ENSSDAT00000017154	125	216	PF10420.14	IL12p40_C	Group I
Spermophilus.dauricus|ENSSDAT00000017154	274	317	PF10420.14	IL12p40_C	Group I
Sphaeramia.orbicularis|ENSSORT00005044527	125	222	PF10420.14	IL12p40_C	Group I
Sphenodon.punctatus|ENSSPUT00000026863	127	204	PF10420.14	IL12p40_C	Group I
Stachyris.ruficeps|ENSCRFT00000021141	125	208	PF10420.14	IL12p40_C	Group I
Stegastes.partitus|ENSSPAT00000006036	162	237	PF10420.14	IL12p40_C	Group I
Stegastes.partitus|ENSSPAT00000010826	123	203	PF10420.14	IL12p40_C	Group I
Stegastes.partitus|ENSSPAT00000011956	126	223	PF10420.14	IL12p40_C	Group I
Strigops.habroptila|ENSSHBT00005025601	125	209	PF10420.14	IL12p40_C	Group I
Strix.occidentalis.caurina|ENSSOCT00000004424	111	197	PF10420.14	IL12p40_C	Group I
Struthio.camelus.australis|ENSSCUT00000022720	129	211	PF10420.14	IL12p40_C	Group I
Sturnira.hondurensis|XM_037041945.1	127	218	PF10420.14	IL12p40_C	Group I
Suncus.etruscus|XM_049775419.1	40	103	PF16681.10	Ig_5	Group I
Suncus.etruscus|XM_049775419.1	124	215	PF10420.14	IL12p40_C	Group I
Suricata.suricatta|ENSSSUT00005019539	126	217	PF10420.14	IL12p40_C	Group I
Sus.scrofa|ENSSSCT00000037637	126	212	PF10420.14	IL12p40_C	Group I
Symphalangus.syndactylus|XM_055285429.1	126	216	PF10420.14	IL12p40_C	Group I
Tachyglossus.aculeatus|XM_038771682.1	125	215	PF10420.14	IL12p40_C	Group I
Taeniopygia.guttata|ENSTGUT00000000214	41	105	PF16681.10	Ig_5	Group I
Taeniopygia.guttata|ENSTGUT00000000214	125	206	PF10420.14	IL12p40_C	Group I
Takifugu.flavidus|XM_057033201.1	116	194	PF10420.14	IL12p40_C	Group I
Takifugu.flavidus|XM_057042823.1	133	229	PF10420.14	IL12p40_C	Group I
Takifugu.rubripes|ENSTRUT00000022959	133	229	PF10420.14	IL12p40_C	Group I
Takifugu.rubripes|ENSTRUT00000053993	136	186	PF10420.14	IL12p40_C	Group I
Talpa.occidentalis|XM_037499556.2	126	217	PF10420.14	IL12p40_C	Group I
Tauraco.erythrolophus|XM_009989983.1	126	209	PF10420.14	IL12p40_C	Group I
Terrapene.carolina.triunguis|ENSTMTT00000021536	120	199	PF10420.14	IL12p40_C	Group I
Theropithecus.gelada|ENSTGET00000013081	126	216	PF10420.14	IL12p40_C	Group I
Tinamus.guttatus|XM_010225716.1	98	180	PF10420.14	IL12p40_C	Group I
Trachypithecus.francoisi|XM_033180426.1	126	216	PF10420.14	IL12p40_C	Group I
Trichechus.manatus|XM_004371248.1	126	217	PF10420.14	IL12p40_C	Group I
Trichosurus.vulpecula|XM_036749739.1	127	218	PF10420.14	IL12p40_C	Group I
Tupaia.belangeri.chinensis|XM_027766963.1	280	371	PF10420.14	IL12p40_C	Group I
Tupaia.belangeri|ENSTBET00000009324	43	101	PF16681.10	Ig_5	Group I
Tupaia.belangeri|ENSTBET00000009324	126	217	PF10420.14	IL12p40_C	Group I
Tursiops.truncatus|ENSTTRT00000005893	126	160	PF10420.14	IL12p40_C	Group I
Tyto.alba|XM_009968922.3	136	219	PF10420.14	IL12p40_C	Group I
Tyto.alba|XM_042808071.1	104	175	PF10420.14	IL12p40_C	Group I
Tyto.alba|XM_042808228.1	109	180	PF10420.14	IL12p40_C	Group I
Urocitellus.parryii|ENSUPAT00010008209	125	216	PF10420.14	IL12p40_C	Group I
Ursus.americanus|ENSUAMT00000016080	128	217	PF10420.14	IL12p40_C	Group I
Ursus.arctos|XM_026510662.4	128	217	PF10420.14	IL12p40_C	Group I
Ursus.maritimus|ENSUMAT00000000706	128	217	PF10420.14	IL12p40_C	Group I
Ursus.thibetanus.thibetanus|ENSUTTT00000018051	133	222	PF10420.14	IL12p40_C	Group I
Vicugna.pacos|ENSVPAT00000001732	123	214	PF10420.14	IL12p40_C	Group I
Vombatus.ursinus|ENSVURT00010006081	127	218	PF10420.14	IL12p40_C	Group I
Vulpes.lagopus|XM_041747193.1	128	217	PF10420.14	IL12p40_C	Group I
Vulpes.vulpes|ENSVVUT00000007069	128	217	PF10420.14	IL12p40_C	Group I
Xenopus.tropicalis|ENSXETT00000119870	116	190	PF10420.14	IL12p40_C	Group I
Xiphophorus.couchianus|ENSXCOT00000001925	113	192	PF10420.14	IL12p40_C	Group I
Xiphophorus.couchianus|ENSXCOT00000013880	124	221	PF10420.14	IL12p40_C	Group I
Xiphophorus.maculatus|ENSXMAT00000000472	127	201	PF10420.14	IL12p40_C	Group I
Xiphophorus.maculatus|ENSXMAT00000010397	183	280	PF10420.14	IL12p40_C	Group I
Xiphophorus.maculatus|ENSXMAT00000014295	114	193	PF10420.14	IL12p40_C	Group I
Zalophus.californianus|ENSZCAT00015001318	42	102	PF16681.10	Ig_5	Group I
Zalophus.californianus|ENSZCAT00015001318	128	217	PF10420.14	IL12p40_C	Group I
Zonotrichia.albicollis|ENSZALT00000023106	184	266	PF10420.14	IL12p40_C	Group I
Zosterops.lateralis.melanops|ENSZLMT00000000064	139	222	PF10420.14	IL12p40_C	Group I
Acanthisitta.chloris|XM_009081718.1	100	193	PF00041.26	fn3	Group II
Acanthisitta.chloris|XM_009083064.1	97	186	PF00041.26	fn3	Group II
Acanthochromis.polyacanthus|ENSAPOT00000027700	146	228	PF00041.26	fn3	Group II
Accipiter.nisus|ENSANIT00000002088	213	302	PF00041.26	fn3	Group II
Accipiter.nisus|ENSANIT00000018175	149	226	PF00041.26	fn3	Group II
Acinonyx.jubatus|XM_015072829.3	127	204	PF00041.26	fn3	Group II
Alligator.sinensis|XM_025196578.1	337	426	PF00041.26	fn3	Group II
Amazona.collaria|ENSACOT00000019170	178	270	PF00041.26	fn3	Group II
Amphilophus.citrinellus|ENSACIT00000022841	150	237	PF00041.26	fn3	Group II
Amphiprion.ocellaris|ENSAOCT00000019141	149	231	PF00041.26	fn3	Group II
Amphiprion.percula|ENSAPET00000019661	149	231	PF00041.26	fn3	Group II
Anabas.testudineus|ENSATET00000012887	149	238	PF00041.26	fn3	Group II
Anas.platyrhynchos.platyrhynchos|ENSAPLT00000048502	35	152	PF00041.26	fn3	Group II
Anas.platyrhynchos|ENSAPLT00020018999	202	281	PF00041.26	fn3	Group II
Anas.zonorhyncha|ENSAZOT00000008842	92	173	PF00041.26	fn3	Group II
Anolis.carolinensis|ENSACAT00000006240	216	304	PF00041.26	fn3	Group II
Anser.brachyrhynchus|ENSABRT00000021343	202	283	PF00041.26	fn3	Group II
Anser.cygnoides|ENSACDT00005022659	202	283	PF00041.26	fn3	Group II
Antechinus.flavipes|XM_051971921.1	144	221	PF00041.26	fn3	Group II
Aotus.nancymaae|ENSANAT00000030000	130	207	PF00041.26	fn3	Group II
Apaloderma.vittatum|XM_009868092.1	125	214	PF00041.26	fn3	Group II
Aptenodytes.forsteri|XM_009288233.1	203	292	PF00041.26	fn3	Group II
Apteryx.haastii|ENSAHAT00000007772	195	284	PF00041.26	fn3	Group II
Apteryx.haastii|ENSAHAT00000030945	110	197	PF00041.26	fn3	Group II
Apteryx.owenii|ENSAOWT00000021669	120	207	PF00041.26	fn3	Group II
Apteryx.owenii|ENSAOWT00000026293	195	284	PF00041.26	fn3	Group II
Apteryx.rowi|ENSARWT00000014068	115	202	PF00041.26	fn3	Group II
Apteryx.rowi|ENSARWT00000027590	232	321	PF00041.26	fn3	Group II
Aquila.chrysaetos.chrysaetos|ENSACCT00020023453	203	292	PF00041.26	fn3	Group II
Aquila.chrysaetos.chrysaetos|ENSACCT00020023754	125	202	PF00041.26	fn3	Group II
Artibeus.jamaicensis|XM_053658755.1	127	217	PF00041.26	fn3	Group II
Arvicanthis.niloticus|XM_034499175.1	129	214	PF00041.26	fn3	Group II
Astatotilapia.calliptera|ENSACLT00000015876	140	226	PF00041.26	fn3	Group II
Astyanax.mexicanus|ENSAMXT00000034416	31	91	PF00047.30	ig	Group II
Astyanax.mexicanus|ENSAMXT00000034416	201	289	PF00041.26	fn3	Group II
Balaenoptera.musculus|ENSBMST00010006127	129	216	PF00041.26	fn3	Group II
Balearica.regulorum|XM_010301952.1	203	292	PF00041.26	fn3	Group II
Bison.bison.bison|ENSBBBT00000025793	133	220	PF00041.26	fn3	Group II
Bison.bison|XM_010828139.1	133	220	PF00041.26	fn3	Group II
Bos.indicus|XM_019964446.1	133	220	PF00041.26	fn3	Group II
Bos.mutus|ENSBMUT00000028644	133	220	PF00041.26	fn3	Group II
Bos.taurus|ENSBTAT00000017046	133	220	PF00041.26	fn3	Group II
Bubalus.bubalis|XM_006042521.4	130	217	PF00041.26	fn3	Group II
Bubalus.carabanensis|XM_055566645.1	141	228	PF00041.26	fn3	Group II
Bubo.bubo|ENSBOBT00000002712	120	203	PF00041.26	fn3	Group II
Bubo.bubo|ENSBOBT00000009031	185	274	PF00041.26	fn3	Group II
Buceros.rhinoceros|XM_010134210.1	98	187	PF00041.26	fn3	Group II
Budorcas.taxicolor|XM_052644257.1	141	228	PF00041.26	fn3	Group II
Buteo.japonicus|ENSBJAT00000003469	203	292	PF00041.26	fn3	Group II
Buteo.japonicus|ENSBJAT00000004934	93	170	PF00041.26	fn3	Group II
Cairina.moschata.domestica|ENSCMMT00000018942	371	451	PF00041.26	fn3	Group II
Calidris.pugnax|ENSCPUT00000009323	203	292	PF00041.26	fn3	Group II
Calidris.pygmaea|ENSCPGT00000003666	203	292	PF00041.26	fn3	Group II
Callithrix.jacchus|ENSCJAT00000025633	130	221	PF00041.26	fn3	Group II
Callorhinchus.milii|ENSCMIT00000045986	208	300	PF00041.26	fn3	Group II
Callorhinus.ursinus|XM_025861348.1	127	214	PF00041.26	fn3	Group II
Camarhynchus.parvulus|ENSCPVT00000004574	202	291	PF00041.26	fn3	Group II
Camarhynchus.parvulus|ENSCPVT00000017909	271	360	PF00041.26	fn3	Group II
Camelus.bactrianus|XM_010966717.2	130	216	PF00041.26	fn3	Group II
Camelus.dromedarius|ENSCDRT00005006971	127	213	PF00041.26	fn3	Group II
Camelus.ferus|XM_032465907.1	127	213	PF00041.26	fn3	Group II
Capra.hircus|ENSCHIT00000040629	133	220	PF00041.26	fn3	Group II
Cariama.cristata|XM_009702569.1	35	122	PF00041.26	fn3	Group II
Cariama.cristata|XM_009707905.1	117	206	PF00041.26	fn3	Group II
Castor.canadensis|ENSCCNT00000039893	131	217	PF00041.26	fn3	Group II
Catagonus.wagneri|ENSCWAT00000018873	129	215	PF00041.26	fn3	Group II
Catharus.ustulatus|ENSCUST00005009427	163	252	PF00041.26	fn3	Group II
Catharus.ustulatus|ENSCUST00005020035	271	360	PF00041.26	fn3	Group II
Cavia.aperea|ENSCAPT00000012105	99	185	PF00041.26	fn3	Group II
Cavia.porcellus|ENSCPOT00000000711	113	201	PF00041.26	fn3	Group II
Cebus.imitator|ENSCCAT00000017374	130	207	PF00041.26	fn3	Group II
Ceratotherium.simum.simum|XM_004441298.2	132	220	PF00041.26	fn3	Group II
Cervus.canadensis|XM_043466230.1	130	217	PF00041.26	fn3	Group II
Cervus.elaphus|XM_043911946.1	130	217	PF00041.26	fn3	Group II
Cervus.hanglu.yarkandensis|ENSCHYT00000004108	197	284	PF00041.26	fn3	Group II
Chaetura.pelagica|XM_009993790.1	203	292	PF00041.26	fn3	Group II
Chaetura.pelagica|XM_010004504.1	62	141	PF00041.26	fn3	Group II
Charadrius.vociferus|XM_009880892.1	56	144	PF00041.26	fn3	Group II
Charadrius.vociferus|XM_009889724.1	203	292	PF00041.26	fn3	Group II
Chelonia.mydas|XM_027834327.3	336	415	PF00041.26	fn3	Group II
Chelonia.mydas|XM_043547275.1	287	376	PF00041.26	fn3	Group II
Chelonoidis.abingdonii|ENSCABT00000002407	92	171	PF00041.26	fn3	Group II
Chelonoidis.abingdonii|ENSCABT00000014518	203	292	PF00041.26	fn3	Group II
Chelydra.serpentina|ENSCSRT00000014171	108	195	PF00041.26	fn3	Group II
Chinchilla.lanigera|ENSCLAT00000019994	91	179	PF00041.26	fn3	Group II
Chlamydotis.macqueenii|XM_010123672.1	41	128	PF00041.26	fn3	Group II
Chlamydotis.macqueenii|XM_010129775.1	203	292	PF00041.26	fn3	Group II
Chlorocebus.sabaeus|ENSCSAT00000008764	130	207	PF00041.26	fn3	Group II
Choloepus.hoffmanni|ENSCHOT00000002797	106	192	PF00041.26	fn3	Group II
Chrysemys.picta.bellii|ENSCPBT00000011830	203	292	PF00041.26	fn3	Group II
Chrysemys.picta.bellii|ENSCPBT00000017718	209	288	PF00041.26	fn3	Group II
Chrysochloris.asiatica|XM_006869036.1	126	214	PF00041.26	fn3	Group II
Chrysolophus.pictus|ENSCPIT00010006925	162	251	PF00041.26	fn3	Group II
Clupea.harengus|ENSCHAT00000037291	221	316	PF00041.26	fn3	Group II
Colius.striatus|XM_010201310.1	98	187	PF00041.26	fn3	Group II
Colobus.angolensis.palliatus|ENSCANT00000040685	130	206	PF00041.26	fn3	Group II
Condylura.cristata|XM_004688884.2	127	219	PF00041.26	fn3	Group II
Corvus.brachyrhynchos|XM_017742506.1	219	308	PF00041.26	fn3	Group II
Corvus.brachyrhynchos|XM_017746643.1	274	363	PF00041.26	fn3	Group II
Corvus.moneduloides|ENSCMUT00000034573	375	464	PF00041.26	fn3	Group II
Cottoperca.gobio|ENSCGOT00000016400	213	302	PF00041.26	fn3	Group II
Cottoperca.gobio|ENSCGOT00000059885	146	236	PF00041.26	fn3	Group II
Crocodylus.porosus|ENSCPRT00005014555	107	196	PF00041.26	fn3	Group II
Ctenopharyngodon.idella|XM_051873780.1	201	292	PF00041.26	fn3	Group II
Ctenopharyngodon.idella|XM_051916488.1	201	292	PF00041.26	fn3	Group II
Cuculus.canorus|XM_054055156.1	201	290	PF00041.26	fn3	Group II
Cyclopterus.lumpus|ENSCLMT00005015803	190	279	PF00041.26	fn3	Group II
Cynoglossus.semilaevis|ENSCSET00000008377	143	232	PF00041.26	fn3	Group II
Cyprinodon.variegatus|ENSCVAT00000021482	149	261	PF00041.26	fn3	Group II
Danio.rerio|ENSDART00000075673	200	292	PF00041.26	fn3	Group II
Danio.rerio|ENSDART00000145103	204	293	PF00041.26	fn3	Group II
Delphinapterus.leucas|ENSDLET00000030866	127	214	PF00041.26	fn3	Group II
Denticeps.clupeoides|ENSDCDT00000000645	188	279	PF00041.26	fn3	Group II
Dicentrarchus.labrax|ENSDLAT00005023468	140	226	PF00041.26	fn3	Group II
Dipodomys.ordii|ENSDORT00000006641	106	192	PF00041.26	fn3	Group II
Dipodomys.spectabilis|XM_042669915.1	147	233	PF00041.26	fn3	Group II
Dromaius.novaehollandiae|ENSDNVT00000017364	123	210	PF00041.26	fn3	Group II
Dromaius.novaehollandiae|ENSDNVT00000020677	202	291	PF00041.26	fn3	Group II
Dryobates.pubescens|XM_054175433.1	190	284	PF00041.26	fn3	Group II
Echeneis.naucrates|ENSENLT00000016735	133	223	PF00041.26	fn3	Group II
Egretta.garzetta|XM_035892340.1	79	159	PF00041.26	fn3	Group II
Egretta.garzetta|XM_035902723.1	203	292	PF00041.26	fn3	Group II
Electrophorus.electricus|ENSEEET00000038494	205	293	PF00041.26	fn3	Group II
Elephantulus.edwardii|XM_006902156.1	192	276	PF00041.26	fn3	Group II
Elephantulus.edwardii|XM_006902159.1	73	163	PF00041.26	fn3	Group II
Elephantulus.edwardii|XM_006902161.1	125	212	PF00041.26	fn3	Group II
Elephas.maximus|XM_049875788.1	127	204	PF00041.26	fn3	Group II
Enhydra.lutris|XM_022525942.1	126	203	PF00041.26	fn3	Group II
Eptesicus.fuscus|XM_054716916.1	135	225	PF00041.26	fn3	Group II
Equus.asinus|ENSEAST00005035684	126	212	PF00041.26	fn3	Group II
Equus.caballus|ENSECAT00000019767	126	203	PF00041.26	fn3	Group II
Equus.przewalskii|XM_008509917.1	126	203	PF00041.26	fn3	Group II
Equus.quagga|XM_046684577.1	126	203	PF00041.26	fn3	Group II
Erinaceus.europaeus|ENSEEUT00000004107	106	197	PF00041.26	fn3	Group II
Erpetoichthys.calabaricus|ENSECRT00000011998	205	293	PF00041.26	fn3	Group II
Erpetoichthys.calabaricus|ENSECRT00000029854	208	286	PF00041.26	fn3	Group II
Erythrura.gouldiae|ENSEGOT00005011354	140	219	PF00041.26	fn3	Group II
Erythrura.gouldiae|ENSEGOT00005011359	140	219	PF00041.26	fn3	Group II
Eumetopias.jubatus|XM_028126038.1	127	214	PF00041.26	fn3	Group II
Eurypyga.helias|XM_010146854.1	17	104	PF00041.26	fn3	Group II
Eurypyga.helias|XM_010149939.1	99	184	PF00041.26	fn3	Group II
Falco.cherrug|XM_027801374.1	289	369	PF00041.26	fn3	Group II
Falco.cherrug|XM_027801985.1	232	321	PF00041.26	fn3	Group II
Falco.peregrinus|XM_027782997.1	232	321	PF00041.26	fn3	Group II
Falco.peregrinus|XM_027792921.1	289	369	PF00041.26	fn3	Group II
Falco.tinnunculus|ENSFTIT00000004729	203	292	PF00041.26	fn3	Group II
Falco.tinnunculus|ENSFTIT00000005599	187	263	PF00041.26	fn3	Group II
Felis.catus|ENSFCAT00000014151	127	204	PF00041.26	fn3	Group II
Fulmarus.glacialis|XM_009573688.1	175	264	PF00041.26	fn3	Group II
Fundulus.heteroclitus|ENSFHET00000008829	205	294	PF00041.26	fn3	Group II
Fundulus.heteroclitus|ENSFHET00000031290	145	233	PF00041.26	fn3	Group II
Galeopterus.variegatus|XM_008584411.1	130	215	PF00041.26	fn3	Group II
Gallus.gallus|ENSGALT00010022500	334	423	PF00041.26	fn3	Group II
Gambusia.affinis|ENSGAFT00000006002	205	294	PF00041.26	fn3	Group II
Gambusia.affinis|ENSGAFT00000029598	147	237	PF00041.26	fn3	Group II
Gasterosteus.aculeatus|ENSGACT00000013183	158	248	PF00041.26	fn3	Group II
Gavia.stellata|XM_009819982.1	100	189	PF00041.26	fn3	Group II
Gekko.japonicus|XM_015429759.1	312	404	PF00041.26	fn3	Group II
Geospiza.fortis|ENSGFOT00000014151	117	206	PF00041.26	fn3	Group II
Globicephala.melas|XM_030880367.1	66	154	PF00041.26	fn3	Group II
Gopherus.evgoodei|ENSGEVT00005011333	104	185	PF00041.26	fn3	Group II
Gopherus.evgoodei|ENSGEVT00005012136	203	292	PF00041.26	fn3	Group II
Gorilla.gorilla.gorilla|ENSGGOT00000011974	130	218	PF00041.26	fn3	Group II
Gorilla.gorilla|XM_055371290.1	130	218	PF00041.26	fn3	Group II
Gouania.willdenowi|ENSGWIT00000057095	150	238	PF00041.26	fn3	Group II
Gracilinanus.agilis|XM_044658504.1	144	227	PF00041.26	fn3	Group II
Grammomys.surdaster|XM_028763951.1	129	214	PF00041.26	fn3	Group II
Haliaeetus.albicilla|XM_009919316.1	98	187	PF00041.26	fn3	Group II
Haliaeetus.leucocephalus|XM_010562321.1	228	308	PF00041.26	fn3	Group II
Haliaeetus.leucocephalus|XM_010564224.1	203	292	PF00041.26	fn3	Group II
Haplochromis.burtoni|ENSHBUT00000008941	140	226	PF00041.26	fn3	Group II
Hippocampus.comes|ENSHCOT00000006655	192	281	PF00041.26	fn3	Group II
Hippocampus.comes|ENSHCOT00000019981	137	227	PF00041.26	fn3	Group II
Hippopotamus.amphibius|XM_057710122.1	129	219	PF00041.26	fn3	Group II
Hipposideros.armiger|XM_019653560.1	222	310	PF00041.26	fn3	Group II
Homo.sapiens|ENST00000221847	130	218	PF00041.26	fn3	Group II
Hyaena.hyaena|XM_039247494.1	200	277	PF00041.26	fn3	Group II
Hylobates.moloch|XM_032177693.1	130	221	PF00041.26	fn3	Group II
Ictalurus.punctatus|ENSIPUT00000013029	196	284	PF00041.26	fn3	Group II
Ictidomys.tridecemlineatus|ENSSTOT00000029993	115	202	PF00041.26	fn3	Group II
Junco.hyemalis|ENSJHYT00000010994	236	325	PF00041.26	fn3	Group II
Kryptolebias.marmoratus|ENSKMAT00000017907	149	228	PF00041.26	fn3	Group II
Labrus.bergylta|ENSLBET00000005416	144	222	PF00041.26	fn3	Group II
Labrus.bergylta|ENSLBET00000026369	144	222	PF00041.26	fn3	Group II
Larimichthys.crocea|ENSLCRT00005019881	146	231	PF00041.26	fn3	Group II
Lates.calcarifer|ENSLCAT00010034358	97	187	PF00041.26	fn3	Group II
Laticauda.laticaudata|ENSLLTT00000018921	91	180	PF00041.26	fn3	Group II
Latimeria.chalumnae|ENSLACT00000007980	189	280	PF00041.26	fn3	Group II
Lemur.catta|XM_045544971.1	127	218	PF00041.26	fn3	Group II
Leopardus.geoffroyi|XM_045491552.1	127	204	PF00041.26	fn3	Group II
Lepidothrix.coronata|ENSLCOT00000020357	271	360	PF00041.26	fn3	Group II
Leptobrachium.leishanense|ENSLLET00000010136	125	203	PF00041.26	fn3	Group II
Leptosomus.discolor|XM_009955678.1	43	130	PF00041.26	fn3	Group II
Lipotes.vexillifer|XM_007460520.1	155	242	PF00041.26	fn3	Group II
Lonchura.striata.domestica|ENSLSDT00000023254	188	279	PF00041.26	fn3	Group II
Lontra.canadensis|XM_032883493.1	126	203	PF00041.26	fn3	Group II
Loxodonta.africana|ENSLAFT00000022044	130	207	PF00041.26	fn3	Group II
Lutra.lutra|XM_047706029.1	126	203	PF00041.26	fn3	Group II
Lynx.canadensis|ENSLCNT00005024346	127	204	PF00041.26	fn3	Group II
Lynx.rufus|XM_047096881.1	127	204	PF00041.26	fn3	Group II
Macaca.fascicularis|ENSMFAT00000013123	145	222	PF00041.26	fn3	Group II
Macaca.nemestrina|ENSMNET00000068911	145	222	PF00041.26	fn3	Group II
Malurus.cyaneus.samueli|ENSMCST00000009718	200	289	PF00041.26	fn3	Group II
Malurus.cyaneus.samueli|ENSMCST00000012807	91	180	PF00041.26	fn3	Group II
Mandrillus.leucophaeus|ENSMLET00000040257	130	207	PF00041.26	fn3	Group II
Manis.javanica|XM_017642316.2	196	289	PF00041.26	fn3	Group II
Manis.pentadactyla|XM_036883680.1	134	227	PF00041.26	fn3	Group II
Marmota.flaviventris|XM_027952508.2	155	241	PF00041.26	fn3	Group II
Marmota.marmota.marmota|ENSMMMT00000023353	157	243	PF00041.26	fn3	Group II
Marmota.monax|XM_046444083.1	171	257	PF00041.26	fn3	Group II
Mastacembelus.armatus|XM_026321148.2	146	237	PF00041.26	fn3	Group II
Mastomys.coucha|XM_031347568.1	169	254	PF00041.26	fn3	Group II
Maylandia.zebra|ENSMZET00005000874	140	226	PF00041.26	fn3	Group II
Meleagris.gallopavo|ENSMGAT00000002686	263	352	PF00041.26	fn3	Group II
Meles.meles|XM_045991354.1	126	203	PF00041.26	fn3	Group II
Melopsittacus.undulatus|XM_034070874.1	209	290	PF00041.26	fn3	Group II
Melopsittacus.undulatus|XM_034072899.1	203	292	PF00041.26	fn3	Group II
Meriones.unguiculatus|ENSMUGT00000005696	127	213	PF00041.26	fn3	Group II
Merops.nubicus|XM_008935286.1	51	138	PF00041.26	fn3	Group II
Merops.nubicus|XM_008947531.1	94	183	PF00041.26	fn3	Group II
Microcebus.murinus|ENSMICT00000060431	127	218	PF00041.26	fn3	Group II
Miniopterus.natalensis|XM_016197976.1	143	233	PF00041.26	fn3	Group II
Mirounga.angustirostris|XM_054505110.1	127	205	PF00041.26	fn3	Group II
Mirounga.leonina|XM_034996807.1	127	205	PF00041.26	fn3	Group II
Mola.mola|ENSMMOT00000011739	144	220	PF00041.26	fn3	Group II
Mola.mola|ENSMMOT00000028399	199	288	PF00041.26	fn3	Group II
Molossus.molossus|XM_036241579.1	126	217	PF00041.26	fn3	Group II
Monodelphis.domestica|ENSMODT00000034255	144	227	PF00041.26	fn3	Group II
Monodon.monoceros|ENSMMNT00015004119	127	214	PF00041.26	fn3	Group II
Monopterus.albus|ENSMALT00000027191	146	235	PF00041.26	fn3	Group II
Moschus.berezovskii|XM_055429731.1	130	217	PF00041.26	fn3	Group II
Moschus.moschiferus|ENSMMST00000033514	130	217	PF00041.26	fn3	Group II
Mus.musculus|NM_015766.2	129	214	PF00041.26	fn3	Group II
Mus.spicilegus|ENSMSIT00000018709	129	214	PF00041.26	fn3	Group II
Mustela.erminea|XM_032306507.1	125	202	PF00041.26	fn3	Group II
Mustela.putorius.furo|ENSMPUT00000004935	124	201	PF00041.26	fn3	Group II
Mustela.putorius|XM_004771429.3	125	202	PF00041.26	fn3	Group II
Myotis.brandtii|XM_014533362.1	126	218	PF00041.26	fn3	Group II
Myotis.davidii|XM_006754053.2	126	218	PF00041.26	fn3	Group II
Myotis.lucifugus|ENSMLUT00000008775	131	223	PF00041.26	fn3	Group II
Myotis.myotis|XM_036311815.1	180	272	PF00041.26	fn3	Group II
Myripristis.murdjan|ENSMMDT00005051932	147	236	PF00041.26	fn3	Group II
Naja.naja|ENSNNAT00000016843	79	163	PF00041.26	fn3	Group II
Naja.naja|ENSNNAT00000019921	183	272	PF00041.26	fn3	Group II
Nannospalax.galili|ENSNGAT00000030931	91	178	PF00041.26	fn3	Group II
Neogale.vison|XM_044254540.1	125	202	PF00041.26	fn3	Group II
Neolamprologus.brichardi|ENSNBRT00000030320	140	228	PF00041.26	fn3	Group II
Neomonachus.schauinslandi|XM_021705380.1	159	237	PF00041.26	fn3	Group II
Neophocaena.asiaeorientalis|XM_024745667.1	155	242	PF00041.26	fn3	Group II
Neovison.vison|ENSNVIT00000011079	154	231	PF00041.26	fn3	Group II
Nestor.notabilis|XM_010022923.1	60	154	PF00041.26	fn3	Group II
Nestor.notabilis|XM_010023612.1	131	220	PF00041.26	fn3	Group II
Nipponia.nippon|XM_009470643.1	203	292	PF00041.26	fn3	Group II
Nipponia.nippon|XM_009471987.1	233	312	PF00041.26	fn3	Group II
Notechis.scutatus|ENSNSUT00000010834	67	149	PF00041.26	fn3	Group II
Nothobranchius.furzeri|ENSNFUT00015036040	145	222	PF00041.26	fn3	Group II
Nothoprocta.perdicaria|ENSNPET00000006582	27	92	PF13927.11	Ig_3	Group II
Nothoprocta.perdicaria|ENSNPET00000006582	208	297	PF00041.26	fn3	Group II
Notothenia.coriiceps|XM_010795023.1	149	225	PF00041.26	fn3	Group II
Numida.meleagris|ENSNMET00000025900	274	362	PF00041.26	fn3	Group II
Nycticebus.coucang|XM_053579961.1	127	215	PF00041.26	fn3	Group II
Ochotona.curzoniae|XM_040990638.1	128	205	PF00041.26	fn3	Group II
Octodon.degus|ENSODET00000019614	106	196	PF00041.26	fn3	Group II
Odobenus.rosmarus.divergens|XM_004395473.1	127	205	PF00041.26	fn3	Group II
Odocoileus.virginianus|XM_020895309.1	141	228	PF00041.26	fn3	Group II
Onychomys.torridus|XM_036170954.1	125	210	PF00041.26	fn3	Group II
Ophisthocomus.hoazin|XM_009942677.1	203	292	PF00041.26	fn3	Group II
Oreochromis.aureus|ENSOABT00000022154	151	238	PF00041.26	fn3	Group II
Ornithorhynchus.anatinus|ENSOANT00000040138	130	215	PF00041.26	fn3	Group II
Orycteropus.afer|XM_007951096.1	130	207	PF00041.26	fn3	Group II
Oryx.dammah|XM_040241980.1	133	220	PF00041.26	fn3	Group II
Oryzias.javanicus|ENSOJAT00000036993	140	229	PF00041.26	fn3	Group II
Oryzias.latipes|ENSORLT00000029887	140	229	PF00041.26	fn3	Group II
Oryzias.melastigma|ENSOMET00000017764	140	230	PF00041.26	fn3	Group II
Oryzias.sinensis|ENSOSIT00000007541	169	258	PF00041.26	fn3	Group II
Otolemur.garnettii|ENSOGAT00000001662	130	221	PF00041.26	fn3	Group II
Otus.sunia|ENSOSUT00000015184	245	334	PF00041.26	fn3	Group II
Ovis.aries|XM_004008600.5	133	220	PF00041.26	fn3	Group II
Pan.troglodytes|ENSPTRT00000018919	130	220	PF00041.26	fn3	Group II
Panthera.leo|ENSPLOT00000032259	127	204	PF00041.26	fn3	Group II
Panthera.pardus|ENSPPRT00000012086	127	204	PF00041.26	fn3	Group II
Panthera.tigris.altaica|ENSPTIT00000031103	127	204	PF00041.26	fn3	Group II
Panthera.uncia|XM_049639632.1	127	204	PF00041.26	fn3	Group II
Papio.anubis|ENSPANT00000028972	130	207	PF00041.26	fn3	Group II
Parambassis.ranga|ENSPRNT00000053264	149	238	PF00041.26	fn3	Group II
Paramormyrops.kingsleyae|ENSPKIT00000007358	264	354	PF00041.26	fn3	Group II
Pavo.cristatus|ENSPSTT00000022804	203	292	PF00041.26	fn3	Group II
Pelecanus.crispus|XM_009479089.1	98	187	PF00041.26	fn3	Group II
Pelodiscus.sinensis|ENSPSIT00000011322	97	186	PF00041.26	fn3	Group II
Pelusios.castaneus|ENSPCET00000013880	95	183	PF00041.26	fn3	Group II
Pelusios.castaneus|ENSPCET00000016512	203	292	PF00041.26	fn3	Group II
Periophthalmus.magnuspinnatus|ENSPMGT00000024981	159	249	PF00041.26	fn3	Group II
Perognathus.longimembris.pacificus|XM_048341985.1	130	216	PF00041.26	fn3	Group II
Peromyscus.californicus|XM_052746917.1	127	212	PF00041.26	fn3	Group II
Peromyscus.leucopus|XM_028859700.2	127	212	PF00041.26	fn3	Group II
Phaethon.lepturus|XM_010284050.1	59	146	PF00041.26	fn3	Group II
Phalacrocorax.carbo|XM_009502027.1	98	187	PF00041.26	fn3	Group II
Phascolarctos.cinereus|ENSPCIT00000054684	132	219	PF00041.26	fn3	Group II
Phasianus.colchicus|ENSPCLT00000025080	203	292	PF00041.26	fn3	Group II
Phoca.vitulina|XM_032394954.1	126	204	PF00041.26	fn3	Group II
Phocoena.sinus|ENSPSNT00000021092	155	242	PF00041.26	fn3	Group II
Phodopus.roborovskii|XM_051177562.1	127	211	PF00041.26	fn3	Group II
Phyllostomus.discolor|XM_036034350.1	127	218	PF00041.26	fn3	Group II
Phyllostomus.hastatus|XM_045831546.1	127	218	PF00041.26	fn3	Group II
Piliocolobus.tephrosceles|ENSPTET00000032147	130	207	PF00041.26	fn3	Group II
Pipistrellus.kuhlii|XM_036459964.2	147	233	PF00041.26	fn3	Group II
Podarcis.muralis|ENSPMRT00000036071	105	184	PF00041.26	fn3	Group II
Podiceps.cristatus|mrna.N338_08758	98	186	PF00041.26	fn3	Group II
Poecilia.formosa|ENSPFOT00000001840	147	237	PF00041.26	fn3	Group II
Poecilia.formosa|ENSPFOT00000023349	97	186	PF00041.26	fn3	Group II
Poecilia.latipinna|ENSPLAT00000004397	147	237	PF00041.26	fn3	Group II
Poecilia.latipinna|ENSPLAT00000031994	205	294	PF00041.26	fn3	Group II
Poecilia.mexicana|ENSPMET00000034601	147	237	PF00041.26	fn3	Group II
Poecilia.reticulata|ENSPRET00000007019	205	294	PF00041.26	fn3	Group II
Poecilia.reticulata|ENSPRET00000015263	147	237	PF00041.26	fn3	Group II
Pogona.vitticeps|ENSPVIT00000038964	215	303	PF00041.26	fn3	Group II
Pongo.abelii|ENSPPYT00000010953	130	207	PF00041.26	fn3	Group II
Pongo.pygmaeus|XM_054466103.1	130	207	PF00041.26	fn3	Group II
Prionailurus.bengalensis|XM_043586197.1	127	204	PF00041.26	fn3	Group II
Prionailurus.viverrinus|XM_047850141.1	127	204	PF00041.26	fn3	Group II
Prolemur.simus|ENSPSMT00000032379	127	218	PF00041.26	fn3	Group II
Propithecus.coquereli|XM_012646186.1	127	218	PF00041.26	fn3	Group II
Psammomys.obesus|XM_055617782.1	137	223	PF00041.26	fn3	Group II
Pseudonaja.textilis|ENSPTXT00000014610	143	223	PF00041.26	fn3	Group II
Pseudopodoces.humilis|XM_005528028.2	203	292	PF00041.26	fn3	Group II
Pterocles.gutturalis|XM_010078001.1	203	292	PF00041.26	fn3	Group II
Pterocles.gutturalis|XM_010079047.1	53	134	PF00041.26	fn3	Group II
Pteronotus.parnellii.mesoamericanus|XM_054582875.1	130	216	PF00041.26	fn3	Group II
Pteropus.giganteus|XM_039878375.1	130	218	PF00041.26	fn3	Group II
Pteropus.vampyrus|ENSPVAT00000016926	130	218	PF00041.26	fn3	Group II
Pundamilia.nyererei|ENSPNYT00000019557	137	223	PF00041.26	fn3	Group II
Pygocentrus.nattereri|ENSPNAT00000028576	208	298	PF00041.26	fn3	Group II
Pygoscelis.adeliae|XM_009334715.1	203	292	PF00041.26	fn3	Group II
Python.bivittatus|XM_025173349.1	209	289	PF00041.26	fn3	Group II
Python.bivittatus|XM_025174270.1	98	187	PF00041.26	fn3	Group II
Rangifer.tarandus|nbis-mrna-24758	132	219	PF00041.26	fn3	Group II
Rattus.norvegicus|ENSRNOT00000072031	129	214	PF00041.26	fn3	Group II
Rattus.rattus|XM_032900717.1	129	214	PF00041.26	fn3	Group II
Rhinolophus.ferrumequinum|ENSRFET00010031683	130	222	PF00041.26	fn3	Group II
Rhinopithecus.bieti|ENSRBIT00000048349	145	222	PF00041.26	fn3	Group II
Rhinopithecus.roxellana|ENSRROT00000040133	130	207	PF00041.26	fn3	Group II
Rousettus.aegyptiacus|XM_036234088.1	130	207	PF00041.26	fn3	Group II
Saimiri.boliviensis.boliviensis|ENSSBOT00000031666	130	207	PF00041.26	fn3	Group II
Salarias.fasciatus|ENSSFAT00005048229	148	236	PF00041.26	fn3	Group II
Salvator.merianae|ENSSMRT00000020744	129	207	PF00041.26	fn3	Group II
Salvator.merianae|ENSSMRT00000030541	28	87	PF13927.11	Ig_3	Group II
Salvator.merianae|ENSSMRT00000030541	203	292	PF00041.26	fn3	Group II
Sander.lucioperca|ENSSLUT00000062236	149	242	PF00041.26	fn3	Group II
Sapajus.apella|XM_032252225.1	130	207	PF00041.26	fn3	Group II
Sarcophilus.harrisii|ENSSHAT00000038913	144	220	PF00041.26	fn3	Group II
Scleropages.formosus|ENSSFOT00015017742	256	348	PF00041.26	fn3	Group II
Scophthalmus.maximus|ENSSMAT00000028557	145	236	PF00041.26	fn3	Group II
Serinus.canaria|ENSSCAT00000018447	202	291	PF00041.26	fn3	Group II
Seriola.dumerili|ENSSDUT00000018527	155	245	PF00041.26	fn3	Group II
Seriola.lalandi.dorsalis|ENSSLDT00000001840	148	238	PF00041.26	fn3	Group II
Sorex.cinereus|XM_056119755.1	127	215	PF00041.26	fn3	Group II
Sparus.aurata|ENSSAUT00010032973	169	258	PF00041.26	fn3	Group II
Sparus.aurata|ENSSAUT00010067282	149	237	PF00041.26	fn3	Group II
Sphaeramia.orbicularis|ENSSORT00005005605	149	239	PF00041.26	fn3	Group II
Sphenodon.punctatus|ENSSPUT00000015071	95	183	PF00041.26	fn3	Group II
Stachyris.ruficeps|ENSCRFT00000019784	202	292	PF00041.26	fn3	Group II
Stegastes.partitus|ENSSPAT00000021057	144	234	PF00041.26	fn3	Group II
Strigops.habroptila|ENSSHBT00005023821	206	285	PF00041.26	fn3	Group II
Strix.occidentalis.caurina|ENSSOCT00000005859	89	172	PF00041.26	fn3	Group II
Strix.occidentalis.caurina|ENSSOCT00000018364	188	277	PF00041.26	fn3	Group II
Struthio.camelus.australis|ENSSCUT00000033458	233	322	PF00041.26	fn3	Group II
Sturnira.hondurensis|XM_037035922.1	205	294	PF00041.26	fn3	Group II
Sturnira.hondurensis|XM_037042578.1	127	217	PF00041.26	fn3	Group II
Suncus.etruscus|XM_049787991.1	132	219	PF00041.26	fn3	Group II
Symphalangus.syndactylus|XM_055248771.1	130	221	PF00041.26	fn3	Group II
Symphalangus.syndactylus|XM_055250439.1	130	221	PF00041.26	fn3	Group II
Tachyglossus.aculeatus|XM_038771520.1	210	295	PF00041.26	fn3	Group II
Taeniopygia.guttata|ENSTGUT00000019635	239	332	PF00041.26	fn3	Group II
Takifugu.rubripes|ENSTRUT00000058592	135	224	PF00041.26	fn3	Group II
Talpa.occidentalis|XM_037505092.2	129	216	PF00041.26	fn3	Group II
Tauraco.erythrolophus|XM_009992396.1	91	180	PF00041.26	fn3	Group II
Terrapene.carolina.triunguis|ENSTMTT00000013462	267	356	PF00041.26	fn3	Group II
Terrapene.carolina.triunguis|ENSTMTT00000032420	209	288	PF00041.26	fn3	Group II
Theropithecus.gelada|ENSTGET00000023634	130	207	PF00041.26	fn3	Group II
Tinamus.guttatus|XM_010212081.1	203	292	PF00041.26	fn3	Group II
Tinamus.guttatus|XM_010223844.1	130	219	PF00041.26	fn3	Group II
Trachypithecus.francoisi|XM_033195734.1	145	235	PF00041.26	fn3	Group II
Trichechus.manatus|XM_004378458.1	126	203	PF00041.26	fn3	Group II
Trichosurus.vulpecula|XM_036739368.1	137	213	PF00041.26	fn3	Group II
Tupaia.belangeri.chinensis|XM_006143132.3	205	294	PF00041.26	fn3	Group II
Tupaia.belangeri.chinensis|XM_006171794.3	127	213	PF00041.26	fn3	Group II
Tupaia.belangeri|ENSTBET00000000143	98	186	PF00041.26	fn3	Group II
Tursiops.truncatus|ENSTTRT00000001694	106	193	PF00041.26	fn3	Group II
Tyto.alba|XM_042794705.1	209	296	PF00041.26	fn3	Group II
Urocitellus.parryii|ENSUPAT00010013491	127	213	PF00041.26	fn3	Group II
Ursus.americanus|ENSUAMT00000027489	291	376	PF00041.26	fn3	Group II
Ursus.arctos|XM_057312029.1	130	215	PF00041.26	fn3	Group II
Varanus.komodoensis|ENSVKKT00000025027	211	300	PF00041.26	fn3	Group II
Varanus.komodoensis|ENSVKKT00000026526	208	298	PF00041.26	fn3	Group II
Vombatus.ursinus|ENSVURT00010036791	144	220	PF00041.26	fn3	Group II
Xiphophorus.couchianus|ENSXCOT00000006081	201	290	PF00041.26	fn3	Group II
Xiphophorus.couchianus|ENSXCOT00000021762	146	236	PF00041.26	fn3	Group II
Xiphophorus.maculatus|ENSXMAT00000006470	194	284	PF00041.26	fn3	Group II
Xiphophorus.maculatus|ENSXMAT00000028940	205	294	PF00041.26	fn3	Group II
Zalophus.californianus|ENSZCAT00015001784	127	214	PF00041.26	fn3	Group II
Zonotrichia.albicollis|ENSZALT00000013859	271	360	PF00041.26	fn3	Group II
Zosterops.lateralis.melanops|ENSZLMT00000021556	220	306	PF00041.26	fn3	Group II
Acanthisitta.chloris|XM_009074761.1	104	169	PF03039.19	IL12	Group III
Accipiter.nisus|ENSANIT00000006352	35	164	PF03039.19	IL12	Group III
Acinonyx.jubatus|XM_015066004.3	7	222	PF03039.19	IL12	Group III
Acomys.russatus|XM_051156833.1	1	169	PF03039.19	IL12	Group III
Ailuropoda.melanoleuca|ENSAMET00000003455	188	403	PF03039.19	IL12	Group III
Ailuropoda.melanoleura|XM_034663806.1	188	403	PF03039.19	IL12	Group III
Alligator.sinensis|XM_014524424.1	12	140	PF03039.19	IL12	Group III
Amazona.collaria|ENSACOT00000015107	46	215	PF03039.19	IL12	Group III
Anabas.testudineus|ENSATET00000018375	23	195	PF03039.19	IL12	Group III
Anas.platyrhynchos.platyrhynchos|ENSAPLT00000006365	37	212	PF03039.19	IL12	Group III
Anas.platyrhynchos|ENSAPLT00020009218	112	207	PF03039.19	IL12	Group III
Anas.zonorhyncha|ENSAZOT00000015478	37	207	PF03039.19	IL12	Group III
Anas.zonorhyncha|ENSAZOT00000027330	71	195	PF03039.19	IL12	Group III
Anser.brachyrhynchus|ENSABRT00000004946	54	219	PF03039.19	IL12	Group III
Anser.cygnoides|ENSACDT00005003860	71	195	PF03039.19	IL12	Group III
Antechinus.flavipes|XM_051991029.1	11	204	PF03039.19	IL12	Group III
Antrostomus.carolinensis|XM_010177737.1	2	103	PF03039.19	IL12	Group III
Aotus.nancymaae|ENSANAT00000039807	41	253	PF03039.19	IL12	Group III
Apaloderma.vittatum|XM_009871896.1	6	75	PF03039.19	IL12	Group III
Apaloderma.vittatum|XM_009871896.1	81	123	PF03039.19	IL12	Group III
Apodemus.sylvaticus|XM_052180379.1	6	215	PF03039.19	IL12	Group III
Aptenodytes.forsteri|XM_009279461.1	32	160	PF03039.19	IL12	Group III
Artibeus.jamaicensis|XM_053657571.1	29	241	PF03039.19	IL12	Group III
Arvicanthis.niloticus|XM_034500971.1	6	215	PF03039.19	IL12	Group III
Arvicola.amphibius|XM_038348232.1	6	215	PF03039.19	IL12	Group III
Astyanax.mexicanus|ENSAMXT00000030872	94	197	PF03039.19	IL12	Group III
Balaenoptera.musculus|ENSBMST00010006889	33	248	PF03039.19	IL12	Group III
Balearica.regulorum|XM_010301701.1	27	143	PF03039.19	IL12	Group III
Bison.bison.bison|ENSBBBT00000016829	26	238	PF03039.19	IL12	Group III
Bison.bison|XM_010839848.1	7	221	PF03039.19	IL12	Group III
Bos.indicus|XM_019967914.1	7	221	PF03039.19	IL12	Group III
Bos.mutus|ENSBMUT00000036657	7	221	PF03039.19	IL12	Group III
Bos.taurus|ENSBTAT00000070845	26	240	PF03039.19	IL12	Group III
Bubalus.bubalis|NM_001290878.1	7	221	PF03039.19	IL12	Group III
Bubalus.carabanensis|XM_055570345.1	7	221	PF03039.19	IL12	Group III
Buceros.rhinoceros|XM_010140372.1	7	135	PF03039.19	IL12	Group III
Budorcas.taxicolor|XM_052642610.1	26	240	PF03039.19	IL12	Group III
Buteo.japonicus|ENSBJAT00000016160	56	80	PF03039.19	IL12	Group III
Buteo.japonicus|ENSBJAT00000016160	86	183	PF03039.19	IL12	Group III
Cairina.moschata.domestica|ENSCMMT00000022124	37	212	PF03039.19	IL12	Group III
Calidris.pugnax|ENSCPUT00000028672	29	197	PF03039.19	IL12	Group III
Calidris.pugnax|ENSCPUT00000028673	29	139	PF03039.19	IL12	Group III
Calidris.pygmaea|ENSCPGT00000004191	30	206	PF03039.19	IL12	Group III
Callithrix.jacchus|ENSCJAT00000000790	41	251	PF03039.19	IL12	Group III
Callorhinus.ursinus|XM_025879727.1	7	222	PF03039.19	IL12	Group III
Calypte.anna|XM_030455805.1	19	191	PF03039.19	IL12	Group III
Camelus.bactrianus|XM_045514518.1	43	258	PF03039.19	IL12	Group III
Camelus.dromedarius|ENSCDRT00005004757	43	258	PF03039.19	IL12	Group III
Camelus.ferus|XM_032485402.1	43	258	PF03039.19	IL12	Group III
Canis.lupus.dingo|ENSCAFT00020029670	7	222	PF03039.19	IL12	Group III
Canis.lupus.familiaris|ENSCAFT00845047244	7	222	PF03039.19	IL12	Group III
Capra.hircus|ENSCHIT00000034414	24	238	PF03039.19	IL12	Group III
Cariama.cristata|XM_009695095.1	7	135	PF03039.19	IL12	Group III
Carlito.syrichta|ENSTSYT00000000966	20	233	PF03039.19	IL12	Group III
Castor.canadensis|ENSCCNT00000023644	7	219	PF03039.19	IL12	Group III
Catagonus.wagneri|ENSCWAT00000008186	39	240	PF03039.19	IL12	Group III
Catharus.ustulatus|ENSCUST00005023898	84	141	PF03039.19	IL12	Group III
Cavia.porcellus|ENSCPOT00000000016	7	221	PF03039.19	IL12	Group III
Cebus.imitator|ENSCCAT00000051510	77	289	PF03039.19	IL12	Group III
Ceratotherium.simum.simum|XM_004441695.2	41	256	PF03039.19	IL12	Group III
Cercocebus.atys|ENSCATT00000061932	41	253	PF03039.19	IL12	Group III
Cervus.canadensis|XM_043473890.1	7	221	PF03039.19	IL12	Group III
Cervus.elaphus|XM_043875250.1	7	221	PF03039.19	IL12	Group III
Cervus.hanglu.yarkandensis|ENSCHYT00000029058	26	240	PF03039.19	IL12	Group III
Chaetura.pelagica|XM_009995726.1	11	137	PF03039.19	IL12	Group III
Charadrius.vociferus|XM_009884491.1	50	179	PF03039.19	IL12	Group III
Chelonia.mydas|XM_043522541.1	47	230	PF03039.19	IL12	Group III
Chelonoidis.abingdonii|ENSCABT00000029447	22	105	PF03039.19	IL12	Group III
Chelonoidis.abingdonii|ENSCABT00000029447	112	196	PF03039.19	IL12	Group III
Chinchilla.lanigera|ENSCLAT00000006402	151	362	PF03039.19	IL12	Group III
Chionomys.nivalis|XM_057757241.1	6	215	PF03039.19	IL12	Group III
Chlorocebus.sabaeus|ENSCSAT00000010290	41	253	PF03039.19	IL12	Group III
Choloepus.didactylus|XM_037841802.1	7	219	PF03039.19	IL12	Group III
Choloepus.hoffmanni|ENSCHOT00000000467	2	39	PF03039.19	IL12	Group III
Choloepus.hoffmanni|ENSCHOT00000000467	75	151	PF03039.19	IL12	Group III
Choloepus.hoffmanni|ENSCHOT00000010463	3	38	PF03039.19	IL12	Group III
Choloepus.hoffmanni|ENSCHOT00000010463	114	164	PF03039.19	IL12	Group III
Chrysemys.picta.bellii|ENSCPBT00000030447	19	181	PF03039.19	IL12	Group III
Chrysochloris.asiatica|XM_006861851.1	19	231	PF03039.19	IL12	Group III
Colius.striatus|XM_010199931.1	10	139	PF03039.19	IL12	Group III
Colobus.angolensis.palliatus|ENSCANT00000059875	41	253	PF03039.19	IL12	Group III
Columba.livia|XM_021294138.1	17	145	PF03039.19	IL12	Group III
Condylura.cristata|XM_004682480.2	7	204	PF03039.19	IL12	Group III
Corvus.brachyrhynchos|XM_017734357.1	15	118	PF03039.19	IL12	Group III
Corvus.moneduloides|ENSCMUT00000017961	43	172	PF03039.19	IL12	Group III
Cottoperca.gobio|ENSCGOT00000034263	73	204	PF03039.19	IL12	Group III
Coturnix.japonica|ENSCJPT00005031197	21	193	PF03039.19	IL12	Group III
Cricetulus.griseus|ENSCGRT00001011483	6	212	PF03039.19	IL12	Group III
Cuculus.canorus|XM_054074548.1	33	199	PF03039.19	IL12	Group III
Cynoglossus.semilaevis|ENSCSET00000028160	21	211	PF03039.19	IL12	Group III
Cyprinodon.variegatus|ENSCVAT00000009501	98	214	PF03039.19	IL12	Group III
Dasypus.novemcinctus|ENSDNOT00000034442	39	241	PF03039.19	IL12	Group III
Delphinapterus.leucas|ENSDLET00000016379	26	241	PF03039.19	IL12	Group III
Dicentrarchus.labrax|ENSDLAT00005004878	100	194	PF03039.19	IL12	Group III
Dipodomys.spectabilis|XM_042685648.1	7	222	PF03039.19	IL12	Group III
Dromaius.novaehollandiae|ENSDNVT00000005430	60	187	PF03039.19	IL12	Group III
Dryobates.pubescens|XM_054175535.1	10	176	PF03039.19	IL12	Group III
Echeneis.naucrates|ENSENLT00000014823	77	202	PF03039.19	IL12	Group III
Echinops.telfairi|ENSETET00000005984	33	194	PF03039.19	IL12	Group III
Egretta.garzetta|XM_009634361.1	33	161	PF03039.19	IL12	Group III
Elephantulus.edwardii|XM_006887634.1	7	219	PF03039.19	IL12	Group III
Elephas.maximus|XM_049867348.1	36	248	PF03039.19	IL12	Group III
Enhydra.lutris|XM_022507943.1	7	222	PF03039.19	IL12	Group III
Eptesicus.fuscus|XM_054711016.1	7	220	PF03039.19	IL12	Group III
Equus.asinus|ENSEAST00005031280	41	256	PF03039.19	IL12	Group III
Equus.caballus|ENSECAT00000026617	41	256	PF03039.19	IL12	Group III
Equus.przewalskii|XM_008538081.1	41	256	PF03039.19	IL12	Group III
Equus.quagga|XM_046659162.1	41	256	PF03039.19	IL12	Group III
Erinaceus.europaeus|ENSEEUT00000004467	41	255	PF03039.19	IL12	Group III
Erythrura.gouldiae|ENSEGOT00005019914	92	232	PF03039.19	IL12	Group III
Eumetopias.jubatus|XM_028103187.1	7	222	PF03039.19	IL12	Group III
Eurypyga.helias|XM_010159386.1	7	135	PF03039.19	IL12	Group III
Falco.cherrug|XM_027806643.1	13	141	PF03039.19	IL12	Group III
Falco.peregrinus|XM_027778329.1	9	137	PF03039.19	IL12	Group III
Felis.catus|ENSFCAT00000011133	7	222	PF03039.19	IL12	Group III
Ficedula.albicollis|ENSFALT00000001438	79	218	PF03039.19	IL12	Group III
Fukomys.damarensis|ENSFDAT00000029062	29	240	PF03039.19	IL12	Group III
Fulmarus.glacialis|XM_009585330.1	7	135	PF03039.19	IL12	Group III
Galeopterus.variegatus|XM_008589714.1	40	252	PF03039.19	IL12	Group III
Gallus.gallus|ENSGALT00010002714	18	197	PF03039.19	IL12	Group III
Gavia.stellata|XM_009821852.1	2	99	PF03039.19	IL12	Group III
Globicephala.melas|XM_030842377.1	7	222	PF03039.19	IL12	Group III
Gopherus.agassizii|ENSGAGT00000010744	22	204	PF03039.19	IL12	Group III
Gorilla.gorilla.gorilla|ENSGGOT00000006855	41	253	PF03039.19	IL12	Group III
Gorilla.gorilla|XM_004037923.4	41	253	PF03039.19	IL12	Group III
Gouania.willdenowi|ENSGWIT00000005315	70	187	PF03039.19	IL12	Group III
Gracilinanus.agilis|XM_044669536.1	6	155	PF03039.19	IL12	Group III
Grammomys.surdaster|XM_028763621.1	6	215	PF03039.19	IL12	Group III
Haliaeetus.albicilla|XM_009928108.1	7	136	PF03039.19	IL12	Group III
Haliaeetus.leucocephalus|XM_010585004.1	26	155	PF03039.19	IL12	Group III
Halichoerus.grypus|XM_036117226.1	7	222	PF03039.19	IL12	Group III
Haplochromis.burtoni|ENSHBUT00000015425	6	200	PF03039.19	IL12	Group III
Heterocephalus.glaber|ENSHGLT00000079063	13	224	PF03039.19	IL12	Group III
Hippopotamus.amphibius|XM_057737805.1	7	221	PF03039.19	IL12	Group III
Hipposideros.armiger|XM_019626808.1	38	239	PF03039.19	IL12	Group III
Homo.sapiens|ENST00000305579	41	253	PF03039.19	IL12	Group III
Hyaena.hyaena|XM_039241982.1	7	222	PF03039.19	IL12	Group III
Hylobates.moloch|XM_032146474.1	41	253	PF03039.19	IL12	Group III
Hylobates.moloch|XM_032146520.1	41	253	PF03039.19	IL12	Group III
Ictalurus.punctatus|ENSIPUT00000016209	71	174	PF03039.19	IL12	Group III
Ictidomys.tridecemlineatus|ENSSTOT00000014613	2	204	PF03039.19	IL12	Group III
Jaculus.jaculus|XM_045130164.1	7	215	PF03039.19	IL12	Group III
Kryptolebias.marmoratus|ENSKMAT00000027515	53	173	PF03039.19	IL12	Group III
Labrus.bergylta|ENSLBET00000031641	37	202	PF03039.19	IL12	Group III
Lagenorhynchus.obliquidens|XM_027113058.1	7	222	PF03039.19	IL12	Group III
Larimichthys.crocea|ENSLCRT00005005453	25	194	PF03039.19	IL12	Group III
Lates.calcarifer|ENSLCAT00010032578	84	190	PF03039.19	IL12	Group III
Lemur.catta|XM_045562788.1	30	228	PF03039.19	IL12	Group III
Leopardus.geoffroyi|XM_045503127.1	7	222	PF03039.19	IL12	Group III
Lepidothrix.coronata|ENSLCOT00000006906	44	222	PF03039.19	IL12	Group III
Lepisosteus.oculatus|ENSLOCT00000004429	40	206	PF03039.19	IL12	Group III
Leptonychotes.weddellii|XM_006742163.2	7	222	PF03039.19	IL12	Group III
Leptosomus.discolor|XM_009959598.1	7	135	PF03039.19	IL12	Group III
Lipotes.vexillifer|XM_007454130.1	41	256	PF03039.19	IL12	Group III
Lonchura.striata.domestica|ENSLSDT00000012398	18	186	PF03039.19	IL12	Group III
Lontra.canadensis|XM_032852620.1	7	222	PF03039.19	IL12	Group III
Loxodonta.africana|ENSLAFT00000001088	7	219	PF03039.19	IL12	Group III
Lutra.lutra|XM_047728976.1	7	222	PF03039.19	IL12	Group III
Lynx.canadensis|ENSLCNT00005021502	7	222	PF03039.19	IL12	Group III
Lynx.rufus|XM_047099808.1	7	222	PF03039.19	IL12	Group III
Macaca.fascicularis|ENSMFAT00000070231	41	253	PF03039.19	IL12	Group III
Macaca.mulatta|ENSMMUT00000032477	41	253	PF03039.19	IL12	Group III
Malurus.cyaneus.samueli|ENSMCST00000014814	61	186	PF03039.19	IL12	Group III
Manacus.vitellinus|ENSMVIT00005027354	1	166	PF03039.19	IL12	Group III
Mandrillus.leucophaeus|ENSMLET00000040852	41	253	PF03039.19	IL12	Group III
Manis.javanica|XM_017679520.2	113	328	PF03039.19	IL12	Group III
Manis.pentadactyla|XM_036904081.1	7	222	PF03039.19	IL12	Group III
Marmota.flaviventris|XM_027933571.1	8	223	PF03039.19	IL12	Group III
Marmota.marmota.marmota|ENSMMMT00000020866	8	223	PF03039.19	IL12	Group III
Marmota.monax|XM_046431923.1	8	223	PF03039.19	IL12	Group III
Mastomys.coucha|XM_031376020.1	6	215	PF03039.19	IL12	Group III
Meleagris.gallopavo|ENSMGAT00000011879	31	197	PF03039.19	IL12	Group III
Meles.meles|XM_046002958.1	7	222	PF03039.19	IL12	Group III
Melopsittacus.undulatus|XM_005141988.3	46	216	PF03039.19	IL12	Group III
Meriones.unguiculatus|ENSMUGT00000031000	7	210	PF03039.19	IL12	Group III
Merops.nubicus|XM_008945328.1	7	135	PF03039.19	IL12	Group III
Mesitornis.unicolor|XM_010180610.1	4	99	PF03039.19	IL12	Group III
Mesocricetus.auratus|ENSMAUT00000008033	7	205	PF03039.19	IL12	Group III
Microcebus.murinus|ENSMICT00000072972	41	253	PF03039.19	IL12	Group III
Microtus.fortis|XM_050147567.1	46	241	PF03039.19	IL12	Group III
Microtus.ochrogaster|ENSMOCT00000008118	25	222	PF03039.19	IL12	Group III
Microtus.oregoni|XM_041659451.1	6	201	PF03039.19	IL12	Group III
Miniopterus.natalensis|XM_016215697.1	95	304	PF03039.19	IL12	Group III
Mirounga.angustirostris|XM_054504341.1	7	110	PF03039.19	IL12	Group III
Mirounga.leonina|XM_034998050.1	7	222	PF03039.19	IL12	Group III
Molossus.molossus|XM_036243662.1	27	237	PF03039.19	IL12	Group III
Monodelphis.domestica|ENSMODT00000014470	5	202	PF03039.19	IL12	Group III
Monodon.monoceros|ENSMMNT00015001303	26	227	PF03039.19	IL12	Group III
Moschus.berezovskii|XM_055418802.1	13	221	PF03039.19	IL12	Group III
Moschus.moschiferus|ENSMMST00000014275	13	221	PF03039.19	IL12	Group III
Mus.musculus|NM_001159424.3	6	215	PF03039.19	IL12	Group III
Mus.spicilegus|ENSMSIT00000037114	27	236	PF03039.19	IL12	Group III
Mustela.erminea|XM_032342998.1	7	222	PF03039.19	IL12	Group III
Mustela.putorius.furo|ENSMPUT00000002926	7	222	PF03039.19	IL12	Group III
Mustela.putorius|XM_004755653.3	7	222	PF03039.19	IL12	Group III
Myodes.glareolus|XM_048424842.1	6	215	PF03039.19	IL12	Group III
Myotis.brandtii|XM_014537974.1	25	224	PF03039.19	IL12	Group III
Myotis.davidii|XM_015565372.1	170	383	PF03039.19	IL12	Group III
Myotis.lucifugus|ENSMLUT00000014104	39	252	PF03039.19	IL12	Group III
Myotis.myotis|XM_036348577.1	7	206	PF03039.19	IL12	Group III
Nannospalax.galili|ENSNGAT00000015919	23	220	PF03039.19	IL12	Group III
Neogale.vison|XM_044255092.1	7	222	PF03039.19	IL12	Group III
Neomonachus.schauinslandi|XM_021702649.1	7	222	PF03039.19	IL12	Group III
Neophocaena.asiaeorientalis|XM_024754973.1	7	222	PF03039.19	IL12	Group III
Neovison.vison|ENSNVIT00000036230	7	208	PF03039.19	IL12	Group III
Nestor.notabilis|XM_010023367.1	7	135	PF03039.19	IL12	Group III
Nipponia.nippon|XM_009463868.1	18	146	PF03039.19	IL12	Group III
Nomascus.leucogenys|ENSNLET00000005568	41	144	PF03039.19	IL12	Group III
Nomascus.leucogenys|ENSNLET00000005568	159	203	PF03039.19	IL12	Group III
Notamacropus.eugenii|ENSMEUT00000000612	1	151	PF03039.19	IL12	Group III
Nothoprocta.perdicaria|ENSNPET00000002412	93	220	PF03039.19	IL12	Group III
Notothenia.coriiceps|XM_010778122.1	67	191	PF03039.19	IL12	Group III
Numida.meleagris|ENSNMET00000023639	34	197	PF03039.19	IL12	Group III
Nyctereutes.procyonoides|XM_055308244.1	23	238	PF03039.19	IL12	Group III
Nycticebus.coucang|XM_053599509.1	7	217	PF03039.19	IL12	Group III
Ochotona.curzoniae|XM_040974901.1	52	264	PF03039.19	IL12	Group III
Octodon.degus|ENSODET00000006093	28	228	PF03039.19	IL12	Group III
Odobenus.rosmarus.divergens|XM_004406065.1	7	222	PF03039.19	IL12	Group III
Odocoileus.virginianus|XM_020882808.1	7	93	PF03039.19	IL12	Group III
Odocoileus.virginianus|XM_020915586.1	67	281	PF03039.19	IL12	Group III
Onychomys.torridus|XM_036191438.1	31	240	PF03039.19	IL12	Group III
Ophisthocomus.hoazin|XM_009940067.1	36	165	PF03039.19	IL12	Group III
Orcinus.orca|XM_004281851.4	7	221	PF03039.19	IL12	Group III
Ornithorhynchus.anatinus|ENSOANT00000003301	38	240	PF03039.19	IL12	Group III
Orycteropus.afer|XM_007948761.1	32	244	PF03039.19	IL12	Group III
Oryctolagus.cuniculus|ENSOCUT00000047671	27	233	PF03039.19	IL12	Group III
Oryx.dammah|XM_040265299.1	142	356	PF03039.19	IL12	Group III
Oryzias.melastigma|ENSOMET00000031921	83	191	PF03039.19	IL12	Group III
Otolemur.garnettii|ENSOGAT00000013001	7	217	PF03039.19	IL12	Group III
Ovis.aries|XM_012146332.4	26	240	PF03039.19	IL12	Group III
Pan.paniscus|ENSPPAT00000053697	41	253	PF03039.19	IL12	Group III
Pan.troglodytes|ENSPTRT00000029052	41	253	PF03039.19	IL12	Group III
Panthera.leo|ENSPLOT00000023229	7	222	PF03039.19	IL12	Group III
Panthera.pardus|ENSPPRT00000010384	7	222	PF03039.19	IL12	Group III
Panthera.tigris.altaica|ENSPTIT00000026762	18	233	PF03039.19	IL12	Group III
Panthera.uncia|XM_049628631.1	7	222	PF03039.19	IL12	Group III
Papio.anubis|ENSPANT00000010830	41	253	PF03039.19	IL12	Group III
Pavo.cristatus|ENSPSTT00000019688	23	186	PF03039.19	IL12	Group III
Pelecanus.crispus|XM_009490819.1	7	135	PF03039.19	IL12	Group III
Pelusios.castaneus|ENSPCET00000011724	14	194	PF03039.19	IL12	Group III
Perognathus.longimembris.pacificus|XM_048345857.1	7	218	PF03039.19	IL12	Group III
Peromyscus.californicus|XM_052731157.1	32	240	PF03039.19	IL12	Group III
Peromyscus.leucopus|XM_028867243.2	6	215	PF03039.19	IL12	Group III
Peromyscus.maniculatus.bairdii|ENSPEMT00000021920	26	235	PF03039.19	IL12	Group III
Phacochoerus.africanus|XM_047785677.1	40	255	PF03039.19	IL12	Group III
Phaethon.lepturus|XM_010288758.1	7	131	PF03039.19	IL12	Group III
Phalacrocorax.carbo|XM_009502426.1	7	135	PF03039.19	IL12	Group III
Phascolarctos.cinereus|ENSPCIT00000011630	11	209	PF03039.19	IL12	Group III
Phasianus.colchicus|ENSPCLT00000017893	34	197	PF03039.19	IL12	Group III
Phocoena.sinus|ENSPSNT00000001520	26	241	PF03039.19	IL12	Group III
Phodopus.roborovskii|XM_051199219.1	150	359	PF03039.19	IL12	Group III
Phyllostomus.discolor|XM_028505216.2	7	225	PF03039.19	IL12	Group III
Phyllostomus.hastatus|XM_045851606.1	7	225	PF03039.19	IL12	Group III
Physeter.catodon|ENSPCTT00005006550	7	222	PF03039.19	IL12	Group III
Piliocolobus.tephrosceles|ENSPTET00000027084	41	253	PF03039.19	IL12	Group III
Pipistrellus.kuhlii|XM_036443641.2	7	206	PF03039.19	IL12	Group III
Poecilia.formosa|ENSPFOT00000010652	17	206	PF03039.19	IL12	Group III
Poecilia.latipinna|ENSPLAT00000025455	62	179	PF03039.19	IL12	Group III
Poecilia.mexicana|ENSPMET00000014508	8	188	PF03039.19	IL12	Group III
Poecilia.reticulata|ENSPRET00000003259	66	182	PF03039.19	IL12	Group III
Pongo.abelii|ENSPPYT00000016570	41	253	PF03039.19	IL12	Group III
Pongo.pygmaeus|XM_054481226.1	41	253	PF03039.19	IL12	Group III
Prionailurus.bengalensis|XM_043595020.1	7	222	PF03039.19	IL12	Group III
Prionailurus.viverrinus|XM_047875539.1	7	222	PF03039.19	IL12	Group III
Procavia.capensis|ENSPCAT00000003192	27	112	PF03039.19	IL12	Group III
Procavia.capensis|ENSPCAT00000003192	188	239	PF03039.19	IL12	Group III
Prolemur.simus|ENSPSMT00000030591	39	237	PF03039.19	IL12	Group III
Propithecus.coquereli|XM_012642877.1	41	253	PF03039.19	IL12	Group III
Psammomys.obesus|XM_055596846.1	7	209	PF03039.19	IL12	Group III
Pterocles.gutturalis|XM_010086809.1	7	135	PF03039.19	IL12	Group III
Pteronotus.parnellii.mesoamericanus|XM_054576809.1	41	253	PF03039.19	IL12	Group III
Pteropus.alecto|XM_006908188.3	7	222	PF03039.19	IL12	Group III
Pteropus.giganteus|XM_039858054.1	7	222	PF03039.19	IL12	Group III
Pteropus.vampyrus|ENSPVAT00000006081	40	255	PF03039.19	IL12	Group III
Pundamilia.nyererei|ENSPNYT00000009641	6	201	PF03039.19	IL12	Group III
Pygocentrus.nattereri|ENSPNAT00000020010	90	198	PF03039.19	IL12	Group III
Pygoscelis.adeliae|XM_009333989.1	33	161	PF03039.19	IL12	Group III
Rangifer.tarandus|nbis-mrna-4079	7	221	PF03039.19	IL12	Group III
Rattus.norvegicus|ENSRNOT00000012831	6	215	PF03039.19	IL12	Group III
Rattus.rattus|XM_032898270.1	6	215	PF03039.19	IL12	Group III
Rhinolophus.ferrumequinum|ENSRFET00010005353	23	237	PF03039.19	IL12	Group III
Rhinopithecus.bieti|ENSRBIT00000056429	41	253	PF03039.19	IL12	Group III
Rhinopithecus.roxellana|ENSRROT00000064069	41	253	PF03039.19	IL12	Group III
Rousettus.aegyptiacus|XM_016148996.2	7	222	PF03039.19	IL12	Group III
Saimiri.boliviensis.boliviensis|ENSSBOT00000052922	41	253	PF03039.19	IL12	Group III
Salarias.fasciatus|ENSSFAT00005011012	99	225	PF03039.19	IL12	Group III
Sander.lucioperca|ENSSLUT00000045502	84	203	PF03039.19	IL12	Group III
Sapajus.apella|XM_032260026.1	77	289	PF03039.19	IL12	Group III
Sarcophilus.harrisii|ENSSHAT00000005590	12	206	PF03039.19	IL12	Group III
Sciurus.vulgaris|ENSSVLT00005020319	57	213	PF03039.19	IL12	Group III
Scleropages.formosus|ENSSFOT00015012417	25	146	PF03039.19	IL12	Group III
Scophthalmus.maximus|ENSSMAT00000020597	73	196	PF03039.19	IL12	Group III
Seriola.dumerili|ENSSDUT00000026503	95	194	PF03039.19	IL12	Group III
Seriola.dumerili|ENSSDUT00000033604	6	199	PF03039.19	IL12	Group III
Seriola.lalandi.dorsalis|ENSSLDT00000007974	76	201	PF03039.19	IL12	Group III
Seriola.lalandi.dorsalis|ENSSLDT00000017635	95	194	PF03039.19	IL12	Group III
Sorex.cinereus|XM_056114319.1	7	231	PF03039.19	IL12	Group III
Spermophilus.dauricus|ENSSDAT00000031430	8	223	PF03039.19	IL12	Group III
Sphaeramia.orbicularis|ENSSORT00005043442	20	201	PF03039.19	IL12	Group III
Strigops.habroptila|ENSSHBT00005017617	27	210	PF03039.19	IL12	Group III
Struthio.camelus.australis|ENSSCUT00000004674	15	111	PF03039.19	IL12	Group III
Sturnira.hondurensis|XM_037046644.1	20	232	PF03039.19	IL12	Group III
Suncus.etruscus|XM_049785955.1	9	209	PF03039.19	IL12	Group III
Suricata.suricatta|ENSSSUT00005014927	7	222	PF03039.19	IL12	Group III
Sus.scrofa|ENSSSCT00000012840	21	236	PF03039.19	IL12	Group III
Tachyglossus.aculeatus|XM_038749781.1	6	207	PF03039.19	IL12	Group III
Takifugu.flavidus|XM_057057970.1	23	191	PF03039.19	IL12	Group III
Takifugu.rubripes|ENSTRUT00000054738	58	226	PF03039.19	IL12	Group III
Talpa.occidentalis|XM_037524704.1	7	206	PF03039.19	IL12	Group III
Tauraco.erythrolophus|XM_009978462.1	7	133	PF03039.19	IL12	Group III
Theropithecus.gelada|ENSTGET00000002631	41	253	PF03039.19	IL12	Group III
Tinamus.guttatus|XM_010228661.1	32	182	PF03039.19	IL12	Group III
Trachypithecus.francoisi|XM_033202913.1	41	253	PF03039.19	IL12	Group III
Trichechus.manatus|XM_023733857.1	40	238	PF03039.19	IL12	Group III
Trichosurus.vulpecula|XM_036757933.1	11	209	PF03039.19	IL12	Group III
Tupaia.belangeri.chinensis|XM_027766166.1	40	252	PF03039.19	IL12	Group III
Tupaia.belangeri|ENSTBET00000002497	34	195	PF03039.19	IL12	Group III
Tursiops.truncatus|ENSTTRT00000009287	39	253	PF03039.19	IL12	Group III
Tyto.alba|XM_042797051.1	31	203	PF03039.19	IL12	Group III
Urocitellus.parryii|ENSUPAT00010000539	8	222	PF03039.19	IL12	Group III
Ursus.americanus|ENSUAMT00000012814	7	222	PF03039.19	IL12	Group III
Ursus.arctos|XM_057316106.1	7	222	PF03039.19	IL12	Group III
Ursus.maritimus|ENSUMAT00000018037	7	222	PF03039.19	IL12	Group III
Vicugna.pacos|ENSVPAT00000008761	1	165	PF03039.19	IL12	Group III
Vombatus.ursinus|ENSVURT00010024690	12	213	PF03039.19	IL12	Group III
Vulpes.lagopus|XM_041731925.1	7	222	PF03039.19	IL12	Group III
Vulpes.vulpes|ENSVVUT00000041249	23	238	PF03039.19	IL12	Group III
Zalophus.californianus|ENSZCAT00015024995	7	222	PF03039.19	IL12	Group III
Accipiter.nisus|ENSANIT00000018926	37	176	PF16649.10	IL23	Group IV
Acinonyx.jubatus|XM_015085085.3	34	191	PF16649.10	IL23	Group IV
Acomys.russatus|XM_051170495.1	28	184	PF16649.10	IL23	Group IV
Ailuropoda.melanoleuca|ENSAMET00000037348	29	186	PF16649.10	IL23	Group IV
Ailuropoda.melanoleura|XM_034644355.1	29	186	PF16649.10	IL23	Group IV
Alligator.sinensis|XM_025191404.1	5	123	PF16649.10	IL23	Group IV
Anas.platyrhynchos|ENSAPLT00020015485	37	184	PF16649.10	IL23	Group IV
Anas.zonorhyncha|ENSAZOT00000022110	36	183	PF16649.10	IL23	Group IV
Antechinus.flavipes|XM_051961218.1	30	184	PF16649.10	IL23	Group IV
Aotus.nancymaae|ENSANAT00000023485	28	184	PF16649.10	IL23	Group IV
Apodemus.sylvaticus|XM_052164945.1	28	185	PF16649.10	IL23	Group IV
Aquila.chrysaetos.chrysaetos|ENSACCT00020023227	37	179	PF16649.10	IL23	Group IV
Artibeus.jamaicensis|XM_037133241.2	32	192	PF16649.10	IL23	Group IV
Arvicanthis.niloticus|XM_034487782.1	28	185	PF16649.10	IL23	Group IV
Arvicola.amphibius|XM_038314366.1	28	183	PF16649.10	IL23	Group IV
Balaenoptera.musculus|ENSBMST00010012064	27	184	PF16649.10	IL23	Group IV
Bison.bison.bison|ENSBBBT00000007868	30	187	PF16649.10	IL23	Group IV
Bison.bison|XM_010839235.1	30	187	PF16649.10	IL23	Group IV
Bos.indicus|XM_019961024.1	30	187	PF16649.10	IL23	Group IV
Bos.taurus|ENSBTAT00000005745	30	187	PF16649.10	IL23	Group IV
Bubalus.bubalis|XM_044941509.2	30	187	PF16649.10	IL23	Group IV
Bubalus.carabanensis|XM_055577975.1	30	187	PF16649.10	IL23	Group IV
Budorcas.taxicolor|XM_052639423.1	29	186	PF16649.10	IL23	Group IV
Cairina.moschata.domestica|ENSCMMT00000011080	36	186	PF16649.10	IL23	Group IV
Calidris.pygmaea|ENSCPGT00000011921	32	169	PF16649.10	IL23	Group IV
Callithrix.jacchus|ENSCJAT00000131685	28	54	PF16649.10	IL23	Group IV
Callithrix.jacchus|ENSCJAT00000131685	116	258	PF16649.10	IL23	Group IV
Callorhinus.ursinus|XM_025882773.1	31	188	PF16649.10	IL23	Group IV
Calypte.anna|XM_030468103.1	33	178	PF16649.10	IL23	Group IV
Camarhynchus.parvulus|ENSCPVT00000023636	47	194	PF16649.10	IL23	Group IV
Camelus.bactrianus|XM_010963847.2	29	186	PF16649.10	IL23	Group IV
Camelus.dromedarius|ENSCDRT00005010045	29	186	PF16649.10	IL23	Group IV
Camelus.ferus|XM_006179851.3	29	186	PF16649.10	IL23	Group IV
Canis.lupus.dingo|ENSCAFT00020036817	32	189	PF16649.10	IL23	Group IV
Canis.lupus.familiaris|ENSCAFT00845014161	31	188	PF16649.10	IL23	Group IV
Capra.hircus|ENSCHIT00000015217	28	185	PF16649.10	IL23	Group IV
Carlito.syrichta|ENSTSYT00000039131	29	184	PF16649.10	IL23	Group IV
Castor.canadensis|ENSCCNT00000026329	28	185	PF16649.10	IL23	Group IV
Catagonus.wagneri|ENSCWAT00000007353	31	188	PF16649.10	IL23	Group IV
Cavia.porcellus|ENSCPOT00000015072	28	184	PF16649.10	IL23	Group IV
Cebus.imitator|ENSCCAT00000017355	28	184	PF16649.10	IL23	Group IV
Ceratotherium.simum.simum|XM_004429256.2	31	188	PF16649.10	IL23	Group IV
Cercocebus.atys|ENSCATT00000035099	28	184	PF16649.10	IL23	Group IV
Cervus.canadensis|XM_043446692.1	28	185	PF16649.10	IL23	Group IV
Cervus.elaphus|XM_043890021.1	28	185	PF16649.10	IL23	Group IV
Cervus.hanglu.yarkandensis|ENSCHYT00000005841	28	55	PF16649.10	IL23	Group IV
Cervus.hanglu.yarkandensis|ENSCHYT00000005841	129	260	PF16649.10	IL23	Group IV
Chelonia.mydas|XM_037883722.2	8	125	PF16649.10	IL23	Group IV
Chelonoidis.abingdonii|ENSCABT00000032522	8	126	PF16649.10	IL23	Group IV
Chinchilla.lanigera|ENSCLAT00000016715	28	184	PF16649.10	IL23	Group IV
Chionomys.nivalis|XM_057758237.1	28	183	PF16649.10	IL23	Group IV
Chlorocebus.sabaeus|ENSCSAT00000003198	28	184	PF16649.10	IL23	Group IV
Choloepus.didactylus|XM_037847722.1	28	185	PF16649.10	IL23	Group IV
Choloepus.hoffmanni|ENSCHOT00000013008	28	184	PF16649.10	IL23	Group IV
Chrysochloris.asiatica|XM_006859592.1	30	183	PF16649.10	IL23	Group IV
Chrysolophus.pictus|ENSCPIT00010019933	30	117	PF16649.10	IL23	Group IV
Colobus.angolensis.palliatus|ENSCANT00000063625	28	195	PF16649.10	IL23	Group IV
Condylura.cristata|XM_004692439.2	39	196	PF16649.10	IL23	Group IV
Corvus.moneduloides|ENSCMUT00000033360	33	178	PF16649.10	IL23	Group IV
Cricetulus.griseus|ENSCGRT00001005304	28	185	PF16649.10	IL23	Group IV
Cuculus.canorus|XM_054051655.1	33	177	PF16649.10	IL23	Group IV
Dasypus.novemcinctus|ENSDNOT00000046184	28	171	PF16649.10	IL23	Group IV
Delphinapterus.leucas|ENSDLET00000008737	76	211	PF16649.10	IL23	Group IV
Dipodomys.ordii|ENSDORT00000012955	29	186	PF16649.10	IL23	Group IV
Dipodomys.spectabilis|XM_042698785.1	29	186	PF16649.10	IL23	Group IV
Dryobates.pubescens|XM_054177456.1	40	185	PF16649.10	IL23	Group IV
Echinops.telfairi|ENSETET00000012045	35	165	PF16649.10	IL23	Group IV
Elephantulus.edwardii|XM_006897624.1	28	184	PF16649.10	IL23	Group IV
Elephas.maximus|XM_049883578.1	29	186	PF16649.10	IL23	Group IV
Enhydra.lutris|XM_022523163.1	34	188	PF16649.10	IL23	Group IV
Eptesicus.fuscus|XM_008148644.3	33	192	PF16649.10	IL23	Group IV
Equus.asinus|ENSEAST00005066271	30	187	PF16649.10	IL23	Group IV
Equus.caballus|ENSECAT00000023772	30	155	PF16649.10	IL23	Group IV
Equus.przewalskii|XM_008530115.1	30	187	PF16649.10	IL23	Group IV
Equus.quagga|XM_046655772.1	30	187	PF16649.10	IL23	Group IV
Erinaceus.europaeus|ENSEEUT00000001933	1	123	PF16649.10	IL23	Group IV
Erythrura.gouldiae|ENSEGOT00005025033	31	176	PF16649.10	IL23	Group IV
Eumetopias.jubatus|XM_028110899.1	31	188	PF16649.10	IL23	Group IV
Falco.cherrug|XM_027800432.1	22	167	PF16649.10	IL23	Group IV
Falco.peregrinus|XM_027784279.1	4	149	PF16649.10	IL23	Group IV
Felis.catus|ENSFCAT00000012025	34	191	PF16649.10	IL23	Group IV
Fukomys.damarensis|ENSFDAT00000019397	28	184	PF16649.10	IL23	Group IV
Galeopterus.variegatus|XM_008577196.1	28	185	PF16649.10	IL23	Group IV
Gallus.gallus|ENSGALT00010060945	30	171	PF16649.10	IL23	Group IV
Globicephala.melas|XM_030866641.1	27	183	PF16649.10	IL23	Group IV
Gopherus.agassizii|ENSGAGT00000011509	66	159	PF16649.10	IL23	Group IV
Gorilla.gorilla.gorilla|ENSGGOT00000001671	28	184	PF16649.10	IL23	Group IV
Gorilla.gorilla|XM_004053375.3	28	184	PF16649.10	IL23	Group IV
Gracilinanus.agilis|XM_044679225.1	23	177	PF16649.10	IL23	Group IV
Grammomys.surdaster|XM_028786710.1	28	186	PF16649.10	IL23	Group IV
Haliaeetus.leucocephalus|XM_010565185.1	5	150	PF16649.10	IL23	Group IV
Halichoerus.grypus|XM_036077476.1	33	190	PF16649.10	IL23	Group IV
Heterocephalus.glaber|ENSHGLT00000067650	29	184	PF16649.10	IL23	Group IV
Hippopotamus.amphibius|XM_057702059.1	29	185	PF16649.10	IL23	Group IV
Hipposideros.armiger|XM_019668988.1	29	186	PF16649.10	IL23	Group IV
Homo.sapiens|ENST00000228534	28	184	PF16649.10	IL23	Group IV
Hyaena.hyaena|XM_039216869.1	32	62	PF16649.10	IL23	Group IV
Hyaena.hyaena|XM_039216869.1	134	265	PF16649.10	IL23	Group IV
Hylobates.moloch|XM_032173381.1	28	184	PF16649.10	IL23	Group IV
Ictidomys.tridecemlineatus|ENSSTOT00000015982	28	180	PF16649.10	IL23	Group IV
Jaculus.jaculus|XM_004649982.2	28	184	PF16649.10	IL23	Group IV
Lagenorhynchus.obliquidens|XM_027106679.1	27	183	PF16649.10	IL23	Group IV
Lemur.catta|XM_045553648.1	28	185	PF16649.10	IL23	Group IV
Leopardus.geoffroyi|XM_045464571.1	35	192	PF16649.10	IL23	Group IV
Leptonychotes.weddellii|XM_031036399.1	31	188	PF16649.10	IL23	Group IV
Lipotes.vexillifer|XM_007467717.1	27	182	PF16649.10	IL23	Group IV
Lonchura.striata.domestica|ENSLSDT00000023776	78	181	PF16649.10	IL23	Group IV
Lontra.canadensis|XM_032874480.1	79	209	PF16649.10	IL23	Group IV
Loxodonta.africana|ENSLAFT00000014881	29	186	PF16649.10	IL23	Group IV
Lutra.lutra|XM_047741250.1	70	212	PF16649.10	IL23	Group IV
Lynx.canadensis|ENSLCNT00005008947	34	191	PF16649.10	IL23	Group IV
Macaca.thibetana|XM_050749180.1	162	292	PF16649.10	IL23	Group IV
Manis.javanica|XM_017668609.2	29	185	PF16649.10	IL23	Group IV
Manis.pentadactyla|XM_036917572.1	29	186	PF16649.10	IL23	Group IV
Marmota.flaviventris|XM_027928661.2	28	180	PF16649.10	IL23	Group IV
Marmota.marmota.marmota|ENSMMMT00000017364	28	180	PF16649.10	IL23	Group IV
Mastomys.coucha|XM_031349543.1	75	206	PF16649.10	IL23	Group IV
Meles.meles|XM_046011219.1	39	196	PF16649.10	IL23	Group IV
Melopsittacus.undulatus|XM_034071588.1	26	180	PF16649.10	IL23	Group IV
Meriones.unguiculatus|ENSMUGT00000031832	28	185	PF16649.10	IL23	Group IV
Mesocricetus.auratus|ENSMAUT00000014296	28	185	PF16649.10	IL23	Group IV
Microcebus.murinus|ENSMICT00000052977	28	185	PF16649.10	IL23	Group IV
Microtus.fortis|XM_050128172.1	28	183	PF16649.10	IL23	Group IV
Microtus.ochrogaster|ENSMOCT00000019672	28	183	PF16649.10	IL23	Group IV
Microtus.oregoni|XM_041663155.1	28	183	PF16649.10	IL23	Group IV
Miniopterus.natalensis|XM_016224429.1	30	190	PF16649.10	IL23	Group IV
Mirounga.angustirostris|XM_045873190.2	31	188	PF16649.10	IL23	Group IV
Mirounga.leonina|XM_035002380.1	31	188	PF16649.10	IL23	Group IV
Molossus.molossus|XM_036251637.1	31	191	PF16649.10	IL23	Group IV
Monodon.monoceros|ENSMMNT00015029707	27	183	PF16649.10	IL23	Group IV
Moschus.berezovskii|XM_055396487.1	29	185	PF16649.10	IL23	Group IV
Moschus.moschiferus|ENSMMST00000022517	29	185	PF16649.10	IL23	Group IV
Mus.musculus|NM_031252.2	28	185	PF16649.10	IL23	Group IV
Mus.spicilegus|ENSMSIT00000011444	28	185	PF16649.10	IL23	Group IV
Mustela.erminea|XM_032348635.1	136	266	PF16649.10	IL23	Group IV
Mustela.putorius.furo|ENSMPUT00000001411	33	190	PF16649.10	IL23	Group IV
Mustela.putorius|XM_045071722.1	136	266	PF16649.10	IL23	Group IV
Myodes.glareolus|XM_048418411.1	28	183	PF16649.10	IL23	Group IV
Myotis.brandtii|XM_005876750.2	31	190	PF16649.10	IL23	Group IV
Myotis.davidii|XM_006777874.2	27	186	PF16649.10	IL23	Group IV
Myotis.lucifugus|ENSMLUT00000006770	30	189	PF16649.10	IL23	Group IV
Myotis.myotis|XM_036300005.1	31	190	PF16649.10	IL23	Group IV
Nannospalax.galili|ENSNGAT00000024373	28	184	PF16649.10	IL23	Group IV
Neogale.vison|XM_044228571.1	107	237	PF16649.10	IL23	Group IV
Neophocaena.asiaeorientalis|XM_024736636.1	28	184	PF16649.10	IL23	Group IV
Neovison.vison|ENSNVIT00000000299	33	190	PF16649.10	IL23	Group IV
Nipponia.nippon|XM_009466279.1	25	113	PF16649.10	IL23	Group IV
Nomascus.leucogenys|ENSNLET00000022317	28	184	PF16649.10	IL23	Group IV
Notamacropus.eugenii|ENSMEUT00000010183	28	182	PF16649.10	IL23	Group IV
Numida.meleagris|ENSNMET00000025347	75	184	PF16649.10	IL23	Group IV
Nyctereutes.procyonoides|XM_055328865.1	33	190	PF16649.10	IL23	Group IV
Nycticebus.coucang|XM_053556015.1	28	185	PF16649.10	IL23	Group IV
Nycticebus.coucang|XM_053584735.1	28	185	PF16649.10	IL23	Group IV
Ochotona.curzoniae|XM_040990364.1	30	187	PF16649.10	IL23	Group IV
Octodon.degus|ENSODET00000009607	28	186	PF16649.10	IL23	Group IV
Odobenus.rosmarus.divergens|XM_004401766.1	31	187	PF16649.10	IL23	Group IV
Odocoileus.virginianus|XM_020884212.1	109	266	PF16649.10	IL23	Group IV
Onychomys.torridus|XM_036169464.1	28	184	PF16649.10	IL23	Group IV
Orcinus.orca|XM_004274144.4	27	183	PF16649.10	IL23	Group IV
Ornithorhynchus.anatinus|ENSOANT00000020160	28	179	PF16649.10	IL23	Group IV
Orycteropus.afer|XM_007955130.1	29	186	PF16649.10	IL23	Group IV
Oryctolagus.cuniculus|ENSOCUT00000007231	28	186	PF16649.10	IL23	Group IV
Oryx.dammah|XM_040232957.1	29	185	PF16649.10	IL23	Group IV
Otolemur.garnettii|ENSOGAT00000024448	28	185	PF16649.10	IL23	Group IV
Ovis.aries|NM_001185122.2	28	185	PF16649.10	IL23	Group IV
Pan.paniscus|ENSPPAT00000063884	28	184	PF16649.10	IL23	Group IV
Panthera.leo|ENSPLOT00000014433	33	190	PF16649.10	IL23	Group IV
Panthera.pardus|ENSPPRT00000028046	33	190	PF16649.10	IL23	Group IV
Panthera.tigris.altaica|ENSPTIT00000020383	33	190	PF16649.10	IL23	Group IV
Pantherophis.guttatus|XM_034413038.1	65	169	PF16649.10	IL23	Group IV
Pelusios.castaneus|ENSPCET00000010431	26	151	PF16649.10	IL23	Group IV
Perognathus.longimembris.pacificus|XM_048361793.1	29	186	PF16649.10	IL23	Group IV
Peromyscus.californicus|XM_052753793.1	28	184	PF16649.10	IL23	Group IV
Peromyscus.leucopus|XM_028855441.2	28	184	PF16649.10	IL23	Group IV
Peromyscus.maniculatus.bairdii|ENSPEMT00000034612	28	184	PF16649.10	IL23	Group IV
Phacochoerus.africanus|XM_047786939.1	31	188	PF16649.10	IL23	Group IV
Phascolarctos.cinereus|ENSPCIT00000040870	30	180	PF16649.10	IL23	Group IV
Phasianus.colchicus|ENSPCLT00000021975	30	169	PF16649.10	IL23	Group IV
Phoca.vitulina|XM_032420893.1	33	190	PF16649.10	IL23	Group IV
Phocoena.sinus|ENSPSNT00000012817	28	184	PF16649.10	IL23	Group IV
Phodopus.roborovskii|XM_051176336.1	28	185	PF16649.10	IL23	Group IV
Phyllostomus.discolor|XM_036018808.1	34	194	PF16649.10	IL23	Group IV
Phyllostomus.hastatus|XM_045830101.1	30	189	PF16649.10	IL23	Group IV
Physeter.catodon|ENSPCTT00005023415	27	183	PF16649.10	IL23	Group IV
Piliocolobus.tephrosceles|ENSPTET00000045735	28	184	PF16649.10	IL23	Group IV
Pipistrellus.kuhlii|XM_036456427.2	34	193	PF16649.10	IL23	Group IV
Pongo.abelii|ENSPPYT00000005515	28	184	PF16649.10	IL23	Group IV
Pongo.pygmaeus|XM_054445294.1	28	184	PF16649.10	IL23	Group IV
Prionailurus.bengalensis|XM_043564278.1	101	232	PF16649.10	IL23	Group IV
Procavia.capensis|ENSPCAT00000007784	29	186	PF16649.10	IL23	Group IV
Prolemur.simus|ENSPSMT00000039867	28	185	PF16649.10	IL23	Group IV
Propithecus.coquereli|XM_012652710.1	28	185	PF16649.10	IL23	Group IV
Psammomys.obesus|XM_055604205.1	28	185	PF16649.10	IL23	Group IV
Pseudopodoces.humilis|XM_005532024.1	31	177	PF16649.10	IL23	Group IV
Pteronotus.parnellii.mesoamericanus|XM_054579907.1	31	186	PF16649.10	IL23	Group IV
Pteropus.alecto|XM_025044700.1	28	185	PF16649.10	IL23	Group IV
Pteropus.giganteus|XM_039865707.1	28	185	PF16649.10	IL23	Group IV
Pteropus.vampyrus|ENSPVAT00000007593	28	185	PF16649.10	IL23	Group IV
Puma.concolor|XM_025927021.1	34	191	PF16649.10	IL23	Group IV
Puma.yagouaroundi|XM_040491725.1	34	191	PF16649.10	IL23	Group IV
Python.bivittatus|XM_025165168.1	11	148	PF16649.10	IL23	Group IV
Rangifer.tarandus|nbis-mrna-19247	29	186	PF16649.10	IL23	Group IV
Rattus.norvegicus|ENSRNOT00000004363	28	185	PF16649.10	IL23	Group IV
Rattus.rattus|XM_032908982.1	28	185	PF16649.10	IL23	Group IV
Rhinolophus.ferrumequinum|ENSRFET00010015113	32	189	PF16649.10	IL23	Group IV
Rousettus.aegyptiacus|XM_036235928.1	28	185	PF16649.10	IL23	Group IV
Saimiri.boliviensis.boliviensis|ENSSBOT00000030356	28	184	PF16649.10	IL23	Group IV
Sapajus.apella|XM_032290688.1	28	184	PF16649.10	IL23	Group IV
Sarcophilus.harrisii|ENSSHAT00000053063	31	185	PF16649.10	IL23	Group IV
Sciurus.vulgaris|ENSSVLT00005010501	28	180	PF16649.10	IL23	Group IV
Sorex.araneus|ENSSART00000013372	26	182	PF16649.10	IL23	Group IV
Sorex.cinereus|XM_056120280.1	29	185	PF16649.10	IL23	Group IV
Spermophilus.dauricus|ENSSDAT00000006947	28	180	PF16649.10	IL23	Group IV
Stachyris.ruficeps|ENSCRFT00000000665	33	177	PF16649.10	IL23	Group IV
Strigops.habroptila|ENSSHBT00005021962	33	174	PF16649.10	IL23	Group IV
Strix.occidentalis.caurina|ENSSOCT00000021876	36	174	PF16649.10	IL23	Group IV
Sturnira.hondurensis|XM_037030266.1	31	191	PF16649.10	IL23	Group IV
Suncus.etruscus|XM_049784091.1	32	188	PF16649.10	IL23	Group IV
Suricata.suricatta|ENSSSUT00005020742	32	189	PF16649.10	IL23	Group IV
Sus.scrofa|ENSSSCT00000047550	31	188	PF16649.10	IL23	Group IV
Symphalangus.syndactylus|XM_055246850.1	84	217	PF16649.10	IL23	Group IV
Symphalangus.syndactylus|XM_055246907.1	84	217	PF16649.10	IL23	Group IV
Tachyglossus.aculeatus|XM_038753266.1	28	179	PF16649.10	IL23	Group IV
Taeniopygia.guttata|ENSTGUT00000045223	33	129	PF16649.10	IL23	Group IV
Talpa.occidentalis|XM_037515444.2	29	187	PF16649.10	IL23	Group IV
Theropithecus.gelada|ENSTGET00000020632	28	184	PF16649.10	IL23	Group IV
Trachypithecus.francoisi|XM_033221678.1	28	184	PF16649.10	IL23	Group IV
Trichechus.manatus|XM_004379920.2	29	186	PF16649.10	IL23	Group IV
Trichosurus.vulpecula|XM_036758415.1	30	184	PF16649.10	IL23	Group IV
Tupaia.belangeri.chinensis|XM_006165612.3	32	188	PF16649.10	IL23	Group IV
Tupaia.belangeri|ENSTBET00000003885	13	169	PF16649.10	IL23	Group IV
Tursiops.truncatus|ENSTTRT00000007153	1	35	PF16649.10	IL23	Group IV
Tursiops.truncatus|ENSTTRT00000007153	83	129	PF16649.10	IL23	Group IV
Tyto.alba|XM_042796586.1	34	179	PF16649.10	IL23	Group IV
Urocitellus.parryii|ENSUPAT00010022890	28	180	PF16649.10	IL23	Group IV
Ursus.americanus|ENSUAMT00000038864	28	185	PF16649.10	IL23	Group IV
Ursus.arctos|XM_026500262.4	28	185	PF16649.10	IL23	Group IV
Vicugna.pacos|ENSVPAT00000007310	29	185	PF16649.10	IL23	Group IV
Vombatus.ursinus|ENSVURT00010035232	29	183	PF16649.10	IL23	Group IV
Vulpes.lagopus|XM_041756189.1	30	183	PF16649.10	IL23	Group IV
Vulpes.vulpes|ENSVVUT00000039785	30	183	PF16649.10	IL23	Group IV
Bos.taurus|ENSBTAT00000083936	50	229	PF01110.22	CNTF	Group V
Castor.canadensis|ENSCCNT00000000457	44	219	PF01110.22	CNTF	Group V
Denticeps.clupeoides|ENSDCDT00000036795	39	244	PF01110.22	CNTF	Group V
Denticeps.clupeoides|ENSDCDT00000070609	41	246	PF01110.22	CNTF	Group V
Talpa.occidentalis|XM_037508071.1	46	223	PF01110.22	CNTF	Group V

## Sheet: IL-12Rs
node	Start	End	Domain	DomainName	Group
Acanthisitta.chloris|XM_009076130.1	433	507	PF00041.26	fn3	Group I
Alligator.sinensis|XM_025215591.1	400	486	PF00041.26	fn3	Group I
Chelonia.mydas|XM_043546458.1	425	509	PF00041.26	fn3	Group I
Anas.platyrhynchos|ENSAPLT00020007116	461	548	PF00041.26	fn3	Group I
Anas.platyrhynchos.platyrhynchos|ENSAPLT00000024173	461	548	PF00041.26	fn3	Group I
Anas.zonorhyncha|ENSAZOT00000003823	461	548	PF00041.26	fn3	Group I
Cairina.moschata.domestica|ENSCMMT00000006211	461	549	PF00041.26	fn3	Group I
Anser.cygnoides|ENSACDT00005006768	416	503	PF00041.26	fn3	Group I
Gallus.gallus|ENSGALT00010024561	414	498	PF00041.26	fn3	Group I
Antrostomus.carolinensis|XM_029086577.1	416	499	PF00041.26	fn3	Group I
Cuculus.canorus|XM_054053401.1	416	499	PF00041.26	fn3	Group I
Columba.livia|XM_013368151.2	468	551	PF00041.26	fn3	Group I
Aptenodytes.forsteri|XM_019470259.1	416	499	PF00041.26	fn3	Group I
Corvus.brachyrhynchos|XM_017747065.1	427	513	PF00041.26	fn3	Group I
Egretta.garzetta|XM_035902278.1	323	406	PF00041.26	fn3	Group I
Struthio.camelus.australis|ENSSCUT00000021895	417	500	PF00041.26	fn3	Group I
Amphiprion.ocellaris|ENSAOCT00000033448	131	220	PF00041.26	fn3	Group I
Amphiprion.ocellaris|ENSAOCT00000033448	431	522	PF00041.26	fn3	Group I
Amphiprion.percula|ENSAPET00000003176	160	246	PF00041.26	fn3	Group I
Amphiprion.percula|ENSAPET00000003176	460	551	PF00041.26	fn3	Group I
Stegastes.partitus|ENSSPAT00000030111	159	245	PF00041.26	fn3	Group I
Stegastes.partitus|ENSSPAT00000030111	458	547	PF00041.26	fn3	Group I
Cottoperca.gobio|ENSCGOT00000049391	199	289	PF00041.26	fn3	Group I
Lates.calcarifer|ENSLCAT00010014986	455	545	PF00041.26	fn3	Group I
Fundulus.heteroclitus|ENSFHET00000028250	457	545	PF00041.26	fn3	Group I
Astyanax.mexicanus|ENSAMXT00000042165	244	311	PF00041.26	fn3	Group I
Astyanax.mexicanus|ENSAMXT00000042165	432	521	PF00041.26	fn3	Group I
Anabas.testudineus|ENSATET00000021574	401	487	PF00041.26	fn3	Group I
Betta.splendens|ENSBSLT00000024891	412	501	PF00041.26	fn3	Group I
Monopterus.albus|ENSMALT00000028567	409	503	PF00041.26	fn3	Group I
Mastacembelus.armatus|XM_026322930.1	417	505	PF00041.26	fn3	Group I
Cottoperca.gobio|ENSCGOT00000026655	413	499	PF00041.26	fn3	Group I
Dicentrarchus.labrax|ENSDLAT00005084793	417	504	PF00041.26	fn3	Group I
Larimichthys.crocea|ENSLCRT00005051271	429	515	PF00041.26	fn3	Group I
Scophthalmus.maximus|ENSSMAT00000035099	430	519	PF00041.26	fn3	Group I
Seriola.dumerili|ENSSDUT00000011268	239	323	PF00041.26	fn3	Group I
Stegastes.partitus|ENSSPAT00000004557	403	492	PF00041.26	fn3	Group I
Parambassis.ranga|ENSPRNT00000002035	409	498	PF00041.26	fn3	Group I
Takifugu.flavidus|XM_057038958.1	359	445	PF00041.26	fn3	Group I
Haplochromis.burtoni|ENSHBUT00000033090	400	488	PF00041.26	fn3	Group I
Oreochromis.niloticus|ENSONIT00000057342	400	489	PF00041.26	fn3	Group I
Cyprinodon.variegatus|ENSCVAT00000005937	410	492	PF00041.26	fn3	Group I
Gambusia.affinis|ENSGAFT00000021458	304	389	PF00041.26	fn3	Group I
Xiphophorus.maculatus|ENSXMAT00000006491	449	534	PF00041.26	fn3	Group I
Poecilia.formosa|ENSPFOT00000024144	457	542	PF00041.26	fn3	Group I
Poecilia.mexicana|ENSPMET00000027718	423	508	PF00041.26	fn3	Group I
Poecilia.reticulata|ENSPRET00000013002	416	501	PF00041.26	fn3	Group I
Oryzias.javanicus|ENSOJAT00000016960	415	500	PF00041.26	fn3	Group I
Gouania.willdenowi|ENSGWIT00000004183	411	500	PF00041.26	fn3	Group I
Salarias.fasciatus|ENSSFAT00005058253	504	593	PF00041.26	fn3	Group I
Sphaeramia.orbicularis|ENSSORT00005032214	306	395	PF00041.26	fn3	Group I
Neogobius.melanostomus|ENSNMLT00000025626	403	486	PF00041.26	fn3	Group I
Danio.rerio|ENSDART00000161638	403	485	PF00041.26	fn3	Group I
Ictalurus.punctatus|ENSIPUT00000020821	397	486	PF00041.26	fn3	Group I
Pygocentrus.nattereri|ENSPNAT00000002046	397	477	PF00041.26	fn3	Group I
Paramormyrops.kingsleyae|ENSPKIT00000003546	408	494	PF00041.26	fn3	Group I
Scleropages.formosus|ENSSFOT00015032983	396	477	PF00041.26	fn3	Group I
Lepisosteus.oculatus|ENSLOCT00000001699	448	532	PF00041.26	fn3	Group I
Miniopterus.natalensis|XM_016219665.1	214	264	PF07645.20	EGF_CA	Group I
Miniopterus.natalensis|XM_016219665.1	489	531	PF01825.26	GPS	Group I
Miniopterus.natalensis|XM_016219665.1	543	782	PF00002.29	7tm_2	Group I
Acinonyx.jubatus|XM_027038353.2	455	541	PF00041.26	fn3	Group I
Felis.catus|ENSFCAT00000007524	403	489	PF00041.26	fn3	Group I
Lynx.canadensis|ENSLCNT00005010191	492	578	PF00041.26	fn3	Group I
Lynx.rufus|XM_047094891.1	494	580	PF00041.26	fn3	Group I
Leopardus.geoffroyi|XM_045496613.1	455	541	PF00041.26	fn3	Group I
Panthera.leo|ENSPLOT00000006204	455	541	PF00041.26	fn3	Group I
Panthera.pardus|ENSPPRT00000021649	449	535	PF00041.26	fn3	Group I
Panthera.uncia|XM_049640222.1	456	542	PF00041.26	fn3	Group I
Puma.yagouaroundi|XM_040444918.1	455	541	PF00041.26	fn3	Group I
Prionailurus.bengalensis|XM_043587016.1	455	541	PF00041.26	fn3	Group I
Prionailurus.viverrinus|XM_047850730.1	455	541	PF00041.26	fn3	Group I
Puma.concolor|XM_025915879.1	288	374	PF00041.26	fn3	Group I
Hyaena.hyaena|XM_039243256.1	456	542	PF00041.26	fn3	Group I
Suricata.suricatta|ENSSSUT00005024063	454	540	PF00041.26	fn3	Group I
Ailuropoda.melanoleuca|ENSAMET00000012068	454	540	PF00041.26	fn3	Group I
Ailuropoda.melanoleura|XM_034658058.1	454	540	PF00041.26	fn3	Group I
Ursus.americanus|ENSUAMT00000019947	430	518	PF00041.26	fn3	Group I
Ursus.arctos|XM_026500508.3	454	542	PF00041.26	fn3	Group I
Ursus.maritimus|ENSUMAT00000015788	454	542	PF00041.26	fn3	Group I
Ursus.thibetanus.thibetanus|ENSUTTT00000010239	454	542	PF00041.26	fn3	Group I
Callorhinus.ursinus|XM_025885035.1	517	603	PF00041.26	fn3	Group I
Eumetopias.jubatus|XM_028087077.1	516	604	PF00041.26	fn3	Group I
Zalophus.californianus|ENSZCAT00015012020	479	565	PF00041.26	fn3	Group I
Odobenus.rosmarus.divergens|XM_004404718.1	452	538	PF00041.26	fn3	Group I
Halichoerus.grypus|XM_036093940.1	479	565	PF00041.26	fn3	Group I
Mirounga.angustirostris|XM_054504028.1	452	538	PF00041.26	fn3	Group I
Mirounga.leonina|XM_034997090.1	456	542	PF00041.26	fn3	Group I
Phoca.vitulina|XM_032412125.1	452	538	PF00041.26	fn3	Group I
Leptonychotes.weddellii|XM_031017127.1	479	565	PF00041.26	fn3	Group I
Neomonachus.schauinslandi|XM_021683198.1	450	536	PF00041.26	fn3	Group I
Enhydra.lutris|XM_022498231.1	480	566	PF00041.26	fn3	Group I
Lutra.lutra|XM_047697789.1	480	566	PF00041.26	fn3	Group I
Lontra.canadensis|XM_032867650.1	480	566	PF00041.26	fn3	Group I
Mustela.erminea|XM_032315632.1	478	564	PF00041.26	fn3	Group I
Mustela.putorius|XM_004760970.3	480	566	PF00041.26	fn3	Group I
Mustela.putorius.furo|ENSMPUT00000015870	457	543	PF00041.26	fn3	Group I
Neogale.vison|XM_044255346.1	480	564	PF00041.26	fn3	Group I
Neovison.vison|ENSNVIT00000025983	457	541	PF00041.26	fn3	Group I
Meles.meles|XM_045989620.1	457	543	PF00041.26	fn3	Group I
Canis.lupus.dingo|ENSCAFT00020017107	458	539	PF00041.26	fn3	Group I
Canis.lupus.familiaris|ENSCAFT00845042450	460	546	PF00041.26	fn3	Group I
Nyctereutes.procyonoides|XM_055344006.1	458	544	PF00041.26	fn3	Group I
Vulpes.lagopus|XM_041763159.1	460	546	PF00041.26	fn3	Group I
Vulpes.vulpes|ENSVVUT00000018120	458	544	PF00041.26	fn3	Group I
Balaenoptera.musculus|ENSBMST00010007213	451	540	PF00041.26	fn3	Group I
Physeter.catodon|ENSPCTT00005033543	451	540	PF00041.26	fn3	Group I
Delphinapterus.leucas|ENSDLET00000008485	451	540	PF00041.26	fn3	Group I
Monodon.monoceros|ENSMMNT00015000702	451	540	PF00041.26	fn3	Group I
Globicephala.melas|XM_030880141.1	479	568	PF00041.26	fn3	Group I
Lagenorhynchus.obliquidens|XM_027084678.1	480	569	PF00041.26	fn3	Group I
Orcinus.orca|XM_033401452.2	479	568	PF00041.26	fn3	Group I
Tursiops.truncatus|ENSTTRT00000012338	266	355	PF00041.26	fn3	Group I
Phocoena.sinus|ENSPSNT00000005616	451	540	PF00041.26	fn3	Group I
Neophocaena.asiaeorientalis|XM_024767383.1	480	569	PF00041.26	fn3	Group I
Lipotes.vexillifer|XM_007461106.1	451	540	PF00041.26	fn3	Group I
Hippopotamus.amphibius|XM_057710213.1	511	600	PF00041.26	fn3	Group I
Bison.bison.bison|ENSBBBT00000013218	454	543	PF00041.26	fn3	Group I
Bos.mutus|ENSBMUT00000039739	454	542	PF00041.26	fn3	Group I
Bos.indicus|XM_019963856.1	451	539	PF00041.26	fn3	Group I
Bos.taurus|ENSBTAT00000064950	451	540	PF00041.26	fn3	Group I
Bison.bison|XM_010845659.1	451	540	PF00041.26	fn3	Group I
Bubalus.bubalis|XM_006057928.4	451	540	PF00041.26	fn3	Group I
Bubalus.carabanensis|XM_055590901.1	436	525	PF00041.26	fn3	Group I
Budorcas.taxicolor|XM_052643668.1	451	540	PF00041.26	fn3	Group I
Ovis.aries|NM_001317360.1	451	540	PF00041.26	fn3	Group I
Capra.hircus|ENSCHIT00000041634	451	540	PF00041.26	fn3	Group I
Oryx.dammah|XM_040241103.1	470	559	PF00041.26	fn3	Group I
Cervus.canadensis|XM_043467331.1	451	540	PF00041.26	fn3	Group I
Cervus.elaphus|XM_043910966.1	451	540	PF00041.26	fn3	Group I
Cervus.hanglu.yarkandensis|ENSCHYT00000035866	451	540	PF00041.26	fn3	Group I
Odocoileus.virginianus|XM_020884503.1	451	540	PF00041.26	fn3	Group I
Rangifer.tarandus|nbis-mrna-24326	451	540	PF00041.26	fn3	Group I
Moschus.berezovskii|XM_055431171.1	452	541	PF00041.26	fn3	Group I
Moschus.moschiferus|ENSMMST00000030664	452	541	PF00041.26	fn3	Group I
Catagonus.wagneri|ENSCWAT00000024596	450	539	PF00041.26	fn3	Group I
Phacochoerus.africanus|XM_047776566.1	452	540	PF00041.26	fn3	Group I
Sus.scrofa|ENSSSCT00000084931	471	559	PF00041.26	fn3	Group I
Camelus.bactrianus|XM_045508207.1	461	547	PF00041.26	fn3	Group I
Camelus.ferus|XM_032465250.1	458	544	PF00041.26	fn3	Group I
Camelus.dromedarius|ENSCDRT00005019888	451	537	PF00041.26	fn3	Group I
Artibeus.jamaicensis|XM_037142018.2	460	545	PF00041.26	fn3	Group I
Sturnira.hondurensis|XM_037028853.1	458	543	PF00041.26	fn3	Group I
Phyllostomus.discolor|XM_036032564.1	458	545	PF00041.26	fn3	Group I
Phyllostomus.hastatus|XM_045853156.1	458	545	PF00041.26	fn3	Group I
Pteronotus.parnellii.mesoamericanus|XM_054578721.1	457	543	PF00041.26	fn3	Group I
Eptesicus.fuscus|XM_028132498.2	500	586	PF00041.26	fn3	Group I
Myotis.brandtii|XM_014545785.1	495	581	PF00041.26	fn3	Group I
Myotis.lucifugus|ENSMLUT00000013802	455	541	PF00041.26	fn3	Group I
Myotis.davidii|XM_015562212.1	492	578	PF00041.26	fn3	Group I
Myotis.myotis|XM_036315206.1	504	590	PF00041.26	fn3	Group I
Pipistrellus.kuhlii|XM_045585815.1	456	542	PF00041.26	fn3	Group I
Miniopterus.natalensis|XM_016210806.1	451	537	PF00041.26	fn3	Group I
Molossus.molossus|XM_036282192.1	447	533	PF00041.26	fn3	Group I
Hipposideros.armiger|XM_019641770.1	492	579	PF00041.26	fn3	Group I
Rhinolophus.ferrumequinum|ENSRFET00010031102	440	528	PF00041.26	fn3	Group I
Pteropus.alecto|XM_025043890.1	455	541	PF00041.26	fn3	Group I
Pteropus.giganteus|XM_039867845.1	455	541	PF00041.26	fn3	Group I
Pteropus.vampyrus|ENSPVAT00000002041	451	537	PF00041.26	fn3	Group I
Manis.pentadactyla|XM_036876094.1	451	538	PF00041.26	fn3	Group I
Ceratotherium.simum.simum|XM_014781545.1	532	618	PF00041.26	fn3	Group I
Equus.asinus|ENSEAST00005009032	450	538	PF00041.26	fn3	Group I
Equus.quagga|XM_046672433.1	450	538	PF00041.26	fn3	Group I
Equus.caballus|ENSECAT00000023411	450	536	PF00041.26	fn3	Group I
Equus.przewalskii|XM_008536219.1	450	536	PF00041.26	fn3	Group I
Aotus.nancymaae|ENSANAT00000023510	410	496	PF00041.26	fn3	Group I
Cebus.imitator|ENSCCAT00000001917	423	508	PF00041.26	fn3	Group I
Sapajus.apella|XM_032267814.1	465	550	PF00041.26	fn3	Group I
Callithrix.jacchus|ENSCJAT00000080037	449	535	PF00041.26	fn3	Group I
Cercocebus.atys|ENSCATT00000042947	396	482	PF00041.26	fn3	Group I
Papio.anubis|ENSPANT00000057757	497	583	PF00041.26	fn3	Group I
Mandrillus.leucophaeus|ENSMLET00000046995	273	359	PF00041.26	fn3	Group I
Theropithecus.gelada|ENSTGET00000020159	448	534	PF00041.26	fn3	Group I
Macaca.fascicularis|ENSMFAT00000003468	448	534	PF00041.26	fn3	Group I
Macaca.thibetana|XM_050769529.1	497	583	PF00041.26	fn3	Group I
Macaca.nemestrina|ENSMNET00000026704	448	534	PF00041.26	fn3	Group I
Macaca.mulatta|ENSMMUT00000016939	559	645	PF00041.26	fn3	Group I
Chlorocebus.sabaeus|ENSCSAT00000003466	448	534	PF00041.26	fn3	Group I
Colobus.angolensis.palliatus|ENSCANT00000042685	448	534	PF00041.26	fn3	Group I
Piliocolobus.tephrosceles|ENSPTET00000044229	437	523	PF00041.26	fn3	Group I
Rhinopithecus.bieti|ENSRBIT00000043336	448	534	PF00041.26	fn3	Group I
Rhinopithecus.roxellana|ENSRROT00000028340	448	534	PF00041.26	fn3	Group I
Trachypithecus.francoisi|XM_033196666.1	495	581	PF00041.26	fn3	Group I
Gorilla.gorilla|XM_055372138.1	479	565	PF00041.26	fn3	Group I
Gorilla.gorilla.gorilla|ENSGGOT00000003024	448	534	PF00041.26	fn3	Group I
Pan.paniscus|ENSPPAT00000047775	448	534	PF00041.26	fn3	Group I
Pan.troglodytes|ENSPTRT00000019719	448	534	PF00041.26	fn3	Group I
Homo.sapiens|ENST00000593993	448	534	PF00041.26	fn3	Group I
Hylobates.moloch|XM_032170129.1	448	534	PF00041.26	fn3	Group I
Symphalangus.syndactylus|XM_055237895.1	452	538	PF00041.26	fn3	Group I
Nomascus.leucogenys|ENSNLET00000007523	317	403	PF00041.26	fn3	Group I
Pongo.abelii|ENSPPYT00000011325	448	534	PF00041.26	fn3	Group I
Pongo.pygmaeus|XM_054463205.1	452	538	PF00041.26	fn3	Group I
Nycticebus.coucang|XM_053583454.1	448	534	PF00041.26	fn3	Group I
Otolemur.garnettii|ENSOGAT00000001140	459	545	PF00041.26	fn3	Group I
Prolemur.simus|ENSPSMT00000042587	447	533	PF00041.26	fn3	Group I
Propithecus.coquereli|XM_012653996.1	447	533	PF00041.26	fn3	Group I
Galeopterus.variegatus|XM_008576712.1	538	624	PF00041.26	fn3	Group I
Carlito.syrichta|ENSTSYT00000025904	423	511	PF00041.26	fn3	Group I
Marmota.flaviventris|XM_027932595.1	482	566	PF00041.26	fn3	Group I
Marmota.monax|XM_046437089.1	499	583	PF00041.26	fn3	Group I
Urocitellus.parryii|ENSUPAT00010027159	437	523	PF00041.26	fn3	Group I
Sciurus.vulgaris|ENSSVLT00005035843	450	535	PF00041.26	fn3	Group I
Ochotona.curzoniae|XM_040990758.1	461	547	PF00041.26	fn3	Group I
Tupaia.belangeri.chinensis|XM_027771277.1	351	436	PF00041.26	fn3	Group I
Acomys.russatus|XM_051169827.1	502	588	PF00041.26	fn3	Group I
Meriones.unguiculatus|ENSMUGT00000019092	424	510	PF00041.26	fn3	Group I
Psammomys.obesus|XM_055618774.1	465	551	PF00041.26	fn3	Group I
Arvicola.amphibius|XM_042055026.1	481	567	PF00041.26	fn3	Group I
Chionomys.nivalis|XM_057752725.1	469	555	PF00041.26	fn3	Group I
Microtus.fortis|XM_050127641.1	471	558	PF00041.26	fn3	Group I
Microtus.oregoni|XM_041674184.1	455	541	PF00041.26	fn3	Group I
Myodes.glareolus|XM_048427196.1	474	561	PF00041.26	fn3	Group I
Cricetulus.griseus|ENSCGRT00001025596	454	540	PF00041.26	fn3	Group I
Mesocricetus.auratus|ENSMAUT00000020300	473	559	PF00041.26	fn3	Group I
Phodopus.roborovskii|XM_051178126.1	462	547	PF00041.26	fn3	Group I
Onychomys.torridus|XM_036166335.1	465	549	PF00041.26	fn3	Group I
Peromyscus.californicus|XM_052752595.1	555	639	PF00041.26	fn3	Group I
Peromyscus.maniculatus.bairdii|ENSPEMT00000005981	453	537	PF00041.26	fn3	Group I
Apodemus.sylvaticus|XM_052162393.1	468	554	PF00041.26	fn3	Group I
Mus.musculus|XM_006509557.4	469	556	PF00041.26	fn3	Group I
Mus.spicilegus|ENSMSIT00000048576	471	557	PF00041.26	fn3	Group I
Arvicanthis.niloticus|XM_034520839.1	468	553	PF00041.26	fn3	Group I
Grammomys.surdaster|XM_028786097.1	468	554	PF00041.26	fn3	Group I
Mastomys.coucha|XM_031340174.1	461	548	PF00041.26	fn3	Group I
Rattus.norvegicus|ENSRNOT00000025977	471	557	PF00041.26	fn3	Group I
Rattus.rattus|XM_032918978.1	471	557	PF00041.26	fn3	Group I
Nannospalax.galili|ENSNGAT00000007076	446	529	PF00041.26	fn3	Group I
Jaculus.jaculus|XM_045142495.1	423	498	PF00041.26	fn3	Group I
Castor.canadensis|ENSCCNT00000034760	238	324	PF00041.26	fn3	Group I
Dipodomys.spectabilis|XM_042671239.1	534	619	PF00041.26	fn3	Group I
Perognathus.longimembris.pacificus|XM_048340693.1	508	593	PF00041.26	fn3	Group I
Cavia.porcellus|ENSCPOT00000024912	468	552	PF00041.26	fn3	Group I
Fukomys.damarensis|ENSFDAT00000028656	442	525	PF00041.26	fn3	Group I
Fukomys.damarensis|ENSFDAT00000028656	634	709	PF18379.6	FERM_F1	Group I
Fukomys.damarensis|ENSFDAT00000028656	741	764	PF17887.6	Jak1_Phl	Group I
Fukomys.damarensis|ENSFDAT00000028656	782	898	PF21990.1	SH2_1	Group I
Fukomys.damarensis|ENSFDAT00000028656	940	1012	PF07714.22	PK_Tyr_Ser-Thr	Group I
Heterocephalus.glaber|ENSHGLT00000039080	459	544	PF00041.26	fn3	Group I
Choloepus.didactylus|XM_037817990.1	450	536	PF00041.26	fn3	Group I
Dasypus.novemcinctus|ENSDNOT00000050653	421	507	PF00041.26	fn3	Group I
Chrysochloris.asiatica|XM_006876328.1	438	523	PF00041.26	fn3	Group I
Echinops.telfairi|ENSETET00000005546	447	533	PF00041.26	fn3	Group I
Orycteropus.afer|XM_007945466.1	267	355	PF00041.26	fn3	Group I
Elephas.maximus|XM_049877405.1	459	547	PF00041.26	fn3	Group I
Loxodonta.africana|ENSLAFT00000003583	431	519	PF00041.26	fn3	Group I
Trichechus.manatus|XM_023738749.1	456	544	PF00041.26	fn3	Group I
Procavia.capensis|ENSPCAT00000010303	435	521	PF00041.26	fn3	Group I
Elephantulus.edwardii|XM_006885985.1	471	558	PF00041.26	fn3	Group I
Condylura.cristata|XM_012728928.1	445	531	PF00041.26	fn3	Group I
Talpa.occidentalis|XM_054693911.1	442	528	PF00041.26	fn3	Group I
Sorex.cinereus|XM_056119677.1	437	526	PF00041.26	fn3	Group I
Suncus.etruscus|XM_049788378.1	478	590	PF00041.26	fn3	Group I
Amphiprion.ocellaris|ENSAOCT00000030167	28	112	PF13927.11	Ig_3	Group I
Amphiprion.ocellaris|ENSAOCT00000030167	132	219	PF07679.21	I-set	Group I
Amphiprion.ocellaris|ENSAOCT00000030167	223	311	PF07679.21	I-set	Group I
Amphiprion.ocellaris|ENSAOCT00000030167	319	398	PF13927.11	Ig_3	Group I
Amphiprion.ocellaris|ENSAOCT00000030167	422	496	PF13927.11	Ig_3	Group I
Amphiprion.ocellaris|ENSAOCT00000030167	530	617	PF00041.26	fn3	Group I
Amphiprion.ocellaris|ENSAOCT00000030167	653	734	PF00041.26	fn3	Group I
Amphiprion.ocellaris|ENSAOCT00000030167	749	834	PF00041.26	fn3	Group I
Poecilia.latipinna|ENSPLAT00000009396	71	158	PF07679.21	I-set	Group I
Poecilia.latipinna|ENSPLAT00000009396	162	246	PF07679.21	I-set	Group I
Poecilia.latipinna|ENSPLAT00000009396	250	329	PF13927.11	Ig_3	Group I
Poecilia.latipinna|ENSPLAT00000009396	353	427	PF13927.11	Ig_3	Group I
Poecilia.latipinna|ENSPLAT00000009396	461	548	PF00041.26	fn3	Group I
Poecilia.latipinna|ENSPLAT00000009396	584	665	PF00041.26	fn3	Group I
Poecilia.latipinna|ENSPLAT00000009396	682	765	PF00041.26	fn3	Group I
Poecilia.mexicana|ENSPMET00000021276	43	130	PF07679.21	I-set	Group I
Poecilia.mexicana|ENSPMET00000021276	134	218	PF07679.21	I-set	Group I
Poecilia.mexicana|ENSPMET00000021276	222	301	PF13927.11	Ig_3	Group I
Poecilia.mexicana|ENSPMET00000021276	325	399	PF13927.11	Ig_3	Group I
Poecilia.mexicana|ENSPMET00000021276	439	526	PF00041.26	fn3	Group I
Poecilia.mexicana|ENSPMET00000021276	562	643	PF00041.26	fn3	Group I
Poecilia.mexicana|ENSPMET00000021276	660	743	PF00041.26	fn3	Group I
Xiphophorus.couchianus|ENSXCOT00000007899	14	101	PF07679.21	I-set	Group I
Xiphophorus.couchianus|ENSXCOT00000007899	105	189	PF07679.21	I-set	Group I
Xiphophorus.couchianus|ENSXCOT00000007899	192	286	PF07679.21	I-set	Group I
Xiphophorus.couchianus|ENSXCOT00000007899	298	383	PF07679.21	I-set	Group I
Xiphophorus.couchianus|ENSXCOT00000007899	403	490	PF00041.26	fn3	Group I
Xiphophorus.couchianus|ENSXCOT00000007899	526	607	PF00041.26	fn3	Group I
Xiphophorus.couchianus|ENSXCOT00000007899	624	707	PF00041.26	fn3	Group I
Gouania.willdenowi|ENSGWIT00000055410	45	129	PF13927.11	Ig_3	Group I
Gouania.willdenowi|ENSGWIT00000055410	149	235	PF07679.21	I-set	Group I
Gouania.willdenowi|ENSGWIT00000055410	240	328	PF07679.21	I-set	Group I
Gouania.willdenowi|ENSGWIT00000055410	332	426	PF07679.21	I-set	Group I
Gouania.willdenowi|ENSGWIT00000055410	438	523	PF07679.21	I-set	Group I
Gouania.willdenowi|ENSGWIT00000055410	543	630	PF00041.26	fn3	Group I
Gouania.willdenowi|ENSGWIT00000055410	666	747	PF00041.26	fn3	Group I
Gouania.willdenowi|ENSGWIT00000055410	758	847	PF00041.26	fn3	Group I
Antechinus.flavipes|XM_051972371.1	323	411	PF00041.26	fn3	Group I
Sarcophilus.harrisii|ENSSHAT00000009696	444	532	PF00041.26	fn3	Group I
Phascolarctos.cinereus|ENSPCIT00000045400	444	532	PF00041.26	fn3	Group I
Vombatus.ursinus|ENSVURT00010022152	441	529	PF00041.26	fn3	Group I
Trichosurus.vulpecula|XM_036741334.1	443	531	PF00041.26	fn3	Group I
Ornithorhynchus.anatinus|ENSOANT00000002060	419	504	PF00041.26	fn3	Group I
Tachyglossus.aculeatus|XM_038740658.1	465	551	PF00041.26	fn3	Group I
Ophiophagus.hannah|L345_00749.mrna	68	138	PF00041.26	fn3	Group I
Pantherophis.guttatus|XM_034437569.1	422	491	PF00041.26	fn3	Group I
Python.bivittatus|XM_025164252.1	438	513	PF00041.26	fn3	Group I
Pogona.vitticeps|ENSPVIT00000029057	238	313	PF00041.26	fn3	Group I
Salvator.merianae|ENSSMRT00000008184	464	536	PF00041.26	fn3	Group I
Chelonia.mydas|XM_027834347.3	408	490	PF00041.26	fn3	Group I
Chrysemys.picta.bellii|ENSCPBT00000020915	159	241	PF00041.26	fn3	Group I
Pelodiscus.sinensis|ENSPSIT00000002164	419	500	PF00041.26	fn3	Group I
Anas.platyrhynchos|ENSAPLT00020018716	450	528	PF00041.26	fn3	Group I
Anas.platyrhynchos|ENSAPLT00020023070	477	555	PF00041.26	fn3	Group I
Cairina.moschata.domestica|ENSCMMT00000007945	159	237	PF00041.26	fn3	Group I
Anser.cygnoides|ENSACDT00005024604	434	513	PF00041.26	fn3	Group I
Gallus.gallus|ENSGALT00010066287	295	372	PF00041.26	fn3	Group I
Phasianus.colchicus|ENSPCLT00000019652	526	603	PF00041.26	fn3	Group I
Numida.meleagris|ENSNMET00000006317	452	529	PF00041.26	fn3	Group I
Calypte.anna|XM_030466666.1	322	388	PF00041.26	fn3	Group I
Antrostomus.carolinensis|XM_029084651.1	256	332	PF00041.26	fn3	Group I
Egretta.garzetta|XM_035889031.1	409	489	PF00041.26	fn3	Group I
Athene.cunicularia|ENSACUT00000018519	217	284	PF00041.26	fn3	Group I
Tyto.alba|XM_042794526.1	417	492	PF00041.26	fn3	Group I
Dryobates.pubescens|XM_054175426.1	478	553	PF00041.26	fn3	Group I
Falco.tinnunculus|ENSFTIT00000013865	420	492	PF00041.26	fn3	Group I
Melopsittacus.undulatus|XM_005140790.3	419	490	PF00041.26	fn3	Group I
Columba.livia|XM_021291608.1	449	525	PF00041.26	fn3	Group I
Mesitornis.unicolor|XM_010183227.1	412	483	PF00041.26	fn3	Group I
Haliaeetus.leucocephalus|XM_010562305.1	487	559	PF00041.26	fn3	Group I
Parus.major|ENSPMJT00000018692	161	232	PF00041.26	fn3	Group I
Pseudopodoces.humilis|XM_014259908.1	540	615	PF00041.26	fn3	Group I
Taeniopygia.guttata|ENSTGUT00000032921	437	506	PF00041.26	fn3	Group I
Eptesicus.fuscus|XM_054717358.1	313	397	PF00041.26	fn3	Group II
Pipistrellus.kuhlii|XM_045589301.1	313	394	PF00041.26	fn3	Group II
Manis.javanica|XM_017670700.2	317	397	PF00041.26	fn3	Group II
Manis.pentadactyla|XM_036879051.1	317	397	PF00041.26	fn3	Group II
Meriones.unguiculatus|ENSMUGT00000020349	317	395	PF00041.26	fn3	Group II
Octodon.degus|ENSODET00000013557	293	368	PF00041.26	fn3	Group II
Heterocephalus.glaber|ENSHGLT00000012023	316	391	PF00041.26	fn3	Group II
Oryctolagus.cuniculus|ENSOCUT00000014514	313	393	PF00041.26	fn3	Group II
Perognathus.longimembris.pacificus|XM_048342374.1	318	397	PF00041.26	fn3	Group II
Sciurus.vulgaris|ENSSVLT00005035598	319	400	PF00041.26	fn3	Group II
Antechinus.flavipes|XM_051971684.1	451	530	PF00041.26	fn3	Group II
Sarcophilus.harrisii|ENSSHAT00000011368	453	530	PF00041.26	fn3	Group II
Alligator.sinensis|XM_025203907.1	481	566	PF00041.26	fn3	Group II
Anolis.carolinensis|ENSACAT00000015686	351	440	PF00041.26	fn3	Group II
Anolis.carolinensis|ENSACAT00000015686	452	539	PF00041.26	fn3	Group II
Pogona.vitticeps|ENSPVIT00000014733	146	233	PF00041.26	fn3	Group II
Naja.naja|ENSNNAT00000031132	143	213	PF00041.26	fn3	Group II
Naja.naja|ENSNNAT00000031132	422	509	PF00041.26	fn3	Group II
Pantherophis.guttatus|XM_034434411.1	429	514	PF00041.26	fn3	Group II
Python.bivittatus|XM_007435543.3	429	513	PF00041.26	fn3	Group II
Salvator.merianae|ENSSMRT00000025700	320	407	PF00041.26	fn3	Group II
Salvator.merianae|ENSSMRT00000025700	422	507	PF00041.26	fn3	Group II
Gekko.japonicus|XM_015422861.1	6	90	PF00041.26	fn3	Group II
Gekko.japonicus|XM_015410695.1	137	220	PF00041.26	fn3	Group II
Chelonia.mydas|XM_037888031.2	318	407	PF00041.26	fn3	Group II
Chelonia.mydas|XM_037888031.2	421	505	PF00041.26	fn3	Group II
Chelydra.serpentina|ENSCSRT00000028094	421	505	PF00041.26	fn3	Group II
Chrysemys.picta.bellii|ENSCPBT00000039991	380	469	PF00041.26	fn3	Group II
Chrysemys.picta.bellii|ENSCPBT00000039991	483	567	PF00041.26	fn3	Group II
Chelonoidis.abingdonii|ENSCABT00000006074	314	403	PF00041.26	fn3	Group II
Chelonoidis.abingdonii|ENSCABT00000006074	417	501	PF00041.26	fn3	Group II
Gopherus.agassizii|ENSGAGT00000006202	317	406	PF00041.26	fn3	Group II
Gopherus.agassizii|ENSGAGT00000006202	420	504	PF00041.26	fn3	Group II
Gopherus.evgoodei|ENSGEVT00005022992	317	406	PF00041.26	fn3	Group II
Gopherus.evgoodei|ENSGEVT00005022992	420	504	PF00041.26	fn3	Group II
Pelusios.castaneus|ENSPCET00000024192	319	407	PF00041.26	fn3	Group II
Pelusios.castaneus|ENSPCET00000024192	421	505	PF00041.26	fn3	Group II
Leptobrachium.leishanense|ENSLLET00000023635	416	493	PF00041.26	fn3	Group II
Xenopus.tropicalis|ENSXETT00000099797	149	231	PF00041.26	fn3	Group II
Xenopus.tropicalis|ENSXETT00000099797	430	521	PF00041.26	fn3	Group II
Amphiprion.percula|ENSAPET00000012219	492	569	PF00041.26	fn3	Group II
Scleropages.formosus|ENSSFOT00015017091	430	512	PF00041.26	fn3	Group II
Callorhinchus.milii|ENSCMIT00000011517	495	581	PF00041.26	fn3	Group II
Acanthisitta.chloris|XM_009084483.1	29	123	PF06328.16	Lep_receptor_Ig	Group III
Acanthisitta.chloris|XM_009084483.1	229	319	PF00041.26	fn3	Group III
Acanthisitta.chloris|XM_009084483.1	350	419	PF00041.26	fn3	Group III
Dryobates.pubescens|XM_054178239.1	29	123	PF06328.16	Lep_receptor_Ig	Group III
Dryobates.pubescens|XM_054178239.1	229	319	PF00041.26	fn3	Group III
Dryobates.pubescens|XM_054178239.1	343	419	PF00041.26	fn3	Group III
Dryobates.pubescens|XM_054178239.1	530	606	PF00041.26	fn3	Group III
Columba.livia|XM_005500892.2	36	130	PF06328.16	Lep_receptor_Ig	Group III
Columba.livia|XM_005500892.2	236	326	PF00041.26	fn3	Group III
Columba.livia|XM_005500892.2	545	621	PF00041.26	fn3	Group III
Merops.nubicus|XM_008947631.1	29	123	PF06328.16	Lep_receptor_Ig	Group III
Merops.nubicus|XM_008947631.1	229	319	PF00041.26	fn3	Group III
Merops.nubicus|XM_008947631.1	345	419	PF00041.26	fn3	Group III
Merops.nubicus|XM_008947631.1	530	606	PF00041.26	fn3	Group III
Falco.cherrug|XM_005434414.3	29	123	PF06328.16	Lep_receptor_Ig	Group III
Falco.cherrug|XM_005434414.3	229	319	PF00041.26	fn3	Group III
Falco.cherrug|XM_005434414.3	350	419	PF00041.26	fn3	Group III
Falco.cherrug|XM_005434414.3	530	606	PF00041.26	fn3	Group III
Falco.peregrinus|XM_005241986.3	29	123	PF06328.16	Lep_receptor_Ig	Group III
Falco.peregrinus|XM_005241986.3	229	319	PF00041.26	fn3	Group III
Falco.peregrinus|XM_005241986.3	350	419	PF00041.26	fn3	Group III
Falco.peregrinus|XM_005241986.3	530	606	PF00041.26	fn3	Group III
Falco.tinnunculus|ENSFTIT00000012526	29	123	PF06328.16	Lep_receptor_Ig	Group III
Falco.tinnunculus|ENSFTIT00000012526	229	319	PF00041.26	fn3	Group III
Falco.tinnunculus|ENSFTIT00000012526	350	419	PF00041.26	fn3	Group III
Falco.tinnunculus|ENSFTIT00000012526	530	606	PF00041.26	fn3	Group III
Aptenodytes.forsteri|XM_009272520.1	29	123	PF06328.16	Lep_receptor_Ig	Group III
Aptenodytes.forsteri|XM_009272520.1	229	319	PF00041.26	fn3	Group III
Aptenodytes.forsteri|XM_009272520.1	350	419	PF00041.26	fn3	Group III
Aptenodytes.forsteri|XM_009272520.1	530	606	PF00041.26	fn3	Group III
Pygoscelis.adeliae|XM_009326930.1	29	123	PF06328.16	Lep_receptor_Ig	Group III
Pygoscelis.adeliae|XM_009326930.1	229	319	PF00041.26	fn3	Group III
Pygoscelis.adeliae|XM_009326930.1	350	419	PF00041.26	fn3	Group III
Pygoscelis.adeliae|XM_009326930.1	529	605	PF00041.26	fn3	Group III
Balearica.regulorum|XM_010305166.1	29	123	PF06328.16	Lep_receptor_Ig	Group III
Balearica.regulorum|XM_010305166.1	229	319	PF00041.26	fn3	Group III
Balearica.regulorum|XM_010305166.1	350	419	PF00041.26	fn3	Group III
Balearica.regulorum|XM_010305166.1	539	615	PF00041.26	fn3	Group III
Ophisthocomus.hoazin|XM_009943782.1	29	123	PF06328.16	Lep_receptor_Ig	Group III
Ophisthocomus.hoazin|XM_009943782.1	229	320	PF00041.26	fn3	Group III
Ophisthocomus.hoazin|XM_009943782.1	496	572	PF00041.26	fn3	Group III
Aquila.chrysaetos.chrysaetos|ENSACCT00020021605	29	123	PF06328.16	Lep_receptor_Ig	Group III
Aquila.chrysaetos.chrysaetos|ENSACCT00020021605	229	319	PF00041.26	fn3	Group III
Aquila.chrysaetos.chrysaetos|ENSACCT00020021605	530	606	PF00041.26	fn3	Group III
Buteo.japonicus|ENSBJAT00000019613	35	129	PF06328.16	Lep_receptor_Ig	Group III
Buteo.japonicus|ENSBJAT00000019613	133	226	PF09067.15	EpoR_lig-bind	Group III
Buteo.japonicus|ENSBJAT00000019613	235	325	PF00041.26	fn3	Group III
Buteo.japonicus|ENSBJAT00000019613	530	606	PF00041.26	fn3	Group III
Haliaeetus.albicilla|XM_009913577.1	29	123	PF06328.16	Lep_receptor_Ig	Group III
Haliaeetus.albicilla|XM_009913577.1	127	220	PF09067.15	EpoR_lig-bind	Group III
Haliaeetus.albicilla|XM_009913577.1	229	319	PF00041.26	fn3	Group III
Haliaeetus.albicilla|XM_009913577.1	531	606	PF00041.26	fn3	Group III
Haliaeetus.leucocephalus|XM_010580571.1	29	123	PF06328.16	Lep_receptor_Ig	Group III
Haliaeetus.leucocephalus|XM_010580571.1	127	220	PF09067.15	EpoR_lig-bind	Group III
Haliaeetus.leucocephalus|XM_010580571.1	229	319	PF00041.26	fn3	Group III
Haliaeetus.leucocephalus|XM_010580571.1	531	606	PF00041.26	fn3	Group III
Fulmarus.glacialis|XM_009585714.1	29	123	PF06328.16	Lep_receptor_Ig	Group III
Fulmarus.glacialis|XM_009585714.1	229	319	PF00041.26	fn3	Group III
Fulmarus.glacialis|XM_009585714.1	350	419	PF00041.26	fn3	Group III
Fulmarus.glacialis|XM_009585714.1	530	606	PF00041.26	fn3	Group III
Egretta.garzetta|XM_009648260.2	29	123	PF06328.16	Lep_receptor_Ig	Group III
Egretta.garzetta|XM_009648260.2	229	319	PF00041.26	fn3	Group III
Egretta.garzetta|XM_009648260.2	350	419	PF00041.26	fn3	Group III
Egretta.garzetta|XM_009648260.2	538	614	PF00041.26	fn3	Group III
Mesitornis.unicolor|XM_010192837.1	29	123	PF06328.16	Lep_receptor_Ig	Group III
Mesitornis.unicolor|XM_010192837.1	229	319	PF00041.26	fn3	Group III
Mesitornis.unicolor|XM_010192837.1	531	607	PF00041.26	fn3	Group III
Pelecanus.crispus|XM_009488956.1	29	122	PF06328.16	Lep_receptor_Ig	Group III
Pelecanus.crispus|XM_009488956.1	229	319	PF00041.26	fn3	Group III
Pelecanus.crispus|XM_009488956.1	350	419	PF00041.26	fn3	Group III
Pelecanus.crispus|XM_009488956.1	530	606	PF00041.26	fn3	Group III
Gavia.stellata|XM_009817102.1	29	123	PF06328.16	Lep_receptor_Ig	Group III
Gavia.stellata|XM_009817102.1	229	319	PF00041.26	fn3	Group III
Gavia.stellata|XM_009817102.1	350	419	PF00041.26	fn3	Group III
Gavia.stellata|XM_009817102.1	531	606	PF00041.26	fn3	Group III
Pterocles.gutturalis|XM_010078266.1	29	123	PF06328.16	Lep_receptor_Ig	Group III
Pterocles.gutturalis|XM_010078266.1	127	217	PF09067.15	EpoR_lig-bind	Group III
Pterocles.gutturalis|XM_010078266.1	229	319	PF00041.26	fn3	Group III
Pterocles.gutturalis|XM_010078266.1	350	419	PF00041.26	fn3	Group III
Phalacrocorax.carbo|XM_009506445.1	29	123	PF06328.16	Lep_receptor_Ig	Group III
Phalacrocorax.carbo|XM_009506445.1	229	319	PF00041.26	fn3	Group III
Phalacrocorax.carbo|XM_009506445.1	350	419	PF00041.26	fn3	Group III
Phalacrocorax.carbo|XM_009506445.1	530	606	PF00041.26	fn3	Group III
Phaethon.lepturus|XM_010293227.1	29	123	PF06328.16	Lep_receptor_Ig	Group III
Phaethon.lepturus|XM_010293227.1	229	319	PF00041.26	fn3	Group III
Phaethon.lepturus|XM_010293227.1	530	606	PF00041.26	fn3	Group III
Calypte.anna|XM_030468026.1	29	123	PF06328.16	Lep_receptor_Ig	Group III
Calypte.anna|XM_030468026.1	229	319	PF00041.26	fn3	Group III
Calypte.anna|XM_030468026.1	530	606	PF00041.26	fn3	Group III
Chaetura.pelagica|XM_010005343.1	29	123	PF06328.16	Lep_receptor_Ig	Group III
Chaetura.pelagica|XM_010005343.1	229	319	PF00041.26	fn3	Group III
Chaetura.pelagica|XM_010005343.1	529	604	PF00041.26	fn3	Group III
Tauraco.erythrolophus|XM_009979197.1	29	123	PF06328.16	Lep_receptor_Ig	Group III
Tauraco.erythrolophus|XM_009979197.1	229	319	PF00041.26	fn3	Group III
Tauraco.erythrolophus|XM_009979197.1	349	419	PF00041.26	fn3	Group III
Tauraco.erythrolophus|XM_009979197.1	530	606	PF00041.26	fn3	Group III
Camarhynchus.parvulus|ENSCPVT00000023798	29	123	PF06328.16	Lep_receptor_Ig	Group III
Camarhynchus.parvulus|ENSCPVT00000023798	229	319	PF00041.26	fn3	Group III
Camarhynchus.parvulus|ENSCPVT00000023798	529	605	PF00041.26	fn3	Group III
Geospiza.fortis|ENSGFOT00000003163	29	123	PF06328.16	Lep_receptor_Ig	Group III
Geospiza.fortis|ENSGFOT00000003163	229	319	PF00041.26	fn3	Group III
Geospiza.fortis|ENSGFOT00000003163	529	605	PF00041.26	fn3	Group III
Zonotrichia.albicollis|ENSZALT00000018871	29	123	PF06328.16	Lep_receptor_Ig	Group III
Zonotrichia.albicollis|ENSZALT00000018871	229	319	PF00041.26	fn3	Group III
Zonotrichia.albicollis|ENSZALT00000018871	529	605	PF00041.26	fn3	Group III
Serinus.canaria|ENSSCAT00000014032	29	123	PF06328.16	Lep_receptor_Ig	Group III
Serinus.canaria|ENSSCAT00000014032	229	319	PF00041.26	fn3	Group III
Serinus.canaria|ENSSCAT00000014032	529	605	PF00041.26	fn3	Group III
Erythrura.gouldiae|ENSEGOT00005005083	29	123	PF06328.16	Lep_receptor_Ig	Group III
Erythrura.gouldiae|ENSEGOT00005005083	229	319	PF00041.26	fn3	Group III
Erythrura.gouldiae|ENSEGOT00005005083	529	605	PF00041.26	fn3	Group III
Lonchura.striata.domestica|ENSLSDT00000027614	29	123	PF06328.16	Lep_receptor_Ig	Group III
Lonchura.striata.domestica|ENSLSDT00000027614	229	319	PF00041.26	fn3	Group III
Lonchura.striata.domestica|ENSLSDT00000027614	529	605	PF00041.26	fn3	Group III
Taeniopygia.guttata|ENSTGUT00000037007	32	126	PF06328.16	Lep_receptor_Ig	Group III
Taeniopygia.guttata|ENSTGUT00000037007	232	322	PF00041.26	fn3	Group III
Taeniopygia.guttata|ENSTGUT00000037007	532	608	PF00041.26	fn3	Group III
Stachyris.ruficeps|ENSCRFT00000008639	29	123	PF06328.16	Lep_receptor_Ig	Group III
Stachyris.ruficeps|ENSCRFT00000008639	229	319	PF00041.26	fn3	Group III
Stachyris.ruficeps|ENSCRFT00000008639	529	605	PF00041.26	fn3	Group III
Zosterops.lateralis.melanops|ENSZLMT00000020098	29	123	PF06328.16	Lep_receptor_Ig	Group III
Zosterops.lateralis.melanops|ENSZLMT00000020098	127	220	PF09067.15	EpoR_lig-bind	Group III
Zosterops.lateralis.melanops|ENSZLMT00000020098	229	318	PF00041.26	fn3	Group III
Zosterops.lateralis.melanops|ENSZLMT00000020098	529	605	PF00041.26	fn3	Group III
Cyanistes.caeruleus|ENSCCET00000027222	36	130	PF06328.16	Lep_receptor_Ig	Group III
Cyanistes.caeruleus|ENSCCET00000027222	236	326	PF00041.26	fn3	Group III
Cyanistes.caeruleus|ENSCCET00000027222	536	612	PF00041.26	fn3	Group III
Parus.major|ENSPMJT00000028151	32	126	PF06328.16	Lep_receptor_Ig	Group III
Parus.major|ENSPMJT00000028151	232	322	PF00041.26	fn3	Group III
Parus.major|ENSPMJT00000028151	532	608	PF00041.26	fn3	Group III
Pseudopodoces.humilis|XM_005531161.2	29	123	PF06328.16	Lep_receptor_Ig	Group III
Pseudopodoces.humilis|XM_005531161.2	229	319	PF00041.26	fn3	Group III
Pseudopodoces.humilis|XM_005531161.2	529	605	PF00041.26	fn3	Group III
Catharus.ustulatus|ENSCUST00005010280	29	123	PF06328.16	Lep_receptor_Ig	Group III
Catharus.ustulatus|ENSCUST00005010280	229	319	PF00041.26	fn3	Group III
Catharus.ustulatus|ENSCUST00005010280	529	605	PF00041.26	fn3	Group III
Ficedula.albicollis|ENSFALT00000034290	29	123	PF06328.16	Lep_receptor_Ig	Group III
Ficedula.albicollis|ENSFALT00000034290	229	319	PF00041.26	fn3	Group III
Ficedula.albicollis|ENSFALT00000034290	529	604	PF00041.26	fn3	Group III
Corvus.brachyrhynchos|XM_008643037.2	29	123	PF06328.16	Lep_receptor_Ig	Group III
Corvus.brachyrhynchos|XM_008643037.2	229	319	PF00041.26	fn3	Group III
Corvus.brachyrhynchos|XM_008643037.2	529	605	PF00041.26	fn3	Group III
Corvus.moneduloides|ENSCMUT00000004461	29	123	PF06328.16	Lep_receptor_Ig	Group III
Corvus.moneduloides|ENSCMUT00000004461	229	319	PF00041.26	fn3	Group III
Corvus.moneduloides|ENSCMUT00000004461	529	605	PF00041.26	fn3	Group III
Lepidothrix.coronata|ENSLCOT00000011058	29	123	PF06328.16	Lep_receptor_Ig	Group III
Lepidothrix.coronata|ENSLCOT00000011058	127	217	PF09067.15	EpoR_lig-bind	Group III
Lepidothrix.coronata|ENSLCOT00000011058	229	319	PF00041.26	fn3	Group III
Lepidothrix.coronata|ENSLCOT00000011058	350	419	PF00041.26	fn3	Group III
Lepidothrix.coronata|ENSLCOT00000011058	529	604	PF00041.26	fn3	Group III
Manacus.vitellinus|ENSMVIT00005013454	29	123	PF06328.16	Lep_receptor_Ig	Group III
Manacus.vitellinus|ENSMVIT00005013454	127	217	PF09067.15	EpoR_lig-bind	Group III
Manacus.vitellinus|ENSMVIT00005013454	229	319	PF00041.26	fn3	Group III
Manacus.vitellinus|ENSMVIT00005013454	350	419	PF00041.26	fn3	Group III
Manacus.vitellinus|ENSMVIT00005013454	529	604	PF00041.26	fn3	Group III
Amazona.collaria|ENSACOT00000015621	77	171	PF06328.16	Lep_receptor_Ig	Group III
Amazona.collaria|ENSACOT00000015621	277	367	PF00041.26	fn3	Group III
Amazona.collaria|ENSACOT00000015621	396	467	PF00041.26	fn3	Group III
Amazona.collaria|ENSACOT00000015621	578	653	PF00041.26	fn3	Group III
Melopsittacus.undulatus|XM_005151945.3	29	123	PF06328.16	Lep_receptor_Ig	Group III
Melopsittacus.undulatus|XM_005151945.3	229	319	PF00041.26	fn3	Group III
Melopsittacus.undulatus|XM_005151945.3	349	419	PF00041.26	fn3	Group III
Melopsittacus.undulatus|XM_005151945.3	530	606	PF00041.26	fn3	Group III
Nestor.notabilis|XM_010010752.1	29	123	PF06328.16	Lep_receptor_Ig	Group III
Nestor.notabilis|XM_010010752.1	229	319	PF00041.26	fn3	Group III
Nestor.notabilis|XM_010010752.1	528	604	PF00041.26	fn3	Group III
Strigops.habroptila|ENSSHBT00005003943	24	118	PF06328.16	Lep_receptor_Ig	Group III
Strigops.habroptila|ENSSHBT00005003943	224	314	PF00041.26	fn3	Group III
Strigops.habroptila|ENSSHBT00005003943	345	414	PF00041.26	fn3	Group III
Strigops.habroptila|ENSSHBT00005003943	525	601	PF00041.26	fn3	Group III
Nipponia.nippon|XM_009466268.1	29	123	PF06328.16	Lep_receptor_Ig	Group III
Nipponia.nippon|XM_009466268.1	229	319	PF00041.26	fn3	Group III
Nipponia.nippon|XM_009466268.1	350	419	PF00041.26	fn3	Group III
Nipponia.nippon|XM_009466268.1	530	606	PF00041.26	fn3	Group III
Apaloderma.vittatum|XM_009877125.1	33	127	PF06328.16	Lep_receptor_Ig	Group III
Apaloderma.vittatum|XM_009877125.1	233	323	PF00041.26	fn3	Group III
Calidris.pugnax|ENSCPUT00000026285	29	122	PF06328.16	Lep_receptor_Ig	Group III
Calidris.pugnax|ENSCPUT00000026285	229	319	PF00041.26	fn3	Group III
Calidris.pugnax|ENSCPUT00000026285	531	606	PF00041.26	fn3	Group III
Calidris.pygmaea|ENSCPGT00000005472	29	122	PF06328.16	Lep_receptor_Ig	Group III
Calidris.pygmaea|ENSCPGT00000005472	229	319	PF00041.26	fn3	Group III
Calidris.pygmaea|ENSCPGT00000005472	531	606	PF00041.26	fn3	Group III
Charadrius.vociferus|XM_009894692.1	32	125	PF06328.16	Lep_receptor_Ig	Group III
Charadrius.vociferus|XM_009894692.1	232	322	PF00041.26	fn3	Group III
Charadrius.vociferus|XM_009894692.1	353	422	PF00041.26	fn3	Group III
Charadrius.vociferus|XM_009894692.1	534	609	PF00041.26	fn3	Group III
Cuculus.canorus|XM_054054148.1	33	127	PF06328.16	Lep_receptor_Ig	Group III
Cuculus.canorus|XM_054054148.1	233	323	PF00041.26	fn3	Group III
Cuculus.canorus|XM_054054148.1	535	610	PF00041.26	fn3	Group III
Athene.cunicularia|ENSACUT00000020783	29	123	PF06328.16	Lep_receptor_Ig	Group III
Athene.cunicularia|ENSACUT00000020783	229	319	PF00041.26	fn3	Group III
Athene.cunicularia|ENSACUT00000020783	350	419	PF00041.26	fn3	Group III
Athene.cunicularia|ENSACUT00000020783	530	606	PF00041.26	fn3	Group III
Otus.sunia|ENSOSUT00000013680	29	123	PF06328.16	Lep_receptor_Ig	Group III
Otus.sunia|ENSOSUT00000013680	229	319	PF00041.26	fn3	Group III
Otus.sunia|ENSOSUT00000013680	530	606	PF00041.26	fn3	Group III
Bubo.bubo|ENSBOBT00000014042	23	116	PF06328.16	Lep_receptor_Ig	Group III
Bubo.bubo|ENSBOBT00000014042	222	312	PF00041.26	fn3	Group III
Bubo.bubo|ENSBOBT00000014042	523	599	PF00041.26	fn3	Group III
Tyto.alba|XM_042804569.1	29	123	PF06328.16	Lep_receptor_Ig	Group III
Tyto.alba|XM_042804569.1	229	319	PF00041.26	fn3	Group III
Tyto.alba|XM_042804569.1	350	419	PF00041.26	fn3	Group III
Tyto.alba|XM_042804569.1	530	606	PF00041.26	fn3	Group III
Cariama.cristata|XM_009698352.1	29	123	PF06328.16	Lep_receptor_Ig	Group III
Cariama.cristata|XM_009698352.1	127	217	PF09067.15	EpoR_lig-bind	Group III
Cariama.cristata|XM_009698352.1	229	319	PF00041.26	fn3	Group III
Anas.platyrhynchos|ENSAPLT00020005269	29	123	PF06328.16	Lep_receptor_Ig	Group III
Anas.platyrhynchos|ENSAPLT00020005269	229	319	PF00041.26	fn3	Group III
Anas.platyrhynchos|ENSAPLT00020005269	346	420	PF00041.26	fn3	Group III
Anas.platyrhynchos|ENSAPLT00020005269	530	606	PF00041.26	fn3	Group III
Anas.platyrhynchos.platyrhynchos|ENSAPLT00000012487	43	137	PF06328.16	Lep_receptor_Ig	Group III
Anas.platyrhynchos.platyrhynchos|ENSAPLT00000012487	243	333	PF00041.26	fn3	Group III
Anas.platyrhynchos.platyrhynchos|ENSAPLT00000012487	360	434	PF00041.26	fn3	Group III
Anas.platyrhynchos.platyrhynchos|ENSAPLT00000012487	544	620	PF00041.26	fn3	Group III
Anas.zonorhyncha|ENSAZOT00000001673	43	137	PF06328.16	Lep_receptor_Ig	Group III
Anas.zonorhyncha|ENSAZOT00000001673	243	333	PF00041.26	fn3	Group III
Anas.zonorhyncha|ENSAZOT00000001673	361	434	PF00041.26	fn3	Group III
Anas.zonorhyncha|ENSAZOT00000001673	544	620	PF00041.26	fn3	Group III
Cairina.moschata.domestica|ENSCMMT00000015877	29	123	PF06328.16	Lep_receptor_Ig	Group III
Cairina.moschata.domestica|ENSCMMT00000015877	229	319	PF00041.26	fn3	Group III
Cairina.moschata.domestica|ENSCMMT00000015877	350	420	PF00041.26	fn3	Group III
Cairina.moschata.domestica|ENSCMMT00000015877	530	606	PF00041.26	fn3	Group III
Anser.brachyrhynchus|ENSABRT00000035229	29	123	PF06328.16	Lep_receptor_Ig	Group III
Anser.brachyrhynchus|ENSABRT00000035229	229	319	PF00041.26	fn3	Group III
Anser.brachyrhynchus|ENSABRT00000035229	347	419	PF00041.26	fn3	Group III
Anser.brachyrhynchus|ENSABRT00000035229	529	605	PF00041.26	fn3	Group III
Anser.cygnoides|ENSACDT00005013533	44	138	PF06328.16	Lep_receptor_Ig	Group III
Anser.cygnoides|ENSACDT00005013533	244	334	PF00041.26	fn3	Group III
Anser.cygnoides|ENSACDT00005013533	362	434	PF00041.26	fn3	Group III
Anser.cygnoides|ENSACDT00005013533	544	620	PF00041.26	fn3	Group III
Chrysolophus.pictus|ENSCPIT00010007267	29	123	PF06328.16	Lep_receptor_Ig	Group III
Chrysolophus.pictus|ENSCPIT00010007267	229	319	PF00041.26	fn3	Group III
Chrysolophus.pictus|ENSCPIT00010007267	529	605	PF00041.26	fn3	Group III
Phasianus.colchicus|ENSPCLT00000021922	29	123	PF06328.16	Lep_receptor_Ig	Group III
Phasianus.colchicus|ENSPCLT00000021922	229	319	PF00041.26	fn3	Group III
Phasianus.colchicus|ENSPCLT00000021922	529	605	PF00041.26	fn3	Group III
Meleagris.gallopavo|ENSMGAT00000007238	29	123	PF06328.16	Lep_receptor_Ig	Group III
Meleagris.gallopavo|ENSMGAT00000007238	229	319	PF00041.26	fn3	Group III
Meleagris.gallopavo|ENSMGAT00000007238	529	605	PF00041.26	fn3	Group III
Coturnix.japonica|ENSCJPT00005002206	36	130	PF06328.16	Lep_receptor_Ig	Group III
Coturnix.japonica|ENSCJPT00005002206	236	326	PF00041.26	fn3	Group III
Coturnix.japonica|ENSCJPT00005002206	536	612	PF00041.26	fn3	Group III
Gallus.gallus|ENSGALT00010031044	38	132	PF06328.16	Lep_receptor_Ig	Group III
Gallus.gallus|ENSGALT00010031044	238	328	PF00041.26	fn3	Group III
Gallus.gallus|ENSGALT00010031044	538	614	PF00041.26	fn3	Group III
Numida.meleagris|ENSNMET00000011065	36	130	PF06328.16	Lep_receptor_Ig	Group III
Numida.meleagris|ENSNMET00000011065	236	326	PF00041.26	fn3	Group III
Numida.meleagris|ENSNMET00000011065	536	612	PF00041.26	fn3	Group III
Struthio.camelus.australis|ENSSCUT00000021355	25	118	PF06328.16	Lep_receptor_Ig	Group III
Struthio.camelus.australis|ENSSCUT00000021355	225	315	PF00041.26	fn3	Group III
Struthio.camelus.australis|ENSSCUT00000021355	515	590	PF00041.26	fn3	Group III
Tinamus.guttatus|XM_010226726.1	29	123	PF06328.16	Lep_receptor_Ig	Group III
Tinamus.guttatus|XM_010226726.1	229	319	PF00041.26	fn3	Group III
Tinamus.guttatus|XM_010226726.1	530	605	PF00041.26	fn3	Group III
Alligator.sinensis|XM_006021248.3	29	122	PF06328.16	Lep_receptor_Ig	Group III
Alligator.sinensis|XM_006021248.3	229	319	PF00041.26	fn3	Group III
Alligator.sinensis|XM_006021248.3	531	609	PF00041.26	fn3	Group III
Crocodylus.porosus|ENSCPRT00005028546	83	176	PF06328.16	Lep_receptor_Ig	Group III
Crocodylus.porosus|ENSCPRT00005028546	283	373	PF00041.26	fn3	Group III
Crocodylus.porosus|ENSCPRT00005028546	585	663	PF00041.26	fn3	Group III
Chelonia.mydas|XM_027828401.3	35	128	PF06328.16	Lep_receptor_Ig	Group III
Chelonia.mydas|XM_027828401.3	235	325	PF00041.26	fn3	Group III
Chelonia.mydas|XM_027828401.3	536	616	PF00041.26	fn3	Group III
Chelydra.serpentina|ENSCSRT00000023333	21	114	PF06328.16	Lep_receptor_Ig	Group III
Chelydra.serpentina|ENSCSRT00000023333	220	310	PF00041.26	fn3	Group III
Chelydra.serpentina|ENSCSRT00000023333	521	601	PF00041.26	fn3	Group III
Gopherus.agassizii|ENSGAGT00000009415	50	143	PF06328.16	Lep_receptor_Ig	Group III
Gopherus.agassizii|ENSGAGT00000009415	250	340	PF00041.26	fn3	Group III
Gopherus.agassizii|ENSGAGT00000009415	551	631	PF00041.26	fn3	Group III
Gopherus.evgoodei|ENSGEVT00005009977	50	143	PF06328.16	Lep_receptor_Ig	Group III
Gopherus.evgoodei|ENSGEVT00005009977	250	340	PF00041.26	fn3	Group III
Gopherus.evgoodei|ENSGEVT00005009977	551	631	PF00041.26	fn3	Group III
Chrysemys.picta.bellii|ENSCPBT00000008663	50	143	PF06328.16	Lep_receptor_Ig	Group III
Chrysemys.picta.bellii|ENSCPBT00000008663	250	340	PF00041.26	fn3	Group III
Chrysemys.picta.bellii|ENSCPBT00000008663	551	631	PF00041.26	fn3	Group III
Pelusios.castaneus|ENSPCET00000000403	29	122	PF06328.16	Lep_receptor_Ig	Group III
Pelusios.castaneus|ENSPCET00000000403	229	319	PF00041.26	fn3	Group III
Pelusios.castaneus|ENSPCET00000000403	529	609	PF00041.26	fn3	Group III
Sphenodon.punctatus|ENSSPUT00000010006	32	125	PF06328.16	Lep_receptor_Ig	Group III
Sphenodon.punctatus|ENSSPUT00000010006	232	322	PF00041.26	fn3	Group III
Sphenodon.punctatus|ENSSPUT00000010006	533	609	PF00041.26	fn3	Group III
Salvator.merianae|ENSSMRT00000028621	30	123	PF06328.16	Lep_receptor_Ig	Group III
Salvator.merianae|ENSSMRT00000028621	233	322	PF00041.26	fn3	Group III
Salvator.merianae|ENSSMRT00000028621	433	515	PF00041.26	fn3	Group III
Salvator.merianae|ENSSMRT00000028621	535	613	PF00041.26	fn3	Group III
Ailuropoda.melanoleuca|ENSAMET00000003988	27	120	PF06328.16	Lep_receptor_Ig	Group III
Ailuropoda.melanoleuca|ENSAMET00000003988	131	216	PF09240.15	IL6Ra-bind	Group III
Ailuropoda.melanoleuca|ENSAMET00000003988	224	315	PF00041.26	fn3	Group III
Ailuropoda.melanoleuca|ENSAMET00000003988	524	601	PF00041.26	fn3	Group III
Ailuropoda.melanoleura|XM_011234481.3	27	120	PF06328.16	Lep_receptor_Ig	Group III
Ailuropoda.melanoleura|XM_011234481.3	131	216	PF09240.15	IL6Ra-bind	Group III
Ailuropoda.melanoleura|XM_011234481.3	224	315	PF00041.26	fn3	Group III
Ailuropoda.melanoleura|XM_011234481.3	524	601	PF00041.26	fn3	Group III
Ursus.americanus|ENSUAMT00000033407	27	120	PF06328.16	Lep_receptor_Ig	Group III
Ursus.americanus|ENSUAMT00000033407	131	216	PF09240.15	IL6Ra-bind	Group III
Ursus.americanus|ENSUAMT00000033407	224	315	PF00041.26	fn3	Group III
Ursus.americanus|ENSUAMT00000033407	524	601	PF00041.26	fn3	Group III
Ursus.arctos|XM_026498945.4	27	120	PF06328.16	Lep_receptor_Ig	Group III
Ursus.arctos|XM_026498945.4	131	216	PF09240.15	IL6Ra-bind	Group III
Ursus.arctos|XM_026498945.4	224	315	PF00041.26	fn3	Group III
Ursus.arctos|XM_026498945.4	524	601	PF00041.26	fn3	Group III
Ursus.maritimus|ENSUMAT00000014637	27	120	PF06328.16	Lep_receptor_Ig	Group III
Ursus.maritimus|ENSUMAT00000014637	131	216	PF09240.15	IL6Ra-bind	Group III
Ursus.maritimus|ENSUMAT00000014637	224	315	PF00041.26	fn3	Group III
Ursus.maritimus|ENSUMAT00000014637	524	601	PF00041.26	fn3	Group III
Ursus.thibetanus.thibetanus|ENSUTTT00000002205	27	120	PF06328.16	Lep_receptor_Ig	Group III
Ursus.thibetanus.thibetanus|ENSUTTT00000002205	131	216	PF09240.15	IL6Ra-bind	Group III
Ursus.thibetanus.thibetanus|ENSUTTT00000002205	224	315	PF00041.26	fn3	Group III
Ursus.thibetanus.thibetanus|ENSUTTT00000002205	525	601	PF00041.26	fn3	Group III
Halichoerus.grypus|XM_036065681.1	27	120	PF06328.16	Lep_receptor_Ig	Group III
Halichoerus.grypus|XM_036065681.1	131	215	PF09240.15	IL6Ra-bind	Group III
Halichoerus.grypus|XM_036065681.1	223	314	PF00041.26	fn3	Group III
Halichoerus.grypus|XM_036065681.1	522	599	PF00041.26	fn3	Group III
Mirounga.angustirostris|XM_045895061.1	27	120	PF06328.16	Lep_receptor_Ig	Group III
Mirounga.angustirostris|XM_045895061.1	131	216	PF09240.15	IL6Ra-bind	Group III
Mirounga.angustirostris|XM_045895061.1	224	315	PF00041.26	fn3	Group III
Mirounga.angustirostris|XM_045895061.1	524	601	PF00041.26	fn3	Group III
Neomonachus.schauinslandi|XM_021701752.1	27	120	PF06328.16	Lep_receptor_Ig	Group III
Neomonachus.schauinslandi|XM_021701752.1	131	216	PF09240.15	IL6Ra-bind	Group III
Neomonachus.schauinslandi|XM_021701752.1	224	315	PF00041.26	fn3	Group III
Neomonachus.schauinslandi|XM_021701752.1	524	601	PF00041.26	fn3	Group III
Enhydra.lutris|XM_022518120.1	26	120	PF06328.16	Lep_receptor_Ig	Group III
Enhydra.lutris|XM_022518120.1	131	216	PF09240.15	IL6Ra-bind	Group III
Enhydra.lutris|XM_022518120.1	224	315	PF00041.26	fn3	Group III
Enhydra.lutris|XM_022518120.1	524	601	PF00041.26	fn3	Group III
Lontra.canadensis|XM_032850400.1	26	120	PF06328.16	Lep_receptor_Ig	Group III
Lontra.canadensis|XM_032850400.1	131	216	PF09240.15	IL6Ra-bind	Group III
Lontra.canadensis|XM_032850400.1	224	315	PF00041.26	fn3	Group III
Lontra.canadensis|XM_032850400.1	524	601	PF00041.26	fn3	Group III
Meles.meles|XM_045999458.1	27	120	PF06328.16	Lep_receptor_Ig	Group III
Meles.meles|XM_045999458.1	124	213	PF09067.15	EpoR_lig-bind	Group III
Meles.meles|XM_045999458.1	224	315	PF00041.26	fn3	Group III
Meles.meles|XM_045999458.1	524	601	PF00041.26	fn3	Group III
Mustela.erminea|XM_032336211.1	26	120	PF06328.16	Lep_receptor_Ig	Group III
Mustela.erminea|XM_032336211.1	131	216	PF09240.15	IL6Ra-bind	Group III
Mustela.erminea|XM_032336211.1	224	315	PF00041.26	fn3	Group III
Mustela.erminea|XM_032336211.1	524	601	PF00041.26	fn3	Group III
Mustela.putorius|XM_004744639.3	26	120	PF06328.16	Lep_receptor_Ig	Group III
Mustela.putorius|XM_004744639.3	131	216	PF09240.15	IL6Ra-bind	Group III
Mustela.putorius|XM_004744639.3	224	315	PF00041.26	fn3	Group III
Mustela.putorius|XM_004744639.3	524	601	PF00041.26	fn3	Group III
Mustela.putorius.furo|ENSMPUT00000007596	26	120	PF06328.16	Lep_receptor_Ig	Group III
Mustela.putorius.furo|ENSMPUT00000007596	131	216	PF09240.15	IL6Ra-bind	Group III
Mustela.putorius.furo|ENSMPUT00000007596	224	315	PF00041.26	fn3	Group III
Mustela.putorius.furo|ENSMPUT00000007596	524	601	PF00041.26	fn3	Group III
Condylura.cristata|XM_004678311.2	27	120	PF06328.16	Lep_receptor_Ig	Group III
Condylura.cristata|XM_004678311.2	131	216	PF09240.15	IL6Ra-bind	Group III
Condylura.cristata|XM_004678311.2	224	315	PF00041.26	fn3	Group III
Condylura.cristata|XM_004678311.2	524	601	PF00041.26	fn3	Group III
Bubalus.bubalis|XM_025270519.3	27	120	PF06328.16	Lep_receptor_Ig	Group III
Bubalus.bubalis|XM_025270519.3	131	216	PF09240.15	IL6Ra-bind	Group III
Bubalus.bubalis|XM_025270519.3	224	315	PF00041.26	fn3	Group III
Bubalus.bubalis|XM_025270519.3	524	601	PF00041.26	fn3	Group III
Bubalus.carabanensis|XM_055555157.1	27	120	PF06328.16	Lep_receptor_Ig	Group III
Bubalus.carabanensis|XM_055555157.1	131	216	PF09240.15	IL6Ra-bind	Group III
Bubalus.carabanensis|XM_055555157.1	224	315	PF00041.26	fn3	Group III
Bubalus.carabanensis|XM_055555157.1	524	601	PF00041.26	fn3	Group III
Budorcas.taxicolor|XM_052659153.1	27	120	PF06328.16	Lep_receptor_Ig	Group III
Budorcas.taxicolor|XM_052659153.1	131	216	PF09240.15	IL6Ra-bind	Group III
Budorcas.taxicolor|XM_052659153.1	224	315	PF00041.26	fn3	Group III
Budorcas.taxicolor|XM_052659153.1	524	601	PF00041.26	fn3	Group III
Capra.hircus|ENSCHIT00000011095	27	120	PF06328.16	Lep_receptor_Ig	Group III
Capra.hircus|ENSCHIT00000011095	131	216	PF09240.15	IL6Ra-bind	Group III
Capra.hircus|ENSCHIT00000011095	224	315	PF00041.26	fn3	Group III
Capra.hircus|ENSCHIT00000011095	524	601	PF00041.26	fn3	Group III
Ovis.aries|XM_012096909.3	27	120	PF06328.16	Lep_receptor_Ig	Group III
Ovis.aries|XM_012096909.3	131	216	PF09240.15	IL6Ra-bind	Group III
Ovis.aries|XM_012096909.3	224	315	PF00041.26	fn3	Group III
Ovis.aries|XM_012096909.3	524	601	PF00041.26	fn3	Group III
Oryx.dammah|XM_040262548.1	27	120	PF06328.16	Lep_receptor_Ig	Group III
Oryx.dammah|XM_040262548.1	131	216	PF09240.15	IL6Ra-bind	Group III
Oryx.dammah|XM_040262548.1	224	315	PF00041.26	fn3	Group III
Oryx.dammah|XM_040262548.1	524	601	PF00041.26	fn3	Group III
Moschus.berezovskii|XM_055422034.1	27	120	PF06328.16	Lep_receptor_Ig	Group III
Moschus.berezovskii|XM_055422034.1	131	216	PF09240.15	IL6Ra-bind	Group III
Moschus.berezovskii|XM_055422034.1	224	315	PF00041.26	fn3	Group III
Moschus.berezovskii|XM_055422034.1	524	601	PF00041.26	fn3	Group III
Moschus.moschiferus|ENSMMST00000001484	27	120	PF06328.16	Lep_receptor_Ig	Group III
Moschus.moschiferus|ENSMMST00000001484	131	216	PF09240.15	IL6Ra-bind	Group III
Moschus.moschiferus|ENSMMST00000001484	224	315	PF00041.26	fn3	Group III
Moschus.moschiferus|ENSMMST00000001484	524	601	PF00041.26	fn3	Group III
Cervus.canadensis|XM_043488526.1	27	120	PF06328.16	Lep_receptor_Ig	Group III
Cervus.canadensis|XM_043488526.1	131	216	PF09240.15	IL6Ra-bind	Group III
Cervus.canadensis|XM_043488526.1	224	315	PF00041.26	fn3	Group III
Cervus.canadensis|XM_043488526.1	524	601	PF00041.26	fn3	Group III
Cervus.elaphus|XM_043887209.1	27	120	PF06328.16	Lep_receptor_Ig	Group III
Cervus.elaphus|XM_043887209.1	131	216	PF09240.15	IL6Ra-bind	Group III
Cervus.elaphus|XM_043887209.1	224	315	PF00041.26	fn3	Group III
Cervus.elaphus|XM_043887209.1	524	601	PF00041.26	fn3	Group III
Odocoileus.virginianus|XM_020904166.1	27	120	PF06328.16	Lep_receptor_Ig	Group III
Odocoileus.virginianus|XM_020904166.1	124	213	PF09067.15	EpoR_lig-bind	Group III
Odocoileus.virginianus|XM_020904166.1	224	315	PF00041.26	fn3	Group III
Odocoileus.virginianus|XM_020904166.1	524	601	PF00041.26	fn3	Group III
Rangifer.tarandus|nbis-mrna-12624	27	120	PF06328.16	Lep_receptor_Ig	Group III
Rangifer.tarandus|nbis-mrna-12624	124	213	PF09067.15	EpoR_lig-bind	Group III
Rangifer.tarandus|nbis-mrna-12624	224	315	PF00041.26	fn3	Group III
Rangifer.tarandus|nbis-mrna-12624	524	601	PF00041.26	fn3	Group III
Delphinapterus.leucas|ENSDLET00000013654	37	130	PF06328.16	Lep_receptor_Ig	Group III
Delphinapterus.leucas|ENSDLET00000013654	141	226	PF09240.15	IL6Ra-bind	Group III
Delphinapterus.leucas|ENSDLET00000013654	234	325	PF00041.26	fn3	Group III
Delphinapterus.leucas|ENSDLET00000013654	534	611	PF00041.26	fn3	Group III
Monodon.monoceros|ENSMMNT00015002105	27	120	PF06328.16	Lep_receptor_Ig	Group III
Monodon.monoceros|ENSMMNT00015002105	131	216	PF09240.15	IL6Ra-bind	Group III
Monodon.monoceros|ENSMMNT00015002105	224	315	PF00041.26	fn3	Group III
Monodon.monoceros|ENSMMNT00015002105	524	601	PF00041.26	fn3	Group III
Globicephala.melas|XM_030843495.1	27	120	PF06328.16	Lep_receptor_Ig	Group III
Globicephala.melas|XM_030843495.1	131	216	PF09240.15	IL6Ra-bind	Group III
Globicephala.melas|XM_030843495.1	224	315	PF00041.26	fn3	Group III
Globicephala.melas|XM_030843495.1	524	601	PF00041.26	fn3	Group III
Lagenorhynchus.obliquidens|XM_027101092.1	27	120	PF06328.16	Lep_receptor_Ig	Group III
Lagenorhynchus.obliquidens|XM_027101092.1	131	216	PF09240.15	IL6Ra-bind	Group III
Lagenorhynchus.obliquidens|XM_027101092.1	224	315	PF00041.26	fn3	Group III
Lagenorhynchus.obliquidens|XM_027101092.1	524	601	PF00041.26	fn3	Group III
Tursiops.truncatus|ENSTTRT00000016012	27	120	PF06328.16	Lep_receptor_Ig	Group III
Tursiops.truncatus|ENSTTRT00000016012	131	216	PF09240.15	IL6Ra-bind	Group III
Tursiops.truncatus|ENSTTRT00000016012	224	315	PF00041.26	fn3	Group III
Tursiops.truncatus|ENSTTRT00000016012	524	601	PF00041.26	fn3	Group III
Orcinus.orca|XM_004275156.3	27	120	PF06328.16	Lep_receptor_Ig	Group III
Orcinus.orca|XM_004275156.3	131	216	PF09240.15	IL6Ra-bind	Group III
Orcinus.orca|XM_004275156.3	224	315	PF00041.26	fn3	Group III
Orcinus.orca|XM_004275156.3	524	601	PF00041.26	fn3	Group III
Neophocaena.asiaeorientalis|XM_024765354.1	27	120	PF06328.16	Lep_receptor_Ig	Group III
Neophocaena.asiaeorientalis|XM_024765354.1	131	216	PF09240.15	IL6Ra-bind	Group III
Neophocaena.asiaeorientalis|XM_024765354.1	224	315	PF00041.26	fn3	Group III
Neophocaena.asiaeorientalis|XM_024765354.1	524	601	PF00041.26	fn3	Group III
Phocoena.sinus|ENSPSNT00000012259	72	165	PF06328.16	Lep_receptor_Ig	Group III
Phocoena.sinus|ENSPSNT00000012259	176	261	PF09240.15	IL6Ra-bind	Group III
Phocoena.sinus|ENSPSNT00000012259	269	360	PF00041.26	fn3	Group III
Phocoena.sinus|ENSPSNT00000012259	569	646	PF00041.26	fn3	Group III
Lipotes.vexillifer|XM_007469267.1	27	120	PF06328.16	Lep_receptor_Ig	Group III
Lipotes.vexillifer|XM_007469267.1	131	216	PF09240.15	IL6Ra-bind	Group III
Lipotes.vexillifer|XM_007469267.1	224	315	PF00041.26	fn3	Group III
Lipotes.vexillifer|XM_007469267.1	524	601	PF00041.26	fn3	Group III
Physeter.catodon|ENSPCTT00005012289	27	120	PF06328.16	Lep_receptor_Ig	Group III
Physeter.catodon|ENSPCTT00005012289	131	216	PF09240.15	IL6Ra-bind	Group III
Physeter.catodon|ENSPCTT00005012289	224	315	PF00041.26	fn3	Group III
Physeter.catodon|ENSPCTT00005012289	525	601	PF00041.26	fn3	Group III
Hippopotamus.amphibius|XM_057743352.1	27	120	PF06328.16	Lep_receptor_Ig	Group III
Hippopotamus.amphibius|XM_057743352.1	131	216	PF09240.15	IL6Ra-bind	Group III
Hippopotamus.amphibius|XM_057743352.1	224	315	PF00041.26	fn3	Group III
Hippopotamus.amphibius|XM_057743352.1	524	601	PF00041.26	fn3	Group III
Catagonus.wagneri|ENSCWAT00000005653	25	118	PF06328.16	Lep_receptor_Ig	Group III
Catagonus.wagneri|ENSCWAT00000005653	129	214	PF09240.15	IL6Ra-bind	Group III
Catagonus.wagneri|ENSCWAT00000005653	222	313	PF00041.26	fn3	Group III
Catagonus.wagneri|ENSCWAT00000005653	522	599	PF00041.26	fn3	Group III
Phacochoerus.africanus|XM_047758651.1	27	120	PF06328.16	Lep_receptor_Ig	Group III
Phacochoerus.africanus|XM_047758651.1	131	216	PF09240.15	IL6Ra-bind	Group III
Phacochoerus.africanus|XM_047758651.1	224	315	PF00041.26	fn3	Group III
Phacochoerus.africanus|XM_047758651.1	524	601	PF00041.26	fn3	Group III
Sus.scrofa|ENSSSCT00000018422	27	120	PF06328.16	Lep_receptor_Ig	Group III
Sus.scrofa|ENSSSCT00000018422	131	216	PF09240.15	IL6Ra-bind	Group III
Sus.scrofa|ENSSSCT00000018422	224	315	PF00041.26	fn3	Group III
Sus.scrofa|ENSSSCT00000018422	524	601	PF00041.26	fn3	Group III
Camelus.dromedarius|ENSCDRT00005010162	26	120	PF06328.16	Lep_receptor_Ig	Group III
Camelus.dromedarius|ENSCDRT00005010162	131	216	PF09240.15	IL6Ra-bind	Group III
Camelus.dromedarius|ENSCDRT00005010162	224	315	PF00041.26	fn3	Group III
Camelus.dromedarius|ENSCDRT00005010162	524	601	PF00041.26	fn3	Group III
Camelus.ferus|XM_032472392.1	26	120	PF06328.16	Lep_receptor_Ig	Group III
Camelus.ferus|XM_032472392.1	131	216	PF09240.15	IL6Ra-bind	Group III
Camelus.ferus|XM_032472392.1	224	315	PF00041.26	fn3	Group III
Camelus.ferus|XM_032472392.1	524	601	PF00041.26	fn3	Group III
Sturnira.hondurensis|XM_037038455.1	27	120	PF06328.16	Lep_receptor_Ig	Group III
Sturnira.hondurensis|XM_037038455.1	124	212	PF09067.15	EpoR_lig-bind	Group III
Sturnira.hondurensis|XM_037038455.1	224	315	PF00041.26	fn3	Group III
Sturnira.hondurensis|XM_037038455.1	525	601	PF00041.26	fn3	Group III
Pteronotus.parnellii.mesoamericanus|XM_054575349.1	27	120	PF06328.16	Lep_receptor_Ig	Group III
Pteronotus.parnellii.mesoamericanus|XM_054575349.1	123	213	PF09067.15	EpoR_lig-bind	Group III
Pteronotus.parnellii.mesoamericanus|XM_054575349.1	224	315	PF00041.26	fn3	Group III
Pteronotus.parnellii.mesoamericanus|XM_054575349.1	524	601	PF00041.26	fn3	Group III
Molossus.molossus|XM_036280160.1	28	120	PF06328.16	Lep_receptor_Ig	Group III
Molossus.molossus|XM_036280160.1	131	216	PF09240.15	IL6Ra-bind	Group III
Molossus.molossus|XM_036280160.1	224	315	PF00041.26	fn3	Group III
Molossus.molossus|XM_036280160.1	525	602	PF00041.26	fn3	Group III
Pipistrellus.kuhlii|XM_045571486.1	27	120	PF06328.16	Lep_receptor_Ig	Group III
Pipistrellus.kuhlii|XM_045571486.1	124	213	PF09067.15	EpoR_lig-bind	Group III
Pipistrellus.kuhlii|XM_045571486.1	224	315	PF00041.26	fn3	Group III
Pipistrellus.kuhlii|XM_045571486.1	526	601	PF00041.26	fn3	Group III
Rhinolophus.ferrumequinum|ENSRFET00010022392	27	120	PF06328.16	Lep_receptor_Ig	Group III
Rhinolophus.ferrumequinum|ENSRFET00010022392	124	213	PF09067.15	EpoR_lig-bind	Group III
Rhinolophus.ferrumequinum|ENSRFET00010022392	224	314	PF00041.26	fn3	Group III
Rhinolophus.ferrumequinum|ENSRFET00010022392	524	600	PF00041.26	fn3	Group III
Pteropus.alecto|XM_006912469.3	27	120	PF06328.16	Lep_receptor_Ig	Group III
Pteropus.alecto|XM_006912469.3	124	213	PF09067.15	EpoR_lig-bind	Group III
Pteropus.alecto|XM_006912469.3	224	314	PF00041.26	fn3	Group III
Pteropus.alecto|XM_006912469.3	524	601	PF00041.26	fn3	Group III
Pteropus.giganteus|XM_039869959.1	27	120	PF06328.16	Lep_receptor_Ig	Group III
Pteropus.giganteus|XM_039869959.1	124	213	PF09067.15	EpoR_lig-bind	Group III
Pteropus.giganteus|XM_039869959.1	224	314	PF00041.26	fn3	Group III
Pteropus.giganteus|XM_039869959.1	524	601	PF00041.26	fn3	Group III
Rousettus.aegyptiacus|XM_036225562.1	27	118	PF06328.16	Lep_receptor_Ig	Group III
Rousettus.aegyptiacus|XM_036225562.1	131	213	PF09240.15	IL6Ra-bind	Group III
Rousettus.aegyptiacus|XM_036225562.1	221	311	PF00041.26	fn3	Group III
Rousettus.aegyptiacus|XM_036225562.1	521	598	PF00041.26	fn3	Group III
Lemur.catta|XM_045565668.1	27	119	PF06328.16	Lep_receptor_Ig	Group III
Lemur.catta|XM_045565668.1	124	213	PF09067.15	EpoR_lig-bind	Group III
Lemur.catta|XM_045565668.1	224	315	PF00041.26	fn3	Group III
Lemur.catta|XM_045565668.1	524	601	PF00041.26	fn3	Group III
Oryctolagus.cuniculus|ENSOCUT00000007840	27	120	PF06328.16	Lep_receptor_Ig	Group III
Oryctolagus.cuniculus|ENSOCUT00000007840	131	216	PF09240.15	IL6Ra-bind	Group III
Oryctolagus.cuniculus|ENSOCUT00000007840	223	315	PF00041.26	fn3	Group III
Oryctolagus.cuniculus|ENSOCUT00000007840	525	601	PF00041.26	fn3	Group III
Trichechus.manatus|XM_004380477.2	27	120	PF06328.16	Lep_receptor_Ig	Group III
Trichechus.manatus|XM_004380477.2	124	213	PF09067.15	EpoR_lig-bind	Group III
Trichechus.manatus|XM_004380477.2	224	315	PF00041.26	fn3	Group III
Trichechus.manatus|XM_004380477.2	524	600	PF00041.26	fn3	Group III
Cavia.porcellus|ENSCPOT00000013484	26	119	PF06328.16	Lep_receptor_Ig	Group III
Cavia.porcellus|ENSCPOT00000013484	130	215	PF09240.15	IL6Ra-bind	Group III
Cavia.porcellus|ENSCPOT00000013484	223	313	PF00041.26	fn3	Group III
Cavia.porcellus|ENSCPOT00000013484	521	598	PF00041.26	fn3	Group III
Octodon.degus|ENSODET00000023334	37	129	PF06328.16	Lep_receptor_Ig	Group III
Octodon.degus|ENSODET00000023334	140	224	PF09240.15	IL6Ra-bind	Group III
Octodon.degus|ENSODET00000023334	232	323	PF00041.26	fn3	Group III
Octodon.degus|ENSODET00000023334	532	609	PF00041.26	fn3	Group III
Chinchilla.lanigera|ENSCLAT00000009368	26	118	PF06328.16	Lep_receptor_Ig	Group III
Chinchilla.lanigera|ENSCLAT00000009368	130	215	PF09240.15	IL6Ra-bind	Group III
Chinchilla.lanigera|ENSCLAT00000009368	223	314	PF00041.26	fn3	Group III
Chinchilla.lanigera|ENSCLAT00000009368	522	599	PF00041.26	fn3	Group III
Fukomys.damarensis|ENSFDAT00000007570	26	119	PF06328.16	Lep_receptor_Ig	Group III
Fukomys.damarensis|ENSFDAT00000007570	131	216	PF09240.15	IL6Ra-bind	Group III
Fukomys.damarensis|ENSFDAT00000007570	224	315	PF00041.26	fn3	Group III
Fukomys.damarensis|ENSFDAT00000007570	524	600	PF00041.26	fn3	Group III
Heterocephalus.glaber|ENSHGLT00000003583	27	119	PF06328.16	Lep_receptor_Ig	Group III
Heterocephalus.glaber|ENSHGLT00000003583	131	216	PF09240.15	IL6Ra-bind	Group III
Heterocephalus.glaber|ENSHGLT00000003583	224	315	PF00041.26	fn3	Group III
Heterocephalus.glaber|ENSHGLT00000003583	523	600	PF00041.26	fn3	Group III
Dipodomys.ordii|ENSDORT00000001451	40	125	PF09240.15	IL6Ra-bind	Group III
Dipodomys.ordii|ENSDORT00000001451	132	225	PF00041.26	fn3	Group III
Dipodomys.ordii|ENSDORT00000001451	433	510	PF00041.26	fn3	Group III
Dipodomys.spectabilis|XM_042690998.1	26	120	PF06328.16	Lep_receptor_Ig	Group III
Dipodomys.spectabilis|XM_042690998.1	223	316	PF00041.26	fn3	Group III
Dipodomys.spectabilis|XM_042690998.1	524	601	PF00041.26	fn3	Group III
Apodemus.sylvaticus|XM_052159287.1	26	120	PF06328.16	Lep_receptor_Ig	Group III
Apodemus.sylvaticus|XM_052159287.1	131	214	PF09240.15	IL6Ra-bind	Group III
Apodemus.sylvaticus|XM_052159287.1	222	313	PF00041.26	fn3	Group III
Apodemus.sylvaticus|XM_052159287.1	522	599	PF00041.26	fn3	Group III
Mus.musculus|NM_010560.3	26	119	PF06328.16	Lep_receptor_Ig	Group III
Mus.musculus|NM_010560.3	131	214	PF09240.15	IL6Ra-bind	Group III
Mus.musculus|NM_010560.3	222	313	PF00041.26	fn3	Group III
Mus.musculus|NM_010560.3	523	599	PF00041.26	fn3	Group III
Mus.spicilegus|ENSMSIT00000019383	26	119	PF06328.16	Lep_receptor_Ig	Group III
Mus.spicilegus|ENSMSIT00000019383	131	214	PF09240.15	IL6Ra-bind	Group III
Mus.spicilegus|ENSMSIT00000019383	222	313	PF00041.26	fn3	Group III
Mus.spicilegus|ENSMSIT00000019383	522	599	PF00041.26	fn3	Group III
Rattus.rattus|XM_032898892.1	42	136	PF06328.16	Lep_receptor_Ig	Group III
Rattus.rattus|XM_032898892.1	147	231	PF09240.15	IL6Ra-bind	Group III
Rattus.rattus|XM_032898892.1	239	330	PF00041.26	fn3	Group III
Rattus.rattus|XM_032898892.1	539	616	PF00041.26	fn3	Group III
Arvicola.amphibius|XM_038321260.1	26	119	PF06328.16	Lep_receptor_Ig	Group III
Arvicola.amphibius|XM_038321260.1	131	214	PF09240.15	IL6Ra-bind	Group III
Arvicola.amphibius|XM_038321260.1	221	313	PF00041.26	fn3	Group III
Arvicola.amphibius|XM_038321260.1	523	599	PF00041.26	fn3	Group III
Chionomys.nivalis|XM_057789737.1	26	119	PF06328.16	Lep_receptor_Ig	Group III
Chionomys.nivalis|XM_057789737.1	131	214	PF09240.15	IL6Ra-bind	Group III
Chionomys.nivalis|XM_057789737.1	221	313	PF00041.26	fn3	Group III
Chionomys.nivalis|XM_057789737.1	523	599	PF00041.26	fn3	Group III
Microtus.ochrogaster|ENSMOCT00000000508	26	119	PF06328.16	Lep_receptor_Ig	Group III
Microtus.ochrogaster|ENSMOCT00000000508	131	214	PF09240.15	IL6Ra-bind	Group III
Microtus.ochrogaster|ENSMOCT00000000508	221	313	PF00041.26	fn3	Group III
Microtus.ochrogaster|ENSMOCT00000000508	523	599	PF00041.26	fn3	Group III
Myodes.glareolus|XM_048443015.1	26	119	PF06328.16	Lep_receptor_Ig	Group III
Myodes.glareolus|XM_048443015.1	131	214	PF09240.15	IL6Ra-bind	Group III
Myodes.glareolus|XM_048443015.1	222	313	PF00041.26	fn3	Group III
Myodes.glareolus|XM_048443015.1	523	599	PF00041.26	fn3	Group III
Onychomys.torridus|XM_036206963.1	26	119	PF06328.16	Lep_receptor_Ig	Group III
Onychomys.torridus|XM_036206963.1	131	214	PF09240.15	IL6Ra-bind	Group III
Onychomys.torridus|XM_036206963.1	221	313	PF00041.26	fn3	Group III
Onychomys.torridus|XM_036206963.1	524	599	PF00041.26	fn3	Group III
Peromyscus.californicus|XM_052743288.1	26	119	PF06328.16	Lep_receptor_Ig	Group III
Peromyscus.californicus|XM_052743288.1	131	213	PF09240.15	IL6Ra-bind	Group III
Peromyscus.californicus|XM_052743288.1	221	313	PF00041.26	fn3	Group III
Peromyscus.californicus|XM_052743288.1	524	599	PF00041.26	fn3	Group III
Peromyscus.leucopus|XM_037209439.1	43	136	PF06328.16	Lep_receptor_Ig	Group III
Peromyscus.leucopus|XM_037209439.1	148	230	PF09240.15	IL6Ra-bind	Group III
Peromyscus.leucopus|XM_037209439.1	238	330	PF00041.26	fn3	Group III
Peromyscus.leucopus|XM_037209439.1	539	616	PF00041.26	fn3	Group III
Latimeria.chalumnae|ENSLACT00000010295	35	127	PF06328.16	Lep_receptor_Ig	Group III
Latimeria.chalumnae|ENSLACT00000010295	132	221	PF09067.15	EpoR_lig-bind	Group III
Latimeria.chalumnae|ENSLACT00000010295	236	323	PF00041.26	fn3	Group III
Latimeria.chalumnae|ENSLACT00000010295	531	608	PF00041.26	fn3	Group III
Callorhinchus.milii|ENSCMIT00000047827	81	159	PF06328.16	Lep_receptor_Ig	Group III
Callorhinchus.milii|ENSCMIT00000047827	291	368	PF00041.26	fn3	Group III
Callorhinchus.milii|ENSCMIT00000047827	578	663	PF00041.26	fn3	Group III
Amphilophus.citrinellus|ENSACIT00000014369	85	175	PF00041.26	fn3	Group III
Amphilophus.citrinellus|ENSACIT00000014369	397	470	PF00041.26	fn3	Group III
Monopterus.albus|ENSMALT00000004316	1	70	PF06328.16	Lep_receptor_Ig	Group III
Monopterus.albus|ENSMALT00000004316	519	588	PF00041.26	fn3	Group III
Gambusia.affinis|ENSGAFT00000012118	234	325	PF00041.26	fn3	Group III
Gambusia.affinis|ENSGAFT00000012118	551	621	PF00041.26	fn3	Group III
Poecilia.mexicana|ENSPMET00000013779	32	104	PF06328.16	Lep_receptor_Ig	Group III
Poecilia.mexicana|ENSPMET00000013779	231	322	PF00041.26	fn3	Group III
Poecilia.mexicana|ENSPMET00000013779	547	617	PF00041.26	fn3	Group III
Poecilia.reticulata|ENSPRET00000018342	44	115	PF06328.16	Lep_receptor_Ig	Group III
Poecilia.reticulata|ENSPRET00000018342	242	333	PF00041.26	fn3	Group III
Poecilia.reticulata|ENSPRET00000018342	558	628	PF00041.26	fn3	Group III
Gouania.willdenowi|ENSGWIT00000028092	31	102	PF06328.16	Lep_receptor_Ig	Group III
Gouania.willdenowi|ENSGWIT00000028092	232	323	PF00041.26	fn3	Group III
Gouania.willdenowi|ENSGWIT00000028092	542	613	PF00041.26	fn3	Group III
Oryzias.javanicus|ENSOJAT00000019220	33	106	PF06328.16	Lep_receptor_Ig	Group III
Oryzias.javanicus|ENSOJAT00000019220	552	623	PF00041.26	fn3	Group III
Denticeps.clupeoides|ENSDCDT00000055323	23	105	PF06328.16	Lep_receptor_Ig	Group III
Denticeps.clupeoides|ENSDCDT00000055323	224	313	PF00041.26	fn3	Group III
Lepisosteus.oculatus|ENSLOCT00000013432	27	119	PF06328.16	Lep_receptor_Ig	Group III
Lepisosteus.oculatus|ENSLOCT00000013432	230	317	PF00041.26	fn3	Group III
Artibeus.jamaicensis|XM_037145152.2	419	494	PF00041.26	fn3	Group III
Phyllostomus.discolor|XM_036020030.1	418	493	PF00041.26	fn3	Group III
Phyllostomus.hastatus|XM_045839885.1	418	493	PF00041.26	fn3	Group III
Sturnira.hondurensis|XM_037038479.1	419	494	PF00041.26	fn3	Group III
Pteronotus.parnellii.mesoamericanus|XM_054575367.1	26	105	PF00041.26	fn3	Group III
Pteronotus.parnellii.mesoamericanus|XM_054575367.1	423	497	PF00041.26	fn3	Group III
Arvicola.amphibius|XM_038323864.1	413	490	PF00041.26	fn3	Group III
Chrysochloris.asiatica|XM_006874650.1	423	497	PF00041.26	fn3	Group III
Lemur.catta|XM_045565664.1	40	126	PF09240.15	IL6Ra-bind	Group III
Lemur.catta|XM_045565664.1	441	515	PF00041.26	fn3	Group III
Nycticebus.coucang|XM_053590420.1	26	111	PF09240.15	IL6Ra-bind	Group III
Nycticebus.coucang|XM_053590420.1	427	502	PF00041.26	fn3	Group III
Tupaia.belangeri|ENSTBET00000004082	38	120	PF09240.15	IL6Ra-bind	Group III
Tupaia.belangeri|ENSTBET00000004082	437	515	PF00041.26	fn3	Group III
Tupaia.belangeri.chinensis|XM_014587989.2	26	108	PF09240.15	IL6Ra-bind	Group III
Tupaia.belangeri.chinensis|XM_014587989.2	424	501	PF00041.26	fn3	Group III
Canis.lupus.dingo|ENSCAFT00020035932	428	501	PF00041.26	fn3	Group III
Canis.lupus.familiaris|ENSCAFT00845049502	443	516	PF00041.26	fn3	Group III
Lutra.lutra|XM_047730607.1	429	503	PF00041.26	fn3	Group III
Neogale.vison|XM_044224650.1	566	640	PF00041.26	fn3	Group III
Ceratotherium.simum.simum|XM_014781528.1	460	536	PF00041.26	fn3	Group III
Equus.asinus|ENSEAST00005018930	379	452	PF00041.26	fn3	Group III
Equus.quagga|XM_046672324.1	139	213	PF00041.26	fn3	Group III
Equus.quagga|XM_046672324.1	431	504	PF00041.26	fn3	Group III
Equus.caballus|ENSECAT00000084566	139	213	PF00041.26	fn3	Group III
Equus.caballus|ENSECAT00000084566	426	499	PF00041.26	fn3	Group III
Equus.przewalskii|XM_008515868.1	2	76	PF00041.26	fn3	Group III
Equus.przewalskii|XM_008515868.1	289	362	PF00041.26	fn3	Group III
Camelus.bactrianus|XM_010966333.2	420	493	PF00041.26	fn3	Group III
Camelus.dromedarius|ENSCDRT00005010483	437	510	PF00041.26	fn3	Group III
Python.bivittatus|XM_025171311.1	424	502	PF00041.26	fn3	Group III
Amazona.collaria|ENSACOT00000001962	28	119	PF06328.16	Lep_receptor_Ig	Group III
Amazona.collaria|ENSACOT00000001962	527	608	PF00041.26	fn3	Group III
Strigops.habroptila|ENSSHBT00005023860	30	122	PF06328.16	Lep_receptor_Ig	Group III
Strigops.habroptila|ENSSHBT00005023860	529	610	PF00041.26	fn3	Group III
Dryobates.pubescens|XM_054170660.1	32	124	PF06328.16	Lep_receptor_Ig	Group III
Dryobates.pubescens|XM_054170660.1	531	612	PF00041.26	fn3	Group III
Falco.tinnunculus|ENSFTIT00000013779	28	120	PF06328.16	Lep_receptor_Ig	Group III
Falco.tinnunculus|ENSFTIT00000013779	527	608	PF00041.26	fn3	Group III
Haliaeetus.leucocephalus|XM_010575962.1	112	203	PF06328.16	Lep_receptor_Ig	Group III
Haliaeetus.leucocephalus|XM_010575962.1	614	691	PF00041.26	fn3	Group III
Calidris.pugnax|ENSCPUT00000032573	28	120	PF06328.16	Lep_receptor_Ig	Group III
Calidris.pugnax|ENSCPUT00000032573	527	607	PF00041.26	fn3	Group III
Columba.livia|XM_021297444.1	28	120	PF06328.16	Lep_receptor_Ig	Group III
Columba.livia|XM_021297444.1	527	607	PF00041.26	fn3	Group III
Apteryx.owenii|ENSAOWT00000016253	27	120	PF06328.16	Lep_receptor_Ig	Group III
Apteryx.owenii|ENSAOWT00000016253	532	612	PF00041.26	fn3	Group III
Apteryx.rowi|ENSARWT00000015602	27	120	PF06328.16	Lep_receptor_Ig	Group III
Apteryx.rowi|ENSARWT00000015602	532	612	PF00041.26	fn3	Group III
Chelonia.mydas|XM_027823174.3	26	118	PF06328.16	Lep_receptor_Ig	Group III
Chelonia.mydas|XM_027823174.3	124	222	PF09067.15	EpoR_lig-bind	Group III
Chelonia.mydas|XM_027823174.3	533	611	PF00041.26	fn3	Group III
Trichosurus.vulpecula|XM_036742785.1	23	116	PF06328.16	Lep_receptor_Ig	Group III
Trichosurus.vulpecula|XM_036742785.1	548	624	PF00041.26	fn3	Group III
Chaetura.pelagica|XM_009994594.1	1057	1135	PF00041.26	fn3	Group IV
Chaetura.pelagica|XM_009994594.1	1145	1221	PF00041.26	fn3	Group IV
Chaetura.pelagica|XM_009994594.1	1247	1330	PF00041.26	fn3	Group IV
Alligator.sinensis|XM_025212882.1	130	168	PF09240.15	IL6Ra-bind	Group IV
Alligator.sinensis|XM_025212882.1	419	502	PF00041.26	fn3	Group IV
Crocodylus.porosus|ENSCPRT00005019470	130	213	PF09240.15	IL6Ra-bind	Group IV
Crocodylus.porosus|ENSCPRT00005019470	419	504	PF00041.26	fn3	Group IV
Pelusios.castaneus|ENSPCET00000001098	92	131	PF09240.15	IL6Ra-bind	Group IV
Pelodiscus.sinensis|ENSPSIT00000007376	128	167	PF09240.15	IL6Ra-bind	Group IV
Anolis.carolinensis|ENSACAT00000027063	138	222	PF09240.15	IL6Ra-bind	Group IV
Pogona.vitticeps|ENSPVIT00000006016	137	178	PF09240.15	IL6Ra-bind	Group IV
Laticauda.laticaudata|ENSLLTT00000010681	84	124	PF09240.15	IL6Ra-bind	Group IV
Notechis.scutatus|ENSNSUT00000004751	118	157	PF09240.15	IL6Ra-bind	Group IV
Pseudonaja.textilis|ENSPTXT00000009298	133	172	PF09240.15	IL6Ra-bind	Group IV
Naja.naja|ENSNNAT00000029013	84	129	PF09240.15	IL6Ra-bind	Group IV
Pantherophis.guttatus|XM_034433248.1	133	213	PF09240.15	IL6Ra-bind	Group IV
Salvator.merianae|ENSSMRT00000030246	123	164	PF09240.15	IL6Ra-bind	Group IV
Varanus.komodoensis|ENSVKKT00000003168	120	209	PF09240.15	IL6Ra-bind	Group IV
Podarcis.muralis|ENSPMRT00000016733	138	179	PF09240.15	IL6Ra-bind	Group IV
Podarcis.muralis|ENSPMRT00000016733	430	511	PF00041.26	fn3	Group IV
Gekko.japonicus|XM_015415782.1	76	163	PF09240.15	IL6Ra-bind	Group IV
Enhydra.lutris|XM_022496853.1	131	184	PF09240.15	IL6Ra-bind	Group IV
Lutra.lutra|XM_047726341.1	131	184	PF09240.15	IL6Ra-bind	Group IV
Mustela.erminea|XM_032301926.1	131	184	PF09240.15	IL6Ra-bind	Group IV
Mustela.putorius|XM_004762972.3	131	184	PF09240.15	IL6Ra-bind	Group IV
Mustela.putorius.furo|ENSMPUT00000000793	131	184	PF09240.15	IL6Ra-bind	Group IV
Neogale.vison|XM_044236431.1	131	184	PF09240.15	IL6Ra-bind	Group IV
Neovison.vison|ENSNVIT00000016327	131	184	PF09240.15	IL6Ra-bind	Group IV
Lontra.canadensis|XM_032870059.1	131	184	PF09240.15	IL6Ra-bind	Group IV
Meles.meles|XM_046019315.1	131	184	PF09240.15	IL6Ra-bind	Group IV
Halichoerus.grypus|XM_036077671.1	131	172	PF09240.15	IL6Ra-bind	Group IV
Balaenoptera.musculus|ENSBMST00010006380	131	171	PF09240.15	IL6Ra-bind	Group IV
Delphinapterus.leucas|ENSDLET00000032945	131	171	PF09240.15	IL6Ra-bind	Group IV
Monodon.monoceros|ENSMMNT00015022249	131	171	PF09240.15	IL6Ra-bind	Group IV
Globicephala.melas|XM_030865889.1	131	171	PF09240.15	IL6Ra-bind	Group IV
Orcinus.orca|XM_004280764.3	131	171	PF09240.15	IL6Ra-bind	Group IV
Tursiops.truncatus|ENSTTRT00000009451	131	171	PF09240.15	IL6Ra-bind	Group IV
Neophocaena.asiaeorientalis|XM_024734588.1	131	171	PF09240.15	IL6Ra-bind	Group IV
Phocoena.sinus|ENSPSNT00000000164	131	171	PF09240.15	IL6Ra-bind	Group IV
Lipotes.vexillifer|XM_007460100.1	131	171	PF09240.15	IL6Ra-bind	Group IV
Physeter.catodon|ENSPCTT00005027066	131	171	PF09240.15	IL6Ra-bind	Group IV
Bison.bison.bison|ENSBBBT00000008838	132	171	PF09240.15	IL6Ra-bind	Group IV
Bos.mutus|ENSBMUT00000016058	132	171	PF09240.15	IL6Ra-bind	Group IV
Budorcas.taxicolor|XM_052638176.1	131	171	PF09240.15	IL6Ra-bind	Group IV
Capra.hircus|ENSCHIT00000035943	146	186	PF09240.15	IL6Ra-bind	Group IV
Ovis.aries|XM_004003558.4	131	171	PF09240.15	IL6Ra-bind	Group IV
Cervus.canadensis|XM_043461017.1	131	171	PF09240.15	IL6Ra-bind	Group IV
Cervus.elaphus|XM_043876033.1	131	171	PF09240.15	IL6Ra-bind	Group IV
Cervus.hanglu.yarkandensis|ENSCHYT00000042939	131	171	PF09240.15	IL6Ra-bind	Group IV
Cervus.hanglu.yarkandensis|ENSCHYT00000040891	131	171	PF09240.15	IL6Ra-bind	Group IV
Odocoileus.virginianus|XM_020896137.1	131	171	PF09240.15	IL6Ra-bind	Group IV
Ceratotherium.simum.simum|XM_014788263.1	131	185	PF09240.15	IL6Ra-bind	Group IV
Rhinolophus.ferrumequinum|ENSRFET00010007446	131	172	PF09240.15	IL6Ra-bind	Group IV
Rousettus.aegyptiacus|XM_036235079.1	131	171	PF09240.15	IL6Ra-bind	Group IV
Sorex.cinereus|XM_056122200.1	136	223	PF09240.15	IL6Ra-bind	Group IV
Choloepus.didactylus|XM_037826949.1	130	172	PF09240.15	IL6Ra-bind	Group IV
Mus.spicilegus|ENSMSIT00000033877	130	172	PF09240.15	IL6Ra-bind	Group IV
Tupaia.belangeri|ENSTBET00000003383	129	170	PF09240.15	IL6Ra-bind	Group IV
Fukomys.damarensis|ENSFDAT00000029664	132	219	PF00041.26	fn3	Group IV
Xenopus.tropicalis|ENSXETT00000105157	518	591	PF00041.26	fn3	Group IV
Pantherophis.guttatus|XM_034410375.1	31	123	PF07679.21	I-set	Group IV
Pantherophis.guttatus|XM_034410375.1	134	219	PF13927.11	Ig_3	Group IV
Pantherophis.guttatus|XM_034410375.1	243	312	PF13927.11	Ig_3	Group IV
Pantherophis.guttatus|XM_034410375.1	333	418	PF00041.26	fn3	Group IV
Pantherophis.guttatus|XM_034410375.1	427	517	PF00041.26	fn3	Group IV
Pantherophis.guttatus|XM_034410375.1	526	609	PF00041.26	fn3	Group IV
Pantherophis.guttatus|XM_034410375.1	620	711	PF00041.26	fn3	Group IV
Pantherophis.guttatus|XM_034410375.1	722	822	PF00041.26	fn3	Group IV
Pantherophis.guttatus|XM_034410375.1	838	914	PF00041.26	fn3	Group IV
Pantherophis.guttatus|XM_034410375.1	930	1019	PF00041.26	fn3	Group IV
Pantherophis.guttatus|XM_034410375.1	1435	1666	PF00102.32	Y_phosphatase	Group IV
Pantherophis.guttatus|XM_034410375.1	1724	1957	PF00102.32	Y_phosphatase	Group IV
Acanthisitta.chloris|XM_009075001.1	403	485	PF00041.26	fn3	Group V
Acanthisitta.chloris|XM_009075001.1	511	591	PF00041.26	fn3	Group V
Corvus.brachyrhynchos|XM_017740604.1	231	311	PF00041.26	fn3	Group V
Corvus.brachyrhynchos|XM_017740604.1	423	505	PF00041.26	fn3	Group V
Corvus.brachyrhynchos|XM_017740604.1	531	610	PF00041.26	fn3	Group V
Corvus.moneduloides|ENSCMUT00000012092	231	311	PF00041.26	fn3	Group V
Corvus.moneduloides|ENSCMUT00000012092	423	505	PF00041.26	fn3	Group V
Corvus.moneduloides|ENSCMUT00000012092	531	610	PF00041.26	fn3	Group V
Lonchura.striata.domestica|ENSLSDT00000008584	162	236	PF00041.26	fn3	Group V
Taeniopygia.guttata|ENSTGUT00000039246	224	306	PF00041.26	fn3	Group V
Taeniopygia.guttata|ENSTGUT00000038278	224	306	PF00041.26	fn3	Group V
Serinus.canaria|ENSSCAT00000011249	467	539	PF00041.26	fn3	Group V
Pseudopodoces.humilis|XM_005521317.1	223	301	PF00041.26	fn3	Group V
Pseudopodoces.humilis|XM_005521317.1	411	495	PF00041.26	fn3	Group V
Malurus.cyaneus.samueli|ENSMCST00000001785	359	438	PF00041.26	fn3	Group V
Lepidothrix.coronata|ENSLCOT00000005172	277	335	PF00041.26	fn3	Group V
Lepidothrix.coronata|ENSLCOT00000005172	437	518	PF00041.26	fn3	Group V
Manacus.vitellinus|ENSMVIT00005011062	273	332	PF00041.26	fn3	Group V
Manacus.vitellinus|ENSMVIT00005011062	341	417	PF00041.26	fn3	Group V
Manacus.vitellinus|ENSMVIT00005011062	444	522	PF00041.26	fn3	Group V
Calypte.anna|XM_030455752.1	445	524	PF00041.26	fn3	Group V
Merops.nubicus|XM_008945930.1	656	743	PF00041.26	fn3	Group V
Merops.nubicus|XM_008945930.1	760	841	PF00041.26	fn3	Group V
Buceros.rhinoceros|XM_010135615.1	397	479	PF00041.26	fn3	Group V
Buceros.rhinoceros|XM_010135615.1	500	583	PF00041.26	fn3	Group V
Tauraco.erythrolophus|XM_009977565.1	212	280	PF00041.26	fn3	Group V
Tauraco.erythrolophus|XM_009989427.1	174	252	PF00041.26	fn3	Group V
Columba.livia|XM_021296451.1	422	500	PF00041.26	fn3	Group V
Calidris.pugnax|ENSCPUT00000026267	395	482	PF00041.26	fn3	Group V
Calidris.pygmaea|ENSCPGT00000025391	287	370	PF00041.26	fn3	Group V
Calidris.pygmaea|ENSCPGT00000025391	396	481	PF00041.26	fn3	Group V
Charadrius.vociferus|XM_009883998.1	489	571	PF00041.26	fn3	Group V
Charadrius.vociferus|XM_009883998.1	592	677	PF00041.26	fn3	Group V
Cuculus.canorus|XM_054073395.1	424	507	PF00041.26	fn3	Group V
Cuculus.canorus|XM_054073395.1	527	611	PF00041.26	fn3	Group V
Antrostomus.carolinensis|XM_029086002.1	229	309	PF00041.26	fn3	Group V
Tyto.alba|XM_042808430.1	423	505	PF00041.26	fn3	Group V
Tyto.alba|XM_042808430.1	533	611	PF00041.26	fn3	Group V
Athene.cunicularia|ENSACUT00000005915	488	566	PF00041.26	fn3	Group V
Bubo.bubo|ENSBOBT00000007038	264	341	PF00041.26	fn3	Group V
Bubo.bubo|ENSBOBT00000007038	445	519	PF00041.26	fn3	Group V
Otus.sunia|ENSOSUT00000011767	457	530	PF00041.26	fn3	Group V
Strix.occidentalis.caurina|ENSSOCT00000023612	288	365	PF00041.26	fn3	Group V
Strix.occidentalis.caurina|ENSSOCT00000023612	443	522	PF00041.26	fn3	Group V
Leptosomus.discolor|XM_009956403.1	404	486	PF00041.26	fn3	Group V
Leptosomus.discolor|XM_009956403.1	512	589	PF00041.26	fn3	Group V
Eurypyga.helias|XM_010148635.1	414	496	PF00041.26	fn3	Group V
Eurypyga.helias|XM_010148635.1	513	602	PF00041.26	fn3	Group V
Accipiter.nisus|ENSANIT00000008156	347	429	PF00041.26	fn3	Group V
Accipiter.nisus|ENSANIT00000008156	451	532	PF00041.26	fn3	Group V
Haliaeetus.albicilla|XM_009924315.1	458	540	PF00041.26	fn3	Group V
Haliaeetus.albicilla|XM_009924315.1	566	643	PF00041.26	fn3	Group V
Haliaeetus.leucocephalus|XM_010561514.1	380	462	PF00041.26	fn3	Group V
Haliaeetus.leucocephalus|XM_010561514.1	488	565	PF00041.26	fn3	Group V
Aquila.chrysaetos.chrysaetos|ENSACCT00020017699	375	457	PF00041.26	fn3	Group V
Apaloderma.vittatum|XM_009871303.1	401	483	PF00041.26	fn3	Group V
Apaloderma.vittatum|XM_009871303.1	510	588	PF00041.26	fn3	Group V
Falco.cherrug|XM_027804023.1	435	521	PF00041.26	fn3	Group V
Falco.cherrug|XM_027804023.1	543	623	PF00041.26	fn3	Group V
Falco.peregrinus|XM_027796842.1	458	544	PF00041.26	fn3	Group V
Falco.peregrinus|XM_027796842.1	566	646	PF00041.26	fn3	Group V
Falco.tinnunculus|ENSFTIT00000009221	370	413	PF00041.26	fn3	Group V
Falco.tinnunculus|ENSFTIT00000009221	475	555	PF00041.26	fn3	Group V
Fulmarus.glacialis|XM_009585839.1	491	573	PF00041.26	fn3	Group V
Fulmarus.glacialis|XM_009585839.1	599	679	PF00041.26	fn3	Group V
Nipponia.nippon|XM_009461303.1	439	521	PF00041.26	fn3	Group V
Nipponia.nippon|XM_009461303.1	546	627	PF00041.26	fn3	Group V
Pelecanus.crispus|XM_009489471.1	404	486	PF00041.26	fn3	Group V
Pelecanus.crispus|XM_009489471.1	512	590	PF00041.26	fn3	Group V
Aptenodytes.forsteri|XM_019471916.1	381	460	PF00041.26	fn3	Group V
Aptenodytes.forsteri|XM_019471916.1	489	569	PF00041.26	fn3	Group V
Pygoscelis.adeliae|XM_009320656.1	399	478	PF00041.26	fn3	Group V
Pygoscelis.adeliae|XM_009320656.1	507	586	PF00041.26	fn3	Group V
Phalacrocorax.carbo|XM_009505047.1	89	171	PF00041.26	fn3	Group V
Phalacrocorax.carbo|XM_009505047.1	197	277	PF00041.26	fn3	Group V
Amazona.collaria|ENSACOT00000008959	397	437	PF00041.26	fn3	Group V
Amazona.collaria|ENSACOT00000008959	484	563	PF00041.26	fn3	Group V
Melopsittacus.undulatus|XM_034064039.1	422	505	PF00041.26	fn3	Group V
Melopsittacus.undulatus|XM_034064039.1	529	610	PF00041.26	fn3	Group V
Nestor.notabilis|XM_010023589.1	418	500	PF00041.26	fn3	Group V
Nestor.notabilis|XM_010023589.1	522	606	PF00041.26	fn3	Group V
Strigops.habroptila|ENSSHBT00005021678	377	441	PF00041.26	fn3	Group V
Strigops.habroptila|ENSSHBT00005021678	465	549	PF00041.26	fn3	Group V
Cariama.cristata|XM_009695355.1	418	500	PF00041.26	fn3	Group V
Egretta.garzetta|XM_035891827.1	423	505	PF00041.26	fn3	Group V
Egretta.garzetta|XM_035891827.1	533	611	PF00041.26	fn3	Group V
Anas.platyrhynchos|ENSAPLT00020027470	451	532	PF00041.26	fn3	Group V
Anas.zonorhyncha|ENSAZOT00000021216	528	609	PF00041.26	fn3	Group V
Anas.platyrhynchos.platyrhynchos|ENSAPLT00000032966	528	609	PF00041.26	fn3	Group V
Cairina.moschata.domestica|ENSCMMT00000000496	466	547	PF00041.26	fn3	Group V
Anser.brachyrhynchus|ENSABRT00000029561	531	612	PF00041.26	fn3	Group V
Anser.cygnoides|ENSACDT00005025924	531	612	PF00041.26	fn3	Group V
Chrysolophus.pictus|ENSCPIT00010015347	161	239	PF00041.26	fn3	Group V
Chrysolophus.pictus|ENSCPIT00010015347	354	436	PF00041.26	fn3	Group V
Coturnix.japonica|ENSCJPT00005024835	409	492	PF00041.26	fn3	Group V
Coturnix.japonica|ENSCJPT00005024835	517	596	PF00041.26	fn3	Group V
Gallus.gallus|ENSGALT00010056686	328	404	PF00041.26	fn3	Group V
Gallus.gallus|ENSGALT00010056686	415	497	PF00041.26	fn3	Group V
Gallus.gallus|ENSGALT00010056686	518	603	PF00041.26	fn3	Group V
Meleagris.gallopavo|ENSMGAT00000013457	212	290	PF00041.26	fn3	Group V
Meleagris.gallopavo|ENSMGAT00000013457	405	487	PF00041.26	fn3	Group V
Phasianus.colchicus|ENSPCLT00000009840	424	506	PF00041.26	fn3	Group V
Phasianus.colchicus|ENSPCLT00000009840	526	612	PF00041.26	fn3	Group V
Pavo.cristatus|ENSPSTT00000002731	424	506	PF00041.26	fn3	Group V
Pavo.cristatus|ENSPSTT00000002731	526	612	PF00041.26	fn3	Group V
Numida.meleagris|ENSNMET00000018240	341	412	PF00041.26	fn3	Group V
Numida.meleagris|ENSNMET00000018240	424	506	PF00041.26	fn3	Group V
Numida.meleagris|ENSNMET00000018240	526	611	PF00041.26	fn3	Group V
Apteryx.haastii|ENSAHAT00000008173	196	275	PF00041.26	fn3	Group V
Apteryx.haastii|ENSAHAT00000008173	306	378	PF00041.26	fn3	Group V
Apteryx.owenii|ENSAOWT00000022949	196	275	PF00041.26	fn3	Group V
Apteryx.owenii|ENSAOWT00000022949	306	378	PF00041.26	fn3	Group V
Apteryx.rowi|ENSARWT00000018970	197	276	PF00041.26	fn3	Group V
Apteryx.rowi|ENSARWT00000018970	307	379	PF00041.26	fn3	Group V
Apteryx.rowi|ENSARWT00000018970	503	581	PF00041.26	fn3	Group V
Nothoprocta.perdicaria|ENSNPET00000001792	533	612	PF00041.26	fn3	Group V
Tinamus.guttatus|XM_010216415.1	417	496	PF00041.26	fn3	Group V
Tinamus.guttatus|XM_010216415.1	719	797	PF00041.26	fn3	Group V
Dromaius.novaehollandiae|ENSDNVT00000025262	231	310	PF00041.26	fn3	Group V
Dromaius.novaehollandiae|ENSDNVT00000025262	536	612	PF00041.26	fn3	Group V
Struthio.camelus.australis|ENSSCUT00000007597	262	340	PF00041.26	fn3	Group V
Struthio.camelus.australis|ENSSCUT00000007597	566	644	PF00041.26	fn3	Group V
Alligator.sinensis|XM_006031268.3	211	294	PF00041.26	fn3	Group V
Alligator.sinensis|XM_006031268.3	318	396	PF00041.26	fn3	Group V
Alligator.sinensis|XM_006031268.3	406	488	PF00041.26	fn3	Group V
Alligator.sinensis|XM_006031268.3	514	594	PF00041.26	fn3	Group V
Crocodylus.porosus|ENSCPRT00005019491	158	241	PF00041.26	fn3	Group V
Crocodylus.porosus|ENSCPRT00005019491	265	339	PF00041.26	fn3	Group V
Crocodylus.porosus|ENSCPRT00005019491	356	435	PF00041.26	fn3	Group V
Chelonia.mydas|XM_037907423.2	198	273	PF00041.26	fn3	Group V
Chelonia.mydas|XM_037907423.2	301	377	PF00041.26	fn3	Group V
Chelonia.mydas|XM_037907423.2	387	466	PF00041.26	fn3	Group V
Chelonia.mydas|XM_037907423.2	483	570	PF00041.26	fn3	Group V
Chelonoidis.abingdonii|ENSCABT00000003690	168	247	PF00041.26	fn3	Group V
Chelonoidis.abingdonii|ENSCABT00000003690	269	328	PF00041.26	fn3	Group V
Gopherus.agassizii|ENSGAGT00000021360	177	256	PF00041.26	fn3	Group V
Gopherus.agassizii|ENSGAGT00000021360	280	356	PF00041.26	fn3	Group V
Gopherus.evgoodei|ENSGEVT00005009148	170	249	PF00041.26	fn3	Group V
Gopherus.evgoodei|ENSGEVT00005009148	273	349	PF00041.26	fn3	Group V
Gopherus.evgoodei|ENSGEVT00005009148	440	522	PF00041.26	fn3	Group V
Chrysemys.picta.bellii|ENSCPBT00000002209	198	277	PF00041.26	fn3	Group V
Chrysemys.picta.bellii|ENSCPBT00000002209	301	377	PF00041.26	fn3	Group V
Chrysemys.picta.bellii|ENSCPBT00000002209	483	569	PF00041.26	fn3	Group V
Terrapene.carolina.triunguis|ENSTMTT00000025907	145	224	PF00041.26	fn3	Group V
Terrapene.carolina.triunguis|ENSTMTT00000025907	248	324	PF00041.26	fn3	Group V
Terrapene.carolina.triunguis|ENSTMTT00000025907	430	516	PF00041.26	fn3	Group V
Terrapene.carolina.triunguis|ENSTMTT00000014248	161	240	PF00041.26	fn3	Group V
Terrapene.carolina.triunguis|ENSTMTT00000014248	264	340	PF00041.26	fn3	Group V
Terrapene.carolina.triunguis|ENSTMTT00000014248	446	532	PF00041.26	fn3	Group V
Chelydra.serpentina|ENSCSRT00000025037	130	207	PF00041.26	fn3	Group V
Chelydra.serpentina|ENSCSRT00000025037	233	310	PF00041.26	fn3	Group V
Chelydra.serpentina|ENSCSRT00000001080	130	209	PF00041.26	fn3	Group V
Chelydra.serpentina|ENSCSRT00000001080	235	312	PF00041.26	fn3	Group V
Pelodiscus.sinensis|ENSPSIT00000007186	200	277	PF00041.26	fn3	Group V
Pelodiscus.sinensis|ENSPSIT00000007186	385	464	PF00041.26	fn3	Group V
Pelodiscus.sinensis|ENSPSIT00000007186	481	569	PF00041.26	fn3	Group V
Pelusios.castaneus|ENSPCET00000001069	146	209	PF00041.26	fn3	Group V
Naja.naja|ENSNNAT00000029017	426	509	PF00041.26	fn3	Group V
Pantherophis.guttatus|XM_034433247.1	415	499	PF00041.26	fn3	Group V
Python.bivittatus|XM_025171754.1	381	462	PF00041.26	fn3	Group V
Pogona.vitticeps|ENSPVIT00000006022	237	316	PF00041.26	fn3	Group V
Pogona.vitticeps|ENSPVIT00000006022	425	511	PF00041.26	fn3	Group V
Podarcis.muralis|ENSPMRT00000016720	297	355	PF00041.26	fn3	Group V
Acinonyx.jubatus|XM_053214205.1	28	118	PF06328.16	Lep_receptor_Ig	Group V
Acinonyx.jubatus|XM_053214205.1	423	508	PF00041.26	fn3	Group V
Acinonyx.jubatus|XM_053214205.1	530	614	PF00041.26	fn3	Group V
Puma.yagouaroundi|XM_040470586.1	28	118	PF06328.16	Lep_receptor_Ig	Group V
Puma.yagouaroundi|XM_040470586.1	423	508	PF00041.26	fn3	Group V
Puma.yagouaroundi|XM_040470586.1	530	614	PF00041.26	fn3	Group V
Puma.concolor|XM_025935132.1	28	118	PF06328.16	Lep_receptor_Ig	Group V
Puma.concolor|XM_025935132.1	423	508	PF00041.26	fn3	Group V
Puma.concolor|XM_025935132.1	530	614	PF00041.26	fn3	Group V
Prionailurus.bengalensis|XM_043575221.1	28	118	PF06328.16	Lep_receptor_Ig	Group V
Prionailurus.bengalensis|XM_043575221.1	423	508	PF00041.26	fn3	Group V
Prionailurus.bengalensis|XM_043575221.1	530	614	PF00041.26	fn3	Group V
Prionailurus.viverrinus|XM_047869312.1	28	118	PF06328.16	Lep_receptor_Ig	Group V
Prionailurus.viverrinus|XM_047869312.1	423	508	PF00041.26	fn3	Group V
Prionailurus.viverrinus|XM_047869312.1	530	614	PF00041.26	fn3	Group V
Felis.catus|ENSFCAT00000001940	28	118	PF06328.16	Lep_receptor_Ig	Group V
Felis.catus|ENSFCAT00000001940	423	508	PF00041.26	fn3	Group V
Felis.catus|ENSFCAT00000001940	530	614	PF00041.26	fn3	Group V
Lynx.canadensis|ENSLCNT00005015367	28	118	PF06328.16	Lep_receptor_Ig	Group V
Lynx.canadensis|ENSLCNT00005015367	423	508	PF00041.26	fn3	Group V
Lynx.canadensis|ENSLCNT00005015367	530	614	PF00041.26	fn3	Group V
Lynx.rufus|XM_047082191.1	28	118	PF06328.16	Lep_receptor_Ig	Group V
Lynx.rufus|XM_047082191.1	423	508	PF00041.26	fn3	Group V
Lynx.rufus|XM_047082191.1	530	614	PF00041.26	fn3	Group V
Leopardus.geoffroyi|XM_045477786.1	28	118	PF06328.16	Lep_receptor_Ig	Group V
Leopardus.geoffroyi|XM_045477786.1	423	508	PF00041.26	fn3	Group V
Leopardus.geoffroyi|XM_045477786.1	530	614	PF00041.26	fn3	Group V
Panthera.leo|ENSPLOT00000017746	28	118	PF06328.16	Lep_receptor_Ig	Group V
Panthera.leo|ENSPLOT00000017746	423	508	PF00041.26	fn3	Group V
Panthera.leo|ENSPLOT00000017746	530	614	PF00041.26	fn3	Group V
Panthera.pardus|ENSPPRT00000013774	28	118	PF06328.16	Lep_receptor_Ig	Group V
Panthera.pardus|ENSPPRT00000013774	422	507	PF00041.26	fn3	Group V
Panthera.pardus|ENSPPRT00000013774	529	613	PF00041.26	fn3	Group V
Panthera.tigris.altaica|ENSPTIT00000008879	28	118	PF06328.16	Lep_receptor_Ig	Group V
Panthera.tigris.altaica|ENSPTIT00000008879	423	508	PF00041.26	fn3	Group V
Panthera.tigris.altaica|ENSPTIT00000008879	530	614	PF00041.26	fn3	Group V
Panthera.uncia|XM_049617036.1	28	118	PF06328.16	Lep_receptor_Ig	Group V
Panthera.uncia|XM_049617036.1	423	508	PF00041.26	fn3	Group V
Panthera.uncia|XM_049617036.1	530	614	PF00041.26	fn3	Group V
Hyaena.hyaena|XM_039233463.1	28	118	PF06328.16	Lep_receptor_Ig	Group V
Hyaena.hyaena|XM_039233463.1	423	508	PF00041.26	fn3	Group V
Hyaena.hyaena|XM_039233463.1	530	612	PF00041.26	fn3	Group V
Suricata.suricatta|ENSSSUT00005026850	28	118	PF06328.16	Lep_receptor_Ig	Group V
Suricata.suricatta|ENSSSUT00005026850	423	506	PF00041.26	fn3	Group V
Suricata.suricatta|ENSSSUT00005026850	531	612	PF00041.26	fn3	Group V
Ailuropoda.melanoleuca|ENSAMET00000050041	28	118	PF06328.16	Lep_receptor_Ig	Group V
Ailuropoda.melanoleuca|ENSAMET00000050041	423	511	PF00041.26	fn3	Group V
Ailuropoda.melanoleuca|ENSAMET00000050041	529	612	PF00041.26	fn3	Group V
Ailuropoda.melanoleura|XM_034653652.1	28	118	PF06328.16	Lep_receptor_Ig	Group V
Ailuropoda.melanoleura|XM_034653652.1	423	511	PF00041.26	fn3	Group V
Ailuropoda.melanoleura|XM_034653652.1	529	612	PF00041.26	fn3	Group V
Ursus.americanus|ENSUAMT00000030842	28	118	PF06328.16	Lep_receptor_Ig	Group V
Ursus.americanus|ENSUAMT00000030842	423	511	PF00041.26	fn3	Group V
Ursus.americanus|ENSUAMT00000030842	529	612	PF00041.26	fn3	Group V
Ursus.arctos|XM_026497847.4	28	118	PF06328.16	Lep_receptor_Ig	Group V
Ursus.arctos|XM_026497847.4	423	511	PF00041.26	fn3	Group V
Ursus.arctos|XM_026497847.4	529	612	PF00041.26	fn3	Group V
Ursus.maritimus|ENSUMAT00000010794	28	118	PF06328.16	Lep_receptor_Ig	Group V
Ursus.maritimus|ENSUMAT00000010794	423	511	PF00041.26	fn3	Group V
Ursus.maritimus|ENSUMAT00000010794	529	612	PF00041.26	fn3	Group V
Ursus.thibetanus.thibetanus|ENSUTTT00000007924	28	118	PF06328.16	Lep_receptor_Ig	Group V
Ursus.thibetanus.thibetanus|ENSUTTT00000007924	423	511	PF00041.26	fn3	Group V
Ursus.thibetanus.thibetanus|ENSUTTT00000007924	529	612	PF00041.26	fn3	Group V
Callorhinus.ursinus|XM_025871797.1	29	118	PF06328.16	Lep_receptor_Ig	Group V
Callorhinus.ursinus|XM_025871797.1	423	508	PF00041.26	fn3	Group V
Callorhinus.ursinus|XM_025871797.1	527	612	PF00041.26	fn3	Group V
Eumetopias.jubatus|XM_028102524.1	29	118	PF06328.16	Lep_receptor_Ig	Group V
Eumetopias.jubatus|XM_028102524.1	423	508	PF00041.26	fn3	Group V
Eumetopias.jubatus|XM_028102524.1	527	612	PF00041.26	fn3	Group V
Zalophus.californianus|ENSZCAT00015029140	29	118	PF06328.16	Lep_receptor_Ig	Group V
Zalophus.californianus|ENSZCAT00015029140	423	508	PF00041.26	fn3	Group V
Zalophus.californianus|ENSZCAT00015029140	527	612	PF00041.26	fn3	Group V
Odobenus.rosmarus.divergens|XM_004415181.1	29	118	PF06328.16	Lep_receptor_Ig	Group V
Odobenus.rosmarus.divergens|XM_004415181.1	423	508	PF00041.26	fn3	Group V
Odobenus.rosmarus.divergens|XM_004415181.1	527	612	PF00041.26	fn3	Group V
Halichoerus.grypus|XM_036103723.1	29	118	PF06328.16	Lep_receptor_Ig	Group V
Halichoerus.grypus|XM_036103723.1	423	508	PF00041.26	fn3	Group V
Halichoerus.grypus|XM_036103723.1	527	612	PF00041.26	fn3	Group V
Phoca.vitulina|XM_032426481.1	29	118	PF06328.16	Lep_receptor_Ig	Group V
Phoca.vitulina|XM_032426481.1	423	508	PF00041.26	fn3	Group V
Phoca.vitulina|XM_032426481.1	527	612	PF00041.26	fn3	Group V
Leptonychotes.weddellii|XM_006735435.2	29	118	PF06328.16	Lep_receptor_Ig	Group V
Leptonychotes.weddellii|XM_006735435.2	412	497	PF00041.26	fn3	Group V
Leptonychotes.weddellii|XM_006735435.2	516	601	PF00041.26	fn3	Group V
Mirounga.angustirostris|XM_045897442.2	29	118	PF06328.16	Lep_receptor_Ig	Group V
Mirounga.angustirostris|XM_045897442.2	423	508	PF00041.26	fn3	Group V
Mirounga.angustirostris|XM_045897442.2	527	612	PF00041.26	fn3	Group V
Mirounga.leonina|XM_035018306.1	29	118	PF06328.16	Lep_receptor_Ig	Group V
Mirounga.leonina|XM_035018306.1	423	508	PF00041.26	fn3	Group V
Mirounga.leonina|XM_035018306.1	526	612	PF00041.26	fn3	Group V
Neomonachus.schauinslandi|XM_021679977.1	29	118	PF06328.16	Lep_receptor_Ig	Group V
Neomonachus.schauinslandi|XM_021679977.1	423	508	PF00041.26	fn3	Group V
Neomonachus.schauinslandi|XM_021679977.1	527	612	PF00041.26	fn3	Group V
Enhydra.lutris|XM_022496570.1	28	118	PF06328.16	Lep_receptor_Ig	Group V
Enhydra.lutris|XM_022496570.1	423	507	PF00041.26	fn3	Group V
Enhydra.lutris|XM_022496570.1	527	612	PF00041.26	fn3	Group V
Lutra.lutra|XM_047728694.1	28	118	PF06328.16	Lep_receptor_Ig	Group V
Lutra.lutra|XM_047728694.1	423	506	PF00041.26	fn3	Group V
Lutra.lutra|XM_047728694.1	526	612	PF00041.26	fn3	Group V
Lontra.canadensis|XM_032870062.1	28	118	PF06328.16	Lep_receptor_Ig	Group V
Lontra.canadensis|XM_032870062.1	423	507	PF00041.26	fn3	Group V
Lontra.canadensis|XM_032870062.1	526	612	PF00041.26	fn3	Group V
Mustela.erminea|XM_032303827.1	28	118	PF06328.16	Lep_receptor_Ig	Group V
Mustela.erminea|XM_032303827.1	423	507	PF00041.26	fn3	Group V
Mustela.erminea|XM_032303827.1	526	612	PF00041.26	fn3	Group V
Mustela.putorius|XM_004762973.3	28	118	PF06328.16	Lep_receptor_Ig	Group V
Mustela.putorius|XM_004762973.3	423	507	PF00041.26	fn3	Group V
Mustela.putorius|XM_004762973.3	526	612	PF00041.26	fn3	Group V
Mustela.putorius.furo|ENSMPUT00000000806	327	411	PF00041.26	fn3	Group V
Mustela.putorius.furo|ENSMPUT00000000806	430	516	PF00041.26	fn3	Group V
Neogale.vison|XM_044238435.1	28	118	PF06328.16	Lep_receptor_Ig	Group V
Neogale.vison|XM_044238435.1	423	507	PF00041.26	fn3	Group V
Neogale.vison|XM_044238435.1	526	612	PF00041.26	fn3	Group V
Neovison.vison|ENSNVIT00000016498	28	118	PF06328.16	Lep_receptor_Ig	Group V
Neovison.vison|ENSNVIT00000016498	423	507	PF00041.26	fn3	Group V
Neovison.vison|ENSNVIT00000016498	526	612	PF00041.26	fn3	Group V
Meles.meles|XM_045997959.1	28	118	PF06328.16	Lep_receptor_Ig	Group V
Meles.meles|XM_045997959.1	423	507	PF00041.26	fn3	Group V
Meles.meles|XM_045997959.1	526	612	PF00041.26	fn3	Group V
Canis.lupus.dingo|ENSCAFT00020030439	28	118	PF06328.16	Lep_receptor_Ig	Group V
Canis.lupus.dingo|ENSCAFT00020030439	423	507	PF00041.26	fn3	Group V
Canis.lupus.dingo|ENSCAFT00020030439	528	611	PF00041.26	fn3	Group V
Canis.lupus.familiaris|ENSCAFT00845047473	28	118	PF06328.16	Lep_receptor_Ig	Group V
Canis.lupus.familiaris|ENSCAFT00845047473	422	506	PF00041.26	fn3	Group V
Canis.lupus.familiaris|ENSCAFT00845047473	527	610	PF00041.26	fn3	Group V
Nyctereutes.procyonoides|XM_055306252.1	28	118	PF06328.16	Lep_receptor_Ig	Group V
Nyctereutes.procyonoides|XM_055306252.1	423	507	PF00041.26	fn3	Group V
Nyctereutes.procyonoides|XM_055306252.1	528	611	PF00041.26	fn3	Group V
Vulpes.lagopus|XM_041770150.1	28	118	PF06328.16	Lep_receptor_Ig	Group V
Vulpes.lagopus|XM_041770150.1	423	507	PF00041.26	fn3	Group V
Vulpes.lagopus|XM_041770150.1	528	611	PF00041.26	fn3	Group V
Vulpes.vulpes|ENSVVUT00000028112	28	118	PF06328.16	Lep_receptor_Ig	Group V
Vulpes.vulpes|ENSVVUT00000028112	423	507	PF00041.26	fn3	Group V
Vulpes.vulpes|ENSVVUT00000028112	528	611	PF00041.26	fn3	Group V
Manis.javanica|XM_037024365.1	28	118	PF06328.16	Lep_receptor_Ig	Group V
Manis.javanica|XM_037024365.1	423	508	PF00041.26	fn3	Group V
Manis.javanica|XM_037024365.1	535	611	PF00041.26	fn3	Group V
Manis.pentadactyla|XM_036933142.1	28	118	PF06328.16	Lep_receptor_Ig	Group V
Manis.pentadactyla|XM_036933142.1	423	508	PF00041.26	fn3	Group V
Manis.pentadactyla|XM_036933142.1	535	611	PF00041.26	fn3	Group V
Balaenoptera.musculus|ENSBMST00010006756	28	118	PF06328.16	Lep_receptor_Ig	Group V
Balaenoptera.musculus|ENSBMST00010006756	423	506	PF00041.26	fn3	Group V
Balaenoptera.musculus|ENSBMST00010006756	528	612	PF00041.26	fn3	Group V
Physeter.catodon|ENSPCTT00005026127	28	118	PF06328.16	Lep_receptor_Ig	Group V
Physeter.catodon|ENSPCTT00005026127	423	507	PF00041.26	fn3	Group V
Physeter.catodon|ENSPCTT00005026127	528	612	PF00041.26	fn3	Group V
Delphinapterus.leucas|ENSDLET00000032947	28	118	PF06328.16	Lep_receptor_Ig	Group V
Delphinapterus.leucas|ENSDLET00000032947	423	506	PF00041.26	fn3	Group V
Delphinapterus.leucas|ENSDLET00000032947	528	612	PF00041.26	fn3	Group V
Monodon.monoceros|ENSMMNT00015021144	28	118	PF06328.16	Lep_receptor_Ig	Group V
Monodon.monoceros|ENSMMNT00015021144	423	506	PF00041.26	fn3	Group V
Monodon.monoceros|ENSMMNT00015021144	528	612	PF00041.26	fn3	Group V
Neophocaena.asiaeorientalis|XM_024734589.1	28	118	PF06328.16	Lep_receptor_Ig	Group V
Neophocaena.asiaeorientalis|XM_024734589.1	423	506	PF00041.26	fn3	Group V
Phocoena.sinus|ENSPSNT00000000469	28	118	PF06328.16	Lep_receptor_Ig	Group V
Phocoena.sinus|ENSPSNT00000000469	423	506	PF00041.26	fn3	Group V
Globicephala.melas|XM_030865892.1	28	118	PF06328.16	Lep_receptor_Ig	Group V
Globicephala.melas|XM_030865892.1	423	506	PF00041.26	fn3	Group V
Globicephala.melas|XM_030865892.1	528	612	PF00041.26	fn3	Group V
Lagenorhynchus.obliquidens|XM_027114026.1	28	118	PF06328.16	Lep_receptor_Ig	Group V
Lagenorhynchus.obliquidens|XM_027114026.1	423	506	PF00041.26	fn3	Group V
Lagenorhynchus.obliquidens|XM_027114026.1	528	612	PF00041.26	fn3	Group V
Orcinus.orca|XM_004280762.4	28	118	PF06328.16	Lep_receptor_Ig	Group V
Orcinus.orca|XM_004280762.4	423	506	PF00041.26	fn3	Group V
Orcinus.orca|XM_004280762.4	528	612	PF00041.26	fn3	Group V
Tursiops.truncatus|ENSTTRT00000003519	28	118	PF06328.16	Lep_receptor_Ig	Group V
Tursiops.truncatus|ENSTTRT00000003519	423	506	PF00041.26	fn3	Group V
Tursiops.truncatus|ENSTTRT00000003519	528	612	PF00041.26	fn3	Group V
Lipotes.vexillifer|XM_007460101.1	28	118	PF06328.16	Lep_receptor_Ig	Group V
Lipotes.vexillifer|XM_007460101.1	423	506	PF00041.26	fn3	Group V
Lipotes.vexillifer|XM_007460101.1	528	612	PF00041.26	fn3	Group V
Bison.bison.bison|ENSBBBT00000009029	28	118	PF06328.16	Lep_receptor_Ig	Group V
Bison.bison.bison|ENSBBBT00000009029	423	507	PF00041.26	fn3	Group V
Bison.bison.bison|ENSBBBT00000009029	529	612	PF00041.26	fn3	Group V
Bison.bison|XM_010850298.1	28	118	PF06328.16	Lep_receptor_Ig	Group V
Bison.bison|XM_010850298.1	423	507	PF00041.26	fn3	Group V
Bison.bison|XM_010850298.1	529	612	PF00041.26	fn3	Group V
Bos.indicus|XM_019957298.1	28	118	PF06328.16	Lep_receptor_Ig	Group V
Bos.indicus|XM_019957298.1	423	507	PF00041.26	fn3	Group V
Bos.indicus|XM_019957298.1	529	612	PF00041.26	fn3	Group V
Bos.taurus|ENSBTAT00000012441	28	118	PF06328.16	Lep_receptor_Ig	Group V
Bos.taurus|ENSBTAT00000012441	423	507	PF00041.26	fn3	Group V
Bos.taurus|ENSBTAT00000012441	529	612	PF00041.26	fn3	Group V
Bubalus.bubalis|XM_025288497.3	28	118	PF06328.16	Lep_receptor_Ig	Group V
Bubalus.bubalis|XM_025288497.3	529	612	PF00041.26	fn3	Group V
Bubalus.carabanensis|XM_055585524.1	28	118	PF06328.16	Lep_receptor_Ig	Group V
Bubalus.carabanensis|XM_055585524.1	423	507	PF00041.26	fn3	Group V
Bubalus.carabanensis|XM_055585524.1	529	612	PF00041.26	fn3	Group V
Budorcas.taxicolor|XM_052637852.1	28	118	PF06328.16	Lep_receptor_Ig	Group V
Budorcas.taxicolor|XM_052637852.1	529	612	PF00041.26	fn3	Group V
Capra.hircus|ENSCHIT00000040953	44	134	PF06328.16	Lep_receptor_Ig	Group V
Capra.hircus|ENSCHIT00000040953	439	524	PF00041.26	fn3	Group V
Capra.hircus|ENSCHIT00000040953	545	628	PF00041.26	fn3	Group V
Ovis.aries|XM_042243522.1	28	118	PF06328.16	Lep_receptor_Ig	Group V
Ovis.aries|XM_042243522.1	529	612	PF00041.26	fn3	Group V
Oryx.dammah|XM_040231932.1	12	102	PF06328.16	Lep_receptor_Ig	Group V
Oryx.dammah|XM_040231932.1	515	598	PF00041.26	fn3	Group V
Moschus.berezovskii|XM_055401489.1	28	118	PF06328.16	Lep_receptor_Ig	Group V
Moschus.berezovskii|XM_055401489.1	423	508	PF00041.26	fn3	Group V
Moschus.berezovskii|XM_055401489.1	529	612	PF00041.26	fn3	Group V
Moschus.moschiferus|ENSMMST00000009292	28	118	PF06328.16	Lep_receptor_Ig	Group V
Moschus.moschiferus|ENSMMST00000009292	423	508	PF00041.26	fn3	Group V
Moschus.moschiferus|ENSMMST00000009292	529	612	PF00041.26	fn3	Group V
Cervus.canadensis|XM_043461016.1	28	118	PF06328.16	Lep_receptor_Ig	Group V
Cervus.canadensis|XM_043461016.1	529	612	PF00041.26	fn3	Group V
Cervus.elaphus|XM_043876032.1	28	118	PF06328.16	Lep_receptor_Ig	Group V
Cervus.elaphus|XM_043876032.1	529	612	PF00041.26	fn3	Group V
Cervus.hanglu.yarkandensis|ENSCHYT00000042820	28	118	PF06328.16	Lep_receptor_Ig	Group V
Cervus.hanglu.yarkandensis|ENSCHYT00000042820	529	612	PF00041.26	fn3	Group V
Cervus.hanglu.yarkandensis|ENSCHYT00000040654	28	118	PF06328.16	Lep_receptor_Ig	Group V
Cervus.hanglu.yarkandensis|ENSCHYT00000040654	529	612	PF00041.26	fn3	Group V
Odocoileus.virginianus|XM_020896170.1	28	118	PF06328.16	Lep_receptor_Ig	Group V
Odocoileus.virginianus|XM_020896170.1	529	612	PF00041.26	fn3	Group V
Rangifer.tarandus|nbis-mrna-578	28	118	PF06328.16	Lep_receptor_Ig	Group V
Rangifer.tarandus|nbis-mrna-578	529	612	PF00041.26	fn3	Group V
Hippopotamus.amphibius|XM_057716807.1	28	118	PF06328.16	Lep_receptor_Ig	Group V
Hippopotamus.amphibius|XM_057716807.1	423	507	PF00041.26	fn3	Group V
Hippopotamus.amphibius|XM_057716807.1	531	612	PF00041.26	fn3	Group V
Catagonus.wagneri|ENSCWAT00000009449	28	118	PF06328.16	Lep_receptor_Ig	Group V
Catagonus.wagneri|ENSCWAT00000009449	423	507	PF00041.26	fn3	Group V
Catagonus.wagneri|ENSCWAT00000009449	529	612	PF00041.26	fn3	Group V
Phacochoerus.africanus|XM_047788715.1	28	118	PF06328.16	Lep_receptor_Ig	Group V
Phacochoerus.africanus|XM_047788715.1	423	507	PF00041.26	fn3	Group V
Phacochoerus.africanus|XM_047788715.1	528	612	PF00041.26	fn3	Group V
Sus.scrofa|ENSSSCT00000004204	28	118	PF06328.16	Lep_receptor_Ig	Group V
Sus.scrofa|ENSSSCT00000004204	423	507	PF00041.26	fn3	Group V
Sus.scrofa|ENSSSCT00000004204	528	612	PF00041.26	fn3	Group V
Camelus.bactrianus|XM_010963433.2	28	118	PF06328.16	Lep_receptor_Ig	Group V
Camelus.bactrianus|XM_010963433.2	129	220	PF09240.15	IL6Ra-bind	Group V
Camelus.bactrianus|XM_010963433.2	423	507	PF00041.26	fn3	Group V
Camelus.bactrianus|XM_010963433.2	529	612	PF00041.26	fn3	Group V
Camelus.ferus|XM_032494540.1	28	118	PF06328.16	Lep_receptor_Ig	Group V
Camelus.ferus|XM_032494540.1	129	220	PF09240.15	IL6Ra-bind	Group V
Camelus.ferus|XM_032494540.1	423	507	PF00041.26	fn3	Group V
Camelus.ferus|XM_032494540.1	529	612	PF00041.26	fn3	Group V
Camelus.dromedarius|ENSCDRT00005010995	28	118	PF06328.16	Lep_receptor_Ig	Group V
Camelus.dromedarius|ENSCDRT00005010995	129	220	PF09240.15	IL6Ra-bind	Group V
Camelus.dromedarius|ENSCDRT00005010995	423	507	PF00041.26	fn3	Group V
Camelus.dromedarius|ENSCDRT00005010995	529	612	PF00041.26	fn3	Group V
Vicugna.pacos|ENSVPAT00000000922	2	92	PF06328.16	Lep_receptor_Ig	Group V
Vicugna.pacos|ENSVPAT00000000922	396	480	PF00041.26	fn3	Group V
Vicugna.pacos|ENSVPAT00000000922	502	585	PF00041.26	fn3	Group V
Ceratotherium.simum.simum|XM_004431469.2	28	118	PF06328.16	Lep_receptor_Ig	Group V
Ceratotherium.simum.simum|XM_004431469.2	423	506	PF00041.26	fn3	Group V
Ceratotherium.simum.simum|XM_004431469.2	529	612	PF00041.26	fn3	Group V
Equus.asinus|ENSEAST00005071512	28	118	PF06328.16	Lep_receptor_Ig	Group V
Equus.asinus|ENSEAST00005071512	431	505	PF00041.26	fn3	Group V
Equus.asinus|ENSEAST00005071512	529	613	PF00041.26	fn3	Group V
Equus.quagga|XM_046645625.1	28	118	PF06328.16	Lep_receptor_Ig	Group V
Equus.quagga|XM_046645625.1	424	505	PF00041.26	fn3	Group V
Equus.quagga|XM_046645625.1	529	613	PF00041.26	fn3	Group V
Equus.caballus|ENSECAT00000017598	28	118	PF06328.16	Lep_receptor_Ig	Group V
Equus.caballus|ENSECAT00000017598	424	505	PF00041.26	fn3	Group V
Equus.caballus|ENSECAT00000017598	529	613	PF00041.26	fn3	Group V
Equus.przewalskii|XM_008536757.1	28	118	PF06328.16	Lep_receptor_Ig	Group V
Equus.przewalskii|XM_008536757.1	424	527	PF00041.26	fn3	Group V
Artibeus.jamaicensis|XM_053655489.1	29	118	PF06328.16	Lep_receptor_Ig	Group V
Artibeus.jamaicensis|XM_053655489.1	422	506	PF00041.26	fn3	Group V
Artibeus.jamaicensis|XM_053655489.1	528	610	PF00041.26	fn3	Group V
Sturnira.hondurensis|XM_037042792.1	29	118	PF06328.16	Lep_receptor_Ig	Group V
Sturnira.hondurensis|XM_037042792.1	422	506	PF00041.26	fn3	Group V
Sturnira.hondurensis|XM_037042792.1	530	610	PF00041.26	fn3	Group V
Phyllostomus.discolor|XM_028512454.2	30	118	PF06328.16	Lep_receptor_Ig	Group V
Phyllostomus.discolor|XM_028512454.2	422	506	PF00041.26	fn3	Group V
Phyllostomus.discolor|XM_028512454.2	532	610	PF00041.26	fn3	Group V
Phyllostomus.hastatus|XM_045835444.1	29	118	PF06328.16	Lep_receptor_Ig	Group V
Phyllostomus.hastatus|XM_045835444.1	422	506	PF00041.26	fn3	Group V
Phyllostomus.hastatus|XM_045835444.1	528	612	PF00041.26	fn3	Group V
Pteronotus.parnellii.mesoamericanus|XM_054574453.1	28	118	PF06328.16	Lep_receptor_Ig	Group V
Pteronotus.parnellii.mesoamericanus|XM_054574453.1	422	507	PF00041.26	fn3	Group V
Pteronotus.parnellii.mesoamericanus|XM_054574453.1	532	612	PF00041.26	fn3	Group V
Eptesicus.fuscus|XM_054721148.1	28	118	PF06328.16	Lep_receptor_Ig	Group V
Eptesicus.fuscus|XM_054721148.1	423	505	PF00041.26	fn3	Group V
Eptesicus.fuscus|XM_054721148.1	530	613	PF00041.26	fn3	Group V
Pipistrellus.kuhlii|XM_036447887.2	28	118	PF06328.16	Lep_receptor_Ig	Group V
Pipistrellus.kuhlii|XM_036447887.2	423	504	PF00041.26	fn3	Group V
Pipistrellus.kuhlii|XM_036447887.2	524	612	PF00041.26	fn3	Group V
Myotis.brandtii|XM_014541058.1	13	103	PF06328.16	Lep_receptor_Ig	Group V
Myotis.brandtii|XM_014541058.1	408	492	PF00041.26	fn3	Group V
Myotis.brandtii|XM_014541058.1	517	597	PF00041.26	fn3	Group V
Myotis.lucifugus|ENSMLUT00000001415	29	119	PF06328.16	Lep_receptor_Ig	Group V
Myotis.lucifugus|ENSMLUT00000001415	424	508	PF00041.26	fn3	Group V
Myotis.lucifugus|ENSMLUT00000001415	530	613	PF00041.26	fn3	Group V
Myotis.davidii|XM_006766905.2	28	118	PF06328.16	Lep_receptor_Ig	Group V
Myotis.davidii|XM_006766905.2	423	507	PF00041.26	fn3	Group V
Myotis.davidii|XM_006766905.2	525	612	PF00041.26	fn3	Group V
Myotis.myotis|XM_036349845.1	27	117	PF06328.16	Lep_receptor_Ig	Group V
Myotis.myotis|XM_036349845.1	422	505	PF00041.26	fn3	Group V
Myotis.myotis|XM_036349845.1	529	611	PF00041.26	fn3	Group V
Molossus.molossus|XM_036256423.1	29	118	PF06328.16	Lep_receptor_Ig	Group V
Molossus.molossus|XM_036256423.1	423	507	PF00041.26	fn3	Group V
Miniopterus.natalensis|XM_016208136.1	28	118	PF06328.16	Lep_receptor_Ig	Group V
Miniopterus.natalensis|XM_016208136.1	423	507	PF00041.26	fn3	Group V
Miniopterus.natalensis|XM_016208136.1	528	611	PF00041.26	fn3	Group V
Hipposideros.armiger|XM_019646773.1	29	118	PF06328.16	Lep_receptor_Ig	Group V
Hipposideros.armiger|XM_019646773.1	423	507	PF00041.26	fn3	Group V
Hipposideros.armiger|XM_019646773.1	531	612	PF00041.26	fn3	Group V
Rhinolophus.ferrumequinum|ENSRFET00010007509	28	118	PF06328.16	Lep_receptor_Ig	Group V
Rhinolophus.ferrumequinum|ENSRFET00010007509	530	610	PF00041.26	fn3	Group V
Pteropus.alecto|XM_025051947.1	28	118	PF06328.16	Lep_receptor_Ig	Group V
Pteropus.alecto|XM_025051947.1	424	507	PF00041.26	fn3	Group V
Pteropus.alecto|XM_025051947.1	533	611	PF00041.26	fn3	Group V
Pteropus.giganteus|XM_039838536.1	28	118	PF06328.16	Lep_receptor_Ig	Group V
Pteropus.giganteus|XM_039838536.1	424	507	PF00041.26	fn3	Group V
Pteropus.giganteus|XM_039838536.1	533	611	PF00041.26	fn3	Group V
Pteropus.vampyrus|ENSPVAT00000004052	424	507	PF00041.26	fn3	Group V
Pteropus.vampyrus|ENSPVAT00000004052	533	611	PF00041.26	fn3	Group V
Rousettus.aegyptiacus|XM_036235089.1	28	118	PF06328.16	Lep_receptor_Ig	Group V
Rousettus.aegyptiacus|XM_036235089.1	424	507	PF00041.26	fn3	Group V
Rousettus.aegyptiacus|XM_036235089.1	532	611	PF00041.26	fn3	Group V
Condylura.cristata|XM_004679094.2	28	118	PF06328.16	Lep_receptor_Ig	Group V
Condylura.cristata|XM_004679094.2	422	504	PF00041.26	fn3	Group V
Condylura.cristata|XM_004679094.2	527	611	PF00041.26	fn3	Group V
Talpa.occidentalis|XM_037501061.1	28	117	PF06328.16	Lep_receptor_Ig	Group V
Talpa.occidentalis|XM_037501061.1	422	506	PF00041.26	fn3	Group V
Talpa.occidentalis|XM_037501061.1	533	611	PF00041.26	fn3	Group V
Choloepus.didactylus|XM_037826956.1	28	118	PF06328.16	Lep_receptor_Ig	Group V
Choloepus.didactylus|XM_037826956.1	428	511	PF00041.26	fn3	Group V
Choloepus.didactylus|XM_037826956.1	534	618	PF00041.26	fn3	Group V
Choloepus.hoffmanni|ENSCHOT00000000911	526	610	PF00041.26	fn3	Group V
Dasypus.novemcinctus|ENSDNOT00000007769	30	120	PF06328.16	Lep_receptor_Ig	Group V
Dasypus.novemcinctus|ENSDNOT00000007769	427	512	PF00041.26	fn3	Group V
Chrysochloris.asiatica|XM_006862430.1	29	118	PF06328.16	Lep_receptor_Ig	Group V
Chrysochloris.asiatica|XM_006862430.1	423	505	PF00041.26	fn3	Group V
Echinops.telfairi|ENSETET00000010021	28	106	PF06328.16	Lep_receptor_Ig	Group V
Echinops.telfairi|ENSETET00000010021	425	505	PF00041.26	fn3	Group V
Echinops.telfairi|ENSETET00000010021	525	608	PF00041.26	fn3	Group V
Elephantulus.edwardii|XM_006879779.1	28	118	PF06328.16	Lep_receptor_Ig	Group V
Elephantulus.edwardii|XM_006879779.1	422	503	PF00041.26	fn3	Group V
Elephantulus.edwardii|XM_006879779.1	522	609	PF00041.26	fn3	Group V
Orycteropus.afer|XM_007959344.1	28	118	PF06328.16	Lep_receptor_Ig	Group V
Orycteropus.afer|XM_007959344.1	424	507	PF00041.26	fn3	Group V
Orycteropus.afer|XM_007959344.1	535	614	PF00041.26	fn3	Group V
Elephas.maximus|XM_049879540.1	29	118	PF06328.16	Lep_receptor_Ig	Group V
Elephas.maximus|XM_049879540.1	423	503	PF00041.26	fn3	Group V
Elephas.maximus|XM_049879540.1	526	608	PF00041.26	fn3	Group V
Loxodonta.africana|ENSLAFT00000000010	29	118	PF06328.16	Lep_receptor_Ig	Group V
Loxodonta.africana|ENSLAFT00000000010	423	503	PF00041.26	fn3	Group V
Loxodonta.africana|ENSLAFT00000000010	526	608	PF00041.26	fn3	Group V
Trichechus.manatus|XM_023730397.1	29	118	PF06328.16	Lep_receptor_Ig	Group V
Trichechus.manatus|XM_023730397.1	412	492	PF00041.26	fn3	Group V
Trichechus.manatus|XM_023730397.1	513	599	PF00041.26	fn3	Group V
Procavia.capensis|ENSPCAT00000003191	29	118	PF06328.16	Lep_receptor_Ig	Group V
Procavia.capensis|ENSPCAT00000003191	423	503	PF00041.26	fn3	Group V
Procavia.capensis|ENSPCAT00000003191	531	609	PF00041.26	fn3	Group V
Galeopterus.variegatus|XM_008574591.1	13	96	PF00041.26	fn3	Group V
Galeopterus.variegatus|XM_008574591.1	116	203	PF00041.26	fn3	Group V
Ochotona.curzoniae|XM_040978395.1	26	116	PF06328.16	Lep_receptor_Ig	Group V
Ochotona.curzoniae|XM_040978395.1	420	502	PF00041.26	fn3	Group V
Ochotona.curzoniae|XM_040978395.1	521	609	PF00041.26	fn3	Group V
Oryctolagus.cuniculus|ENSOCUT00000008940	48	138	PF06328.16	Lep_receptor_Ig	Group V
Oryctolagus.cuniculus|ENSOCUT00000008940	442	526	PF00041.26	fn3	Group V
Oryctolagus.cuniculus|ENSOCUT00000008940	542	629	PF00041.26	fn3	Group V
Tupaia.belangeri|ENSTBET00000003558	2	91	PF06328.16	Lep_receptor_Ig	Group V
Tupaia.belangeri|ENSTBET00000003558	396	479	PF00041.26	fn3	Group V
Tupaia.belangeri|ENSTBET00000003558	501	585	PF00041.26	fn3	Group V
Tupaia.belangeri.chinensis|XM_006171404.3	28	117	PF06328.16	Lep_receptor_Ig	Group V
Tupaia.belangeri.chinensis|XM_006171404.3	422	505	PF00041.26	fn3	Group V
Tupaia.belangeri.chinensis|XM_006171404.3	527	611	PF00041.26	fn3	Group V
Aotus.nancymaae|ENSANAT00000049345	27	116	PF06328.16	Lep_receptor_Ig	Group V
Aotus.nancymaae|ENSANAT00000049345	421	503	PF00041.26	fn3	Group V
Aotus.nancymaae|ENSANAT00000049345	525	608	PF00041.26	fn3	Group V
Cebus.imitator|ENSCCAT00000020734	27	116	PF06328.16	Lep_receptor_Ig	Group V
Cebus.imitator|ENSCCAT00000020734	421	503	PF00041.26	fn3	Group V
Cebus.imitator|ENSCCAT00000020734	525	608	PF00041.26	fn3	Group V
Sapajus.apella|XM_032296642.1	27	116	PF06328.16	Lep_receptor_Ig	Group V
Sapajus.apella|XM_032296642.1	428	510	PF00041.26	fn3	Group V
Sapajus.apella|XM_032296642.1	531	615	PF00041.26	fn3	Group V
Saimiri.boliviensis.boliviensis|ENSSBOT00000051832	27	116	PF06328.16	Lep_receptor_Ig	Group V
Saimiri.boliviensis.boliviensis|ENSSBOT00000051832	421	503	PF00041.26	fn3	Group V
Saimiri.boliviensis.boliviensis|ENSSBOT00000051832	527	608	PF00041.26	fn3	Group V
Callithrix.jacchus|ENSCJAT00000072660	27	116	PF06328.16	Lep_receptor_Ig	Group V
Callithrix.jacchus|ENSCJAT00000072660	421	504	PF00041.26	fn3	Group V
Callithrix.jacchus|ENSCJAT00000072660	519	610	PF00041.26	fn3	Group V
Cercocebus.atys|ENSCATT00000021586	28	118	PF06328.16	Lep_receptor_Ig	Group V
Cercocebus.atys|ENSCATT00000021586	408	490	PF00041.26	fn3	Group V
Cercocebus.atys|ENSCATT00000021586	514	595	PF00041.26	fn3	Group V
Mandrillus.leucophaeus|ENSMLET00000045673	28	118	PF06328.16	Lep_receptor_Ig	Group V
Mandrillus.leucophaeus|ENSMLET00000045673	424	506	PF00041.26	fn3	Group V
Mandrillus.leucophaeus|ENSMLET00000045673	530	611	PF00041.26	fn3	Group V
Theropithecus.gelada|ENSTGET00000021457	28	118	PF06328.16	Lep_receptor_Ig	Group V
Theropithecus.gelada|ENSTGET00000021457	423	505	PF00041.26	fn3	Group V
Theropithecus.gelada|ENSTGET00000021457	529	610	PF00041.26	fn3	Group V
Papio.anubis|ENSPANT00000019902	28	118	PF06328.16	Lep_receptor_Ig	Group V
Papio.anubis|ENSPANT00000019902	462	543	PF00041.26	fn3	Group V
Macaca.fascicularis|ENSMFAT00000000527	28	118	PF06328.16	Lep_receptor_Ig	Group V
Macaca.fascicularis|ENSMFAT00000000527	421	503	PF00041.26	fn3	Group V
Macaca.fascicularis|ENSMFAT00000000527	527	608	PF00041.26	fn3	Group V
Macaca.mulatta|ENSMMUT00000000941	28	118	PF06328.16	Lep_receptor_Ig	Group V
Macaca.mulatta|ENSMMUT00000000941	424	506	PF00041.26	fn3	Group V
Macaca.mulatta|ENSMMUT00000000941	530	611	PF00041.26	fn3	Group V
Macaca.nemestrina|ENSMNET00000041612	28	118	PF06328.16	Lep_receptor_Ig	Group V
Macaca.nemestrina|ENSMNET00000041612	424	506	PF00041.26	fn3	Group V
Macaca.nemestrina|ENSMNET00000041612	530	611	PF00041.26	fn3	Group V
Macaca.thibetana|XM_050763965.1	28	118	PF06328.16	Lep_receptor_Ig	Group V
Macaca.thibetana|XM_050763965.1	424	506	PF00041.26	fn3	Group V
Macaca.thibetana|XM_050763965.1	530	611	PF00041.26	fn3	Group V
Chlorocebus.sabaeus|ENSCSAT00000017169	3	93	PF06328.16	Lep_receptor_Ig	Group V
Chlorocebus.sabaeus|ENSCSAT00000017169	399	481	PF00041.26	fn3	Group V
Chlorocebus.sabaeus|ENSCSAT00000017169	505	586	PF00041.26	fn3	Group V
Colobus.angolensis.palliatus|ENSCANT00000041503	28	118	PF06328.16	Lep_receptor_Ig	Group V
Colobus.angolensis.palliatus|ENSCANT00000041503	424	506	PF00041.26	fn3	Group V
Colobus.angolensis.palliatus|ENSCANT00000041503	530	611	PF00041.26	fn3	Group V
Piliocolobus.tephrosceles|ENSPTET00000017930	28	118	PF06328.16	Lep_receptor_Ig	Group V
Piliocolobus.tephrosceles|ENSPTET00000017930	424	506	PF00041.26	fn3	Group V
Piliocolobus.tephrosceles|ENSPTET00000017930	530	611	PF00041.26	fn3	Group V
Rhinopithecus.bieti|ENSRBIT00000065981	28	118	PF06328.16	Lep_receptor_Ig	Group V
Rhinopithecus.bieti|ENSRBIT00000065981	424	506	PF00041.26	fn3	Group V
Rhinopithecus.roxellana|ENSRROT00000054654	28	118	PF06328.16	Lep_receptor_Ig	Group V
Rhinopithecus.roxellana|ENSRROT00000054654	424	506	PF00041.26	fn3	Group V
Rhinopithecus.roxellana|ENSRROT00000054654	530	611	PF00041.26	fn3	Group V
Trachypithecus.francoisi|XM_033225241.1	49	139	PF06328.16	Lep_receptor_Ig	Group V
Trachypithecus.francoisi|XM_033225241.1	445	527	PF00041.26	fn3	Group V
Trachypithecus.francoisi|XM_033225241.1	551	632	PF00041.26	fn3	Group V
Gorilla.gorilla|XM_055350414.1	28	118	PF06328.16	Lep_receptor_Ig	Group V
Gorilla.gorilla|XM_055350414.1	423	506	PF00041.26	fn3	Group V
Gorilla.gorilla|XM_055350414.1	529	608	PF00041.26	fn3	Group V
Gorilla.gorilla.gorilla|ENSGGOT00000006421	28	118	PF06328.16	Lep_receptor_Ig	Group V
Gorilla.gorilla.gorilla|ENSGGOT00000006421	423	506	PF00041.26	fn3	Group V
Gorilla.gorilla.gorilla|ENSGGOT00000006421	529	608	PF00041.26	fn3	Group V
Homo.sapiens|ENST00000262345	28	118	PF06328.16	Lep_receptor_Ig	Group V
Homo.sapiens|ENST00000262345	423	506	PF00041.26	fn3	Group V
Homo.sapiens|ENST00000262345	529	608	PF00041.26	fn3	Group V
Pan.troglodytes|ENSPTRT00000001592	28	118	PF06328.16	Lep_receptor_Ig	Group V
Pan.troglodytes|ENSPTRT00000001592	423	506	PF00041.26	fn3	Group V
Pan.troglodytes|ENSPTRT00000001592	529	608	PF00041.26	fn3	Group V
Pan.paniscus|ENSPPAT00000034688	301	384	PF00041.26	fn3	Group V
Pan.paniscus|ENSPPAT00000034688	407	486	PF00041.26	fn3	Group V
Hylobates.moloch|XM_032155650.1	28	118	PF06328.16	Lep_receptor_Ig	Group V
Hylobates.moloch|XM_032155650.1	423	507	PF00041.26	fn3	Group V
Hylobates.moloch|XM_032155650.1	529	608	PF00041.26	fn3	Group V
Nomascus.leucogenys|ENSNLET00000011801	28	118	PF06328.16	Lep_receptor_Ig	Group V
Nomascus.leucogenys|ENSNLET00000011801	423	506	PF00041.26	fn3	Group V
Nomascus.leucogenys|ENSNLET00000011801	529	608	PF00041.26	fn3	Group V
Pongo.abelii|ENSPPYT00000001509	28	118	PF06328.16	Lep_receptor_Ig	Group V
Pongo.abelii|ENSPPYT00000001509	423	506	PF00041.26	fn3	Group V
Pongo.abelii|ENSPPYT00000001509	529	608	PF00041.26	fn3	Group V
Pongo.pygmaeus|XM_054483528.1	28	118	PF06328.16	Lep_receptor_Ig	Group V
Pongo.pygmaeus|XM_054483528.1	423	506	PF00041.26	fn3	Group V
Pongo.pygmaeus|XM_054483528.1	529	608	PF00041.26	fn3	Group V
Lemur.catta|XM_045547791.1	28	118	PF06328.16	Lep_receptor_Ig	Group V
Lemur.catta|XM_045547791.1	423	506	PF00041.26	fn3	Group V
Lemur.catta|XM_045547791.1	529	610	PF00041.26	fn3	Group V
Prolemur.simus|ENSPSMT00000008744	28	118	PF06328.16	Lep_receptor_Ig	Group V
Prolemur.simus|ENSPSMT00000008744	423	506	PF00041.26	fn3	Group V
Prolemur.simus|ENSPSMT00000008744	529	610	PF00041.26	fn3	Group V
Microcebus.murinus|ENSMICT00000063314	28	118	PF06328.16	Lep_receptor_Ig	Group V
Microcebus.murinus|ENSMICT00000063314	423	506	PF00041.26	fn3	Group V
Microcebus.murinus|ENSMICT00000063314	526	610	PF00041.26	fn3	Group V
Propithecus.coquereli|XM_012653759.1	21	111	PF06328.16	Lep_receptor_Ig	Group V
Propithecus.coquereli|XM_012653759.1	394	478	PF00041.26	fn3	Group V
Propithecus.coquereli|XM_012653759.1	500	581	PF00041.26	fn3	Group V
Nycticebus.coucang|XM_053592925.1	29	119	PF06328.16	Lep_receptor_Ig	Group V
Nycticebus.coucang|XM_053592925.1	425	508	PF00041.26	fn3	Group V
Nycticebus.coucang|XM_053592925.1	529	614	PF00041.26	fn3	Group V
Otolemur.garnettii|ENSOGAT00000000810	28	119	PF06328.16	Lep_receptor_Ig	Group V
Otolemur.garnettii|ENSOGAT00000000810	425	507	PF00041.26	fn3	Group V
Otolemur.garnettii|ENSOGAT00000000810	528	614	PF00041.26	fn3	Group V
Acomys.russatus|XM_051151492.1	17	106	PF06328.16	Lep_receptor_Ig	Group V
Acomys.russatus|XM_051151492.1	410	492	PF00041.26	fn3	Group V
Acomys.russatus|XM_051151492.1	518	599	PF00041.26	fn3	Group V
Meriones.unguiculatus|ENSMUGT00000021432	23	110	PF06328.16	Lep_receptor_Ig	Group V
Meriones.unguiculatus|ENSMUGT00000021432	418	496	PF00041.26	fn3	Group V
Meriones.unguiculatus|ENSMUGT00000021432	519	602	PF00041.26	fn3	Group V
Meriones.unguiculatus|ENSMUGT00000021496	30	116	PF06328.16	Lep_receptor_Ig	Group V
Meriones.unguiculatus|ENSMUGT00000021496	424	502	PF00041.26	fn3	Group V
Meriones.unguiculatus|ENSMUGT00000021496	525	608	PF00041.26	fn3	Group V
Psammomys.obesus|XM_055613026.1	30	117	PF06328.16	Lep_receptor_Ig	Group V
Psammomys.obesus|XM_055613026.1	423	503	PF00041.26	fn3	Group V
Psammomys.obesus|XM_055613026.1	526	609	PF00041.26	fn3	Group V
Apodemus.sylvaticus|XM_052173862.1	28	121	PF06328.16	Lep_receptor_Ig	Group V
Apodemus.sylvaticus|XM_052173862.1	243	327	PF00041.26	fn3	Group V
Apodemus.sylvaticus|XM_052173862.1	438	521	PF00041.26	fn3	Group V
Apodemus.sylvaticus|XM_052173862.1	542	627	PF00041.26	fn3	Group V
Arvicanthis.niloticus|XM_034512296.1	28	121	PF06328.16	Lep_receptor_Ig	Group V
Arvicanthis.niloticus|XM_034512296.1	243	328	PF00041.26	fn3	Group V
Arvicanthis.niloticus|XM_034512296.1	439	521	PF00041.26	fn3	Group V
Arvicanthis.niloticus|XM_034512296.1	542	627	PF00041.26	fn3	Group V
Grammomys.surdaster|XM_028782437.1	28	121	PF06328.16	Lep_receptor_Ig	Group V
Grammomys.surdaster|XM_028782437.1	243	326	PF00041.26	fn3	Group V
Grammomys.surdaster|XM_028782437.1	438	521	PF00041.26	fn3	Group V
Grammomys.surdaster|XM_028782437.1	542	627	PF00041.26	fn3	Group V
Rattus.norvegicus|ENSRNOT00000009883	28	121	PF06328.16	Lep_receptor_Ig	Group V
Rattus.norvegicus|ENSRNOT00000009883	243	326	PF00041.26	fn3	Group V
Rattus.norvegicus|ENSRNOT00000009883	438	521	PF00041.26	fn3	Group V
Rattus.norvegicus|ENSRNOT00000009883	542	627	PF00041.26	fn3	Group V
Rattus.rattus|XM_032906387.1	28	121	PF06328.16	Lep_receptor_Ig	Group V
Rattus.rattus|XM_032906387.1	243	326	PF00041.26	fn3	Group V
Rattus.rattus|XM_032906387.1	438	520	PF00041.26	fn3	Group V
Rattus.rattus|XM_032906387.1	542	627	PF00041.26	fn3	Group V
Mastomys.coucha|XM_031382097.1	28	124	PF06328.16	Lep_receptor_Ig	Group V
Mastomys.coucha|XM_031382097.1	242	325	PF00041.26	fn3	Group V
Mastomys.coucha|XM_031382097.1	437	520	PF00041.26	fn3	Group V
Mastomys.coucha|XM_031382097.1	541	626	PF00041.26	fn3	Group V
Mus.musculus|XM_006505617.5	28	121	PF06328.16	Lep_receptor_Ig	Group V
Mus.musculus|XM_006505617.5	438	520	PF00041.26	fn3	Group V
Mus.musculus|XM_006505617.5	536	627	PF00041.26	fn3	Group V
Mus.spicilegus|ENSMSIT00000033997	28	121	PF06328.16	Lep_receptor_Ig	Group V
Mus.spicilegus|ENSMSIT00000033997	438	520	PF00041.26	fn3	Group V
Mus.spicilegus|ENSMSIT00000033997	541	627	PF00041.26	fn3	Group V
Arvicola.amphibius|XM_038320654.1	28	117	PF06328.16	Lep_receptor_Ig	Group V
Arvicola.amphibius|XM_038320654.1	226	313	PF00041.26	fn3	Group V
Arvicola.amphibius|XM_038320654.1	421	505	PF00041.26	fn3	Group V
Arvicola.amphibius|XM_038320654.1	527	611	PF00041.26	fn3	Group V
Chionomys.nivalis|XM_057781132.1	28	117	PF06328.16	Lep_receptor_Ig	Group V
Chionomys.nivalis|XM_057781132.1	421	504	PF00041.26	fn3	Group V
Chionomys.nivalis|XM_057781132.1	527	611	PF00041.26	fn3	Group V
Microtus.fortis|XM_050130338.1	28	117	PF06328.16	Lep_receptor_Ig	Group V
Microtus.fortis|XM_050130338.1	422	505	PF00041.26	fn3	Group V
Microtus.fortis|XM_050130338.1	529	612	PF00041.26	fn3	Group V
Microtus.ochrogaster|ENSMOCT00000031006	28	116	PF06328.16	Lep_receptor_Ig	Group V
Microtus.ochrogaster|ENSMOCT00000031006	421	504	PF00041.26	fn3	Group V
Microtus.ochrogaster|ENSMOCT00000031006	527	611	PF00041.26	fn3	Group V
Microtus.oregoni|XM_041679521.1	28	114	PF06328.16	Lep_receptor_Ig	Group V
Microtus.oregoni|XM_041679521.1	421	504	PF00041.26	fn3	Group V
Microtus.oregoni|XM_041679521.1	527	611	PF00041.26	fn3	Group V
Myodes.glareolus|XM_048439978.1	28	117	PF06328.16	Lep_receptor_Ig	Group V
Myodes.glareolus|XM_048439978.1	421	504	PF00041.26	fn3	Group V
Myodes.glareolus|XM_048439978.1	525	611	PF00041.26	fn3	Group V
Cricetulus.griseus|ENSCGRT00001028930	98	180	PF00041.26	fn3	Group V
Cricetulus.griseus|ENSCGRT00001028930	202	287	PF00041.26	fn3	Group V
Mesocricetus.auratus|ENSMAUT00000016485	104	187	PF00041.26	fn3	Group V
Mesocricetus.auratus|ENSMAUT00000016485	210	293	PF00041.26	fn3	Group V
Phodopus.roborovskii|XM_051203111.1	28	117	PF06328.16	Lep_receptor_Ig	Group V
Phodopus.roborovskii|XM_051203111.1	128	219	PF09240.15	IL6Ra-bind	Group V
Phodopus.roborovskii|XM_051203111.1	225	310	PF00041.26	fn3	Group V
Phodopus.roborovskii|XM_051203111.1	421	504	PF00041.26	fn3	Group V
Phodopus.roborovskii|XM_051203111.1	529	610	PF00041.26	fn3	Group V
Onychomys.torridus|XM_036180681.1	28	117	PF06328.16	Lep_receptor_Ig	Group V
Onychomys.torridus|XM_036180681.1	523	610	PF00041.26	fn3	Group V
Peromyscus.californicus|XM_052721316.1	28	117	PF06328.16	Lep_receptor_Ig	Group V
Peromyscus.californicus|XM_052721316.1	421	504	PF00041.26	fn3	Group V
Peromyscus.californicus|XM_052721316.1	532	610	PF00041.26	fn3	Group V
Peromyscus.leucopus|XM_037203798.1	186	273	PF00041.26	fn3	Group V
Peromyscus.leucopus|XM_037203798.1	380	463	PF00041.26	fn3	Group V
Peromyscus.leucopus|XM_037203798.1	491	569	PF00041.26	fn3	Group V
Peromyscus.maniculatus.bairdii|ENSPEMT00000029309	28	107	PF06328.16	Lep_receptor_Ig	Group V
Peromyscus.maniculatus.bairdii|ENSPEMT00000029309	419	502	PF00041.26	fn3	Group V
Peromyscus.maniculatus.bairdii|ENSPEMT00000029309	530	608	PF00041.26	fn3	Group V
Nannospalax.galili|ENSNGAT00000017683	103	185	PF00041.26	fn3	Group V
Nannospalax.galili|ENSNGAT00000017683	204	292	PF00041.26	fn3	Group V
Jaculus.jaculus|XM_004663180.2	28	118	PF06328.16	Lep_receptor_Ig	Group V
Jaculus.jaculus|XM_004663180.2	423	508	PF00041.26	fn3	Group V
Jaculus.jaculus|XM_004663180.2	530	612	PF00041.26	fn3	Group V
Castor.canadensis|ENSCCNT00000027752	103	187	PF00041.26	fn3	Group V
Castor.canadensis|ENSCCNT00000027752	209	292	PF00041.26	fn3	Group V
Perognathus.longimembris.pacificus|XM_048351545.1	418	502	PF00041.26	fn3	Group V
Perognathus.longimembris.pacificus|XM_048351545.1	522	605	PF00041.26	fn3	Group V
Marmota.flaviventris|XM_027949552.1	28	118	PF06328.16	Lep_receptor_Ig	Group V
Marmota.flaviventris|XM_027949552.1	422	505	PF00041.26	fn3	Group V
Marmota.flaviventris|XM_027949552.1	533	612	PF00041.26	fn3	Group V
Marmota.marmota.marmota|ENSMMMT00000015541	105	188	PF00041.26	fn3	Group V
Marmota.marmota.marmota|ENSMMMT00000015541	216	295	PF00041.26	fn3	Group V
Marmota.monax|XM_046451128.1	41	131	PF06328.16	Lep_receptor_Ig	Group V
Marmota.monax|XM_046451128.1	436	518	PF00041.26	fn3	Group V
Marmota.monax|XM_046451128.1	546	625	PF00041.26	fn3	Group V
Spermophilus.dauricus|ENSSDAT00000023535	29	118	PF06328.16	Lep_receptor_Ig	Group V
Spermophilus.dauricus|ENSSDAT00000023535	422	505	PF00041.26	fn3	Group V
Spermophilus.dauricus|ENSSDAT00000023535	532	612	PF00041.26	fn3	Group V
Urocitellus.parryii|ENSUPAT00010019924	28	118	PF06328.16	Lep_receptor_Ig	Group V
Urocitellus.parryii|ENSUPAT00010019924	422	505	PF00041.26	fn3	Group V
Urocitellus.parryii|ENSUPAT00010019924	532	612	PF00041.26	fn3	Group V
Sciurus.vulgaris|ENSSVLT00005020930	28	118	PF06328.16	Lep_receptor_Ig	Group V
Sciurus.vulgaris|ENSSVLT00005020930	129	220	PF09240.15	IL6Ra-bind	Group V
Sciurus.vulgaris|ENSSVLT00005020930	423	505	PF00041.26	fn3	Group V
Sciurus.vulgaris|ENSSVLT00005020930	529	613	PF00041.26	fn3	Group V
Carlito.syrichta|ENSTSYT00000027661	28	118	PF06328.16	Lep_receptor_Ig	Group V
Carlito.syrichta|ENSTSYT00000027661	421	504	PF00041.26	fn3	Group V
Carlito.syrichta|ENSTSYT00000027661	518	610	PF00041.26	fn3	Group V
Sorex.cinereus|XM_056122361.1	419	504	PF00041.26	fn3	Group V
Sorex.cinereus|XM_056122361.1	526	613	PF00041.26	fn3	Group V
Suncus.etruscus|XM_049774392.1	29	117	PF06328.16	Lep_receptor_Ig	Group V
Suncus.etruscus|XM_049774392.1	422	504	PF00041.26	fn3	Group V
Heterocephalus.glaber|ENSHGLT00000044353	447	530	PF00041.26	fn3	Group V
Heterocephalus.glaber|ENSHGLT00000044353	552	639	PF00041.26	fn3	Group V
Antechinus.flavipes|XM_051996845.1	49	137	PF06328.16	Lep_receptor_Ig	Group V
Antechinus.flavipes|XM_051996845.1	443	529	PF00041.26	fn3	Group V
Antechinus.flavipes|XM_051996845.1	557	633	PF00041.26	fn3	Group V
Sarcophilus.harrisii|ENSSHAT00000008948	28	116	PF06328.16	Lep_receptor_Ig	Group V
Sarcophilus.harrisii|ENSSHAT00000008948	422	508	PF00041.26	fn3	Group V
Sarcophilus.harrisii|ENSSHAT00000008948	535	612	PF00041.26	fn3	Group V
Notamacropus.eugenii|ENSMEUT00000000651	28	117	PF06328.16	Lep_receptor_Ig	Group V
Notamacropus.eugenii|ENSMEUT00000000651	417	501	PF00041.26	fn3	Group V
Trichosurus.vulpecula|XM_036757806.1	28	117	PF06328.16	Lep_receptor_Ig	Group V
Trichosurus.vulpecula|XM_036757806.1	422	507	PF00041.26	fn3	Group V
Trichosurus.vulpecula|XM_036757806.1	531	610	PF00041.26	fn3	Group V
Phascolarctos.cinereus|ENSPCIT00000048500	28	117	PF06328.16	Lep_receptor_Ig	Group V
Phascolarctos.cinereus|ENSPCIT00000048500	422	507	PF00041.26	fn3	Group V
Phascolarctos.cinereus|ENSPCIT00000048500	532	611	PF00041.26	fn3	Group V
Vombatus.ursinus|ENSVURT00010020893	23	112	PF06328.16	Lep_receptor_Ig	Group V
Vombatus.ursinus|ENSVURT00010020893	427	512	PF00041.26	fn3	Group V
Vombatus.ursinus|ENSVURT00010020893	536	616	PF00041.26	fn3	Group V
Monodelphis.domestica|ENSMODT00000001040	28	117	PF06328.16	Lep_receptor_Ig	Group V
Monodelphis.domestica|ENSMODT00000001040	411	493	PF00041.26	fn3	Group V
Ornithorhynchus.anatinus|ENSOANT00000061637	28	115	PF06328.16	Lep_receptor_Ig	Group V
Ornithorhynchus.anatinus|ENSOANT00000061637	425	505	PF00041.26	fn3	Group V
Ornithorhynchus.anatinus|ENSOANT00000061637	530	610	PF00041.26	fn3	Group V
Tachyglossus.aculeatus|XM_038753004.1	28	115	PF06328.16	Lep_receptor_Ig	Group V
Tachyglossus.aculeatus|XM_038753004.1	528	608	PF00041.26	fn3	Group V
Astyanax.mexicanus|ENSAMXT00000011789	310	370	PF00041.26	fn3	Group V
Astyanax.mexicanus|ENSAMXT00000011789	401	478	PF00041.26	fn3	Group V
Pygocentrus.nattereri|ENSPNAT00000006504	509	579	PF00041.26	fn3	Group V
Electrophorus.electricus|ENSEEET00000014456	474	560	PF00041.26	fn3	Group V
Danio.rerio|ENSDART00000016388	368	436	PF00041.26	fn3	Group V
Danio.rerio|ENSDART00000016388	461	538	PF00041.26	fn3	Group V
Ctenopharyngodon.idella|XM_051896487.1	495	570	PF00041.26	fn3	Group V
Clupea.harengus|ENSCHAT00000060396	401	485	PF00041.26	fn3	Group V
Clupea.harengus|ENSCHAT00000060396	509	582	PF00041.26	fn3	Group V
Denticeps.clupeoides|ENSDCDT00000038122	393	476	PF00041.26	fn3	Group V
Denticeps.clupeoides|ENSDCDT00000038122	503	568	PF00041.26	fn3	Group V
Gambusia.affinis|ENSGAFT00000009067	498	586	PF00041.26	fn3	Group V
Poecilia.formosa|ENSPFOT00000007737	492	579	PF00041.26	fn3	Group V
Poecilia.mexicana|ENSPMET00000006826	492	579	PF00041.26	fn3	Group V
Haplochromis.burtoni|ENSHBUT00000001305	358	434	PF00041.26	fn3	Group V
Pundamilia.nyererei|ENSPNYT00000026114	358	434	PF00041.26	fn3	Group V
Oreochromis.niloticus|ENSONIT00000003260	382	457	PF00041.26	fn3	Group V
Oreochromis.niloticus|ENSONIT00000003260	486	562	PF00041.26	fn3	Group V
Mola.mola|ENSMMOT00000001754	512	587	PF00041.26	fn3	Group V
Sparus.aurata|ENSSAUT00010033373	495	585	PF00041.26	fn3	Group V
Sander.lucioperca|ENSSLUT00000005265	503	592	PF00041.26	fn3	Group V
Monopterus.albus|ENSMALT00000032639	502	582	PF00041.26	fn3	Group V
Esox.lucius|ENSELUT00000001573	407	485	PF00041.26	fn3	Group V
Esox.lucius|ENSELUT00000001573	505	592	PF00041.26	fn3	Group V
Paramormyrops.kingsleyae|ENSPKIT00000017484	398	481	PF00041.26	fn3	Group V
Scleropages.formosus|ENSSFOT00015002813	387	466	PF00041.26	fn3	Group V
Paramormyrops.kingsleyae|ENSPKIT00000023828	404	486	PF00041.26	fn3	Group V
Lepisosteus.oculatus|ENSLOCT00000008585	412	496	PF00041.26	fn3	Group V
Lepisosteus.oculatus|ENSLOCT00000008585	514	599	PF00041.26	fn3	Group V
Erpetoichthys.calabaricus|ENSECRT00000017329	219	299	PF00041.26	fn3	Group V
Erpetoichthys.calabaricus|ENSECRT00000017329	408	488	PF00041.26	fn3	Group V
Latimeria.chalumnae|ENSLACT00000008013	21	100	PF06328.16	Lep_receptor_Ig	Group V
Latimeria.chalumnae|ENSLACT00000008013	418	499	PF00041.26	fn3	Group V
Latimeria.chalumnae|ENSLACT00000008013	525	599	PF00041.26	fn3	Group V
Leptobrachium.leishanense|ENSLLET00000037585	535	608	PF00041.26	fn3	Group V
Xenopus.tropicalis|ENSXETT00000106185	305	367	PF00041.26	fn3	Group V
Xenopus.tropicalis|ENSXETT00000106185	477	553	PF00041.26	fn3	Group V
Xenopus.tropicalis|ENSXETT00000106185	582	658	PF00041.26	fn3	Group V
Pundamilia.nyererei|ENSPNYT00000026049	436	519	PF00041.26	fn3	Group V
Haplochromis.burtoni|ENSHBUT00000001238	443	519	PF00041.26	fn3	Group V
Neolamprologus.brichardi|ENSNBRT00000032075	421	495	PF00041.26	fn3	Group V
Oreochromis.aureus|ENSOABT00000006843	431	507	PF00041.26	fn3	Group V
Oreochromis.niloticus|ENSONIT00000080957	425	502	PF00041.26	fn3	Group V
Oryzias.javanicus|ENSOJAT00000020355	462	533	PF00041.26	fn3	Group V
Oryzias.melastigma|ENSOMET00000014184	526	598	PF00041.26	fn3	Group V
Oryzias.latipes|ENSORLT00000034994	130	211	PF00041.26	fn3	Group V
Oryzias.latipes|ENSORLT00000034994	434	513	PF00041.26	fn3	Group V
Oryzias.sinensis|ENSOSIT00000039753	459	538	PF00041.26	fn3	Group V
Betta.splendens|ENSBSLT00000019829	227	297	PF00041.26	fn3	Group V
Betta.splendens|ENSBSLT00000019829	434	525	PF00041.26	fn3	Group V
Echeneis.naucrates|ENSENLT00000009951	445	510	PF00041.26	fn3	Group V
Seriola.lalandi.dorsalis|ENSSLDT00000008098	437	513	PF00041.26	fn3	Group V
Scophthalmus.maximus|ENSSMAT00000030284	419	498	PF00041.26	fn3	Group V
Dicentrarchus.labrax|ENSDLAT00005043803	436	515	PF00041.26	fn3	Group V
Larimichthys.crocea|ENSLCRT00005024758	442	522	PF00041.26	fn3	Group V
Mola.mola|ENSMMOT00000001788	429	508	PF00041.26	fn3	Group V
Takifugu.flavidus|XM_057039032.1	436	513	PF00041.26	fn3	Group V
Labrus.bergylta|ENSLBET00000007108	441	521	PF00041.26	fn3	Group V
Notothenia.coriiceps|XM_010778835.1	446	510	PF00041.26	fn3	Group V
Sander.lucioperca|ENSSLUT00000005277	433	513	PF00041.26	fn3	Group V
Cyprinodon.variegatus|ENSCVAT00000001222	428	500	PF00041.26	fn3	Group V
Gambusia.affinis|ENSGAFT00000009098	439	509	PF00041.26	fn3	Group V
Xiphophorus.maculatus|ENSXMAT00000011707	430	517	PF00041.26	fn3	Group V
Poecilia.formosa|ENSPFOT00000022238	436	511	PF00041.26	fn3	Group V
Poecilia.mexicana|ENSPMET00000006847	436	511	PF00041.26	fn3	Group V
Kryptolebias.marmoratus|ENSKMAT00000009142	433	504	PF00041.26	fn3	Group V
Gouania.willdenowi|ENSGWIT00000010455	442	521	PF00041.26	fn3	Group V
Denticeps.clupeoides|ENSDCDT00000038127	346	415	PF00041.26	fn3	Group V
Lepisosteus.oculatus|ENSLOCT00000008567	129	203	PF00041.26	fn3	Group V
